# Supplementary material for: Elucidation of Ligand-Dependent Modulation of Disorder-Order Transitions in the Oncoprotein MDM2
Source: PLoS Comput Biol. 2015 Jun 5;11(6):e1004282. doi: 10.1371/journal.pcbi.1004282 (PMC4457491; doi:10.1371/journal.pcbi.1004282)
Supplement: S1 Dataset — (ZIP) [file pcbi.1004282.s008.zip]

Archive with 7 entries (6 files):
- pdbs_SI/
- pdbs_SI/8A2.pdb
- pdbs_SI/8A3.pdb
- pdbs_SI/8B2.pdb
- pdbs_SI/8C2.pdb
- pdbs_SI/8D2.pdb
- pdbs_SI/8E2.pdb
