# Supplementary material for: Elucidation of Ligand-Dependent Modulation of Disorder-Order Transitions in the Oncoprotein MDM2
Source: PLoS Comput Biol. 2015 Jun 5;11(6):e1004282. doi: 10.1371/journal.pcbi.1004282 (PMC4457491; doi:10.1371/journal.pcbi.1004282)
Supplement: S1 Dataset — (ZIP) [file pcbi.1004282.s008.zip › pdbs_SI/8A2.pdb]

ATOM      1  N   MET     1      61.424  50.070  38.103  1.00  0.00           N  
ATOM      2  H1  MET     1      61.841  49.253  37.680  1.00  0.00           H  
ATOM      3  H2  MET     1      61.744  49.951  39.053  1.00  0.00           H  
ATOM      4  H3  MET     1      61.831  50.930  37.766  1.00  0.00           H  
ATOM      5  CA  MET     1      59.934  50.098  38.119  1.00  0.00           C  
ATOM      6  HA  MET     1      59.559  50.247  37.107  1.00  0.00           H  
ATOM      7  CB  MET     1      59.443  48.696  38.529  1.00  0.00           C  
ATOM      8  HB2 MET     1      59.979  48.345  39.411  1.00  0.00           H  
ATOM      9  HB3 MET     1      58.395  48.788  38.813  1.00  0.00           H  
ATOM     10  CG  MET     1      59.610  47.681  37.426  1.00  0.00           C  
ATOM     11  HG2 MET     1      60.525  47.777  36.841  1.00  0.00           H  
ATOM     12  HG3 MET     1      59.664  46.754  37.995  1.00  0.00           H  
ATOM     13  SD  MET     1      58.170  47.558  36.343  1.00  0.00           S  
ATOM     14  CE  MET     1      58.833  46.449  35.090  1.00  0.00           C  
ATOM     15  HE1 MET     1      59.908  46.603  34.995  1.00  0.00           H  
ATOM     16  HE2 MET     1      58.265  46.589  34.170  1.00  0.00           H  
ATOM     17  HE3 MET     1      58.768  45.422  35.448  1.00  0.00           H  
ATOM     18  C   MET     1      59.441  51.231  39.012  1.00  0.00           C  
ATOM     19  O   MET     1      60.051  51.406  40.083  1.00  0.00           O  
ATOM     20  N   CYS     2      58.308  51.845  38.664  1.00  0.00           N  
ATOM     21  H   CYS     2      57.961  51.634  37.739  1.00  0.00           H  
ATOM     22  CA  CYS     2      57.545  52.753  39.519  1.00  0.00           C  
ATOM     23  HA  CYS     2      58.160  53.460  40.076  1.00  0.00           H  
ATOM     24  CB  CYS     2      56.733  53.562  38.512  1.00  0.00           C  
ATOM     25  HB2 CYS     2      56.229  52.823  37.889  1.00  0.00           H  
ATOM     26  HB3 CYS     2      56.015  54.186  39.043  1.00  0.00           H  
ATOM     27  SG  CYS     2      57.799  54.752  37.495  1.00  0.00           S  
ATOM     28  HG  CYS     2      56.807  55.236  36.744  1.00  0.00           H  
ATOM     29  C   CYS     2      56.616  52.058  40.499  1.00  0.00           C  
ATOM     30  O   CYS     2      56.526  50.810  40.568  1.00  0.00           O  
ATOM     31  N   ASN     3      55.843  52.927  41.240  1.00  0.00           N  
ATOM     32  H   ASN     3      55.966  53.899  41.000  1.00  0.00           H  
ATOM     33  CA  ASN     3      55.157  52.544  42.471  1.00  0.00           C  
ATOM     34  HA  ASN     3      55.649  51.637  42.824  1.00  0.00           H  
ATOM     35  CB  ASN     3      55.409  53.564  43.639  1.00  0.00           C  
ATOM     36  HB2 ASN     3      55.141  54.585  43.366  1.00  0.00           H  
ATOM     37  HB3 ASN     3      54.752  53.298  44.467  1.00  0.00           H  
ATOM     38  CG  ASN     3      56.883  53.613  44.084  1.00  0.00           C  
ATOM     39  OD1 ASN     3      57.213  52.945  45.001  1.00  0.00           O  
ATOM     40  ND2 ASN     3      57.693  54.380  43.444  1.00  0.00           N  
ATOM     41 HD21 ASN     3      58.682  54.507  43.613  1.00  0.00           H  
ATOM     42 HD22 ASN     3      57.316  55.113  42.859  1.00  0.00           H  
ATOM     43  C   ASN     3      53.619  52.300  42.291  1.00  0.00           C  
ATOM     44  O   ASN     3      52.972  53.259  41.894  1.00  0.00           O  
ATOM     45  N   THR     4      53.044  51.164  42.614  1.00  0.00           N  
ATOM     46  H   THR     4      52.034  51.188  42.621  1.00  0.00           H  
ATOM     47  CA  THR     4      53.770  49.907  43.002  1.00  0.00           C  
ATOM     48  HA  THR     4      54.759  49.794  42.557  1.00  0.00           H  
ATOM     49  CB  THR     4      53.920  49.742  44.559  1.00  0.00           C  
ATOM     50  HB  THR     4      52.915  49.879  44.959  1.00  0.00           H  
ATOM     51  CG2 THR     4      54.587  48.448  45.128  1.00  0.00           C  
ATOM     52 HG21 THR     4      53.928  47.584  45.050  1.00  0.00           H  
ATOM     53 HG22 THR     4      54.734  48.537  46.205  1.00  0.00           H  
ATOM     54 HG23 THR     4      55.576  48.174  44.757  1.00  0.00           H  
ATOM     55  OG1 THR     4      54.637  50.871  45.086  1.00  0.00           O  
ATOM     56  HG1 THR     4      55.553  50.611  44.975  1.00  0.00           H  
ATOM     57  C   THR     4      53.025  48.657  42.396  1.00  0.00           C  
ATOM     58  O   THR     4      52.507  47.817  43.063  1.00  0.00           O  
ATOM     59  N   ASN     5      52.842  48.513  41.066  1.00  0.00           N  
ATOM     60  H   ASN     5      52.280  47.735  40.753  1.00  0.00           H  
ATOM     61  CA  ASN     5      53.602  49.248  40.066  1.00  0.00           C  
ATOM     62  HA  ASN     5      54.499  49.626  40.556  1.00  0.00           H  
ATOM     63  CB  ASN     5      54.021  48.303  38.927  1.00  0.00           C  
ATOM     64  HB2 ASN     5      54.574  47.548  39.486  1.00  0.00           H  
ATOM     65  HB3 ASN     5      53.121  47.781  38.604  1.00  0.00           H  
ATOM     66  CG  ASN     5      54.708  48.880  37.700  1.00  0.00           C  
ATOM     67  OD1 ASN     5      54.252  48.939  36.574  1.00  0.00           O  
ATOM     68  ND2 ASN     5      55.783  49.629  37.922  1.00  0.00           N  
ATOM     69 HD21 ASN     5      56.065  49.822  38.872  1.00  0.00           H  
ATOM     70 HD22 ASN     5      56.315  50.075  37.186  1.00  0.00           H  
ATOM     71  C   ASN     5      52.886  50.546  39.591  1.00  0.00           C  
ATOM     72  O   ASN     5      53.519  51.530  39.077  1.00  0.00           O  
ATOM     73  N   MET     6      51.571  50.626  39.848  1.00  0.00           N  
ATOM     74  H   MET     6      51.240  49.702  40.083  1.00  0.00           H  
ATOM     75  CA  MET     6      50.590  51.803  39.896  1.00  0.00           C  
ATOM     76  HA  MET     6      51.231  52.660  39.689  1.00  0.00           H  
ATOM     77  CB  MET     6      49.495  51.697  38.770  1.00  0.00           C  
ATOM     78  HB2 MET     6      48.798  50.903  39.037  1.00  0.00           H  
ATOM     79  HB3 MET     6      48.965  52.638  38.621  1.00  0.00           H  
ATOM     80  CG  MET     6      50.116  51.380  37.395  1.00  0.00           C  
ATOM     81  HG2 MET     6      49.584  51.926  36.616  1.00  0.00           H  
ATOM     82  HG3 MET     6      51.164  51.675  37.363  1.00  0.00           H  
ATOM     83  SD  MET     6      49.903  49.640  36.791  1.00  0.00           S  
ATOM     84  CE  MET     6      50.637  49.800  35.160  1.00  0.00           C  
ATOM     85  HE1 MET     6      51.319  50.651  35.159  1.00  0.00           H  
ATOM     86  HE2 MET     6      49.873  50.089  34.439  1.00  0.00           H  
ATOM     87  HE3 MET     6      51.010  48.871  34.730  1.00  0.00           H  
ATOM     88  C   MET     6      50.034  52.110  41.259  1.00  0.00           C  
ATOM     89  O   MET     6      50.003  51.215  42.046  1.00  0.00           O  
ATOM     90  N   SER     7      49.679  53.325  41.660  1.00  0.00           N  
ATOM     91  H   SER     7      49.804  54.107  41.034  1.00  0.00           H  
ATOM     92  CA  SER     7      48.928  53.632  42.920  1.00  0.00           C  
ATOM     93  HA  SER     7      49.472  53.132  43.722  1.00  0.00           H  
ATOM     94  CB  SER     7      48.724  55.120  43.203  1.00  0.00           C  
ATOM     95  HB2 SER     7      48.006  55.266  44.009  1.00  0.00           H  
ATOM     96  HB3 SER     7      49.761  55.418  43.360  1.00  0.00           H  
ATOM     97  OG  SER     7      48.327  55.799  42.013  1.00  0.00           O  
ATOM     98  HG  SER     7      49.060  55.810  41.394  1.00  0.00           H  
ATOM     99  C   SER     7      47.618  52.834  42.987  1.00  0.00           C  
ATOM    100  O   SER     7      47.488  51.972  43.850  1.00  0.00           O  
ATOM    101  N   VAL     8      46.733  53.068  42.072  1.00  0.00           N  
ATOM    102  H   VAL     8      46.901  53.748  41.346  1.00  0.00           H  
ATOM    103  CA  VAL     8      45.341  52.495  41.925  1.00  0.00           C  
ATOM    104  HA  VAL     8      45.390  51.553  42.470  1.00  0.00           H  
ATOM    105  CB  VAL     8      44.335  53.466  42.573  1.00  0.00           C  
ATOM    106  HB  VAL     8      43.363  52.979  42.488  1.00  0.00           H  
ATOM    107  CG1 VAL     8      44.555  53.443  44.088  1.00  0.00           C  
ATOM    108 HG11 VAL     8      43.746  54.038  44.510  1.00  0.00           H  
ATOM    109 HG12 VAL     8      45.530  53.867  44.330  1.00  0.00           H  
ATOM    110 HG13 VAL     8      44.454  52.400  44.388  1.00  0.00           H  
ATOM    111  CG2 VAL     8      44.267  54.852  41.964  1.00  0.00           C  
ATOM    112 HG21 VAL     8      43.673  55.464  42.642  1.00  0.00           H  
ATOM    113 HG22 VAL     8      43.858  54.850  40.953  1.00  0.00           H  
ATOM    114 HG23 VAL     8      45.233  55.346  42.082  1.00  0.00           H  
ATOM    115  C   VAL     8      45.091  52.346  40.396  1.00  0.00           C  
ATOM    116  O   VAL     8      45.850  52.924  39.623  1.00  0.00           O  
ATOM    117  N   PRO     9      44.136  51.464  40.092  1.00  0.00           N  
ATOM    118  CD  PRO     9      43.315  50.658  41.020  1.00  0.00           C  
ATOM    119  HD2 PRO     9      42.588  51.284  41.536  1.00  0.00           H  
ATOM    120  HD3 PRO     9      43.959  50.205  41.775  1.00  0.00           H  
ATOM    121  CG  PRO     9      42.682  49.526  40.188  1.00  0.00           C  
ATOM    122  HG2 PRO     9      41.752  49.136  40.605  1.00  0.00           H  
ATOM    123  HG3 PRO     9      43.387  48.695  40.152  1.00  0.00           H  
ATOM    124  CB  PRO     9      42.631  50.129  38.802  1.00  0.00           C  
ATOM    125  HB2 PRO     9      41.714  50.714  38.733  1.00  0.00           H  
ATOM    126  HB3 PRO     9      42.574  49.395  37.999  1.00  0.00           H  
ATOM    127  CA  PRO     9      43.814  51.089  38.697  1.00  0.00           C  
ATOM    128  HA  PRO     9      44.608  50.474  38.272  1.00  0.00           H  
ATOM    129  C   PRO     9      43.522  52.212  37.673  1.00  0.00           C  
ATOM    130  O   PRO     9      43.945  52.259  36.530  1.00  0.00           O  
ATOM    131  N   THR    10      42.760  53.183  38.230  1.00  0.00           N  
ATOM    132  H   THR    10      42.480  53.130  39.200  1.00  0.00           H  
ATOM    133  CA  THR    10      42.217  54.299  37.545  1.00  0.00           C  
ATOM    134  HA  THR    10      41.833  53.933  36.593  1.00  0.00           H  
ATOM    135  CB  THR    10      40.928  54.808  38.255  1.00  0.00           C  
ATOM    136  HB  THR    10      40.723  55.681  37.634  1.00  0.00           H  
ATOM    137  CG2 THR    10      39.675  53.908  38.346  1.00  0.00           C  
ATOM    138 HG21 THR    10      39.482  53.449  37.377  1.00  0.00           H  
ATOM    139 HG22 THR    10      38.886  54.540  38.751  1.00  0.00           H  
ATOM    140 HG23 THR    10      39.742  53.001  38.947  1.00  0.00           H  
ATOM    141  OG1 THR    10      41.300  55.152  39.638  1.00  0.00           O  
ATOM    142  HG1 THR    10      41.856  55.934  39.655  1.00  0.00           H  
ATOM    143  C   THR    10      43.168  55.395  37.314  1.00  0.00           C  
ATOM    144  O   THR    10      42.998  56.139  36.339  1.00  0.00           O  
ATOM    145  N   ASP    11      44.280  55.503  38.006  1.00  0.00           N  
ATOM    146  H   ASP    11      44.376  54.873  38.789  1.00  0.00           H  
ATOM    147  CA  ASP    11      45.252  56.594  38.003  1.00  0.00           C  
ATOM    148  HA  ASP    11      44.685  57.514  37.867  1.00  0.00           H  
ATOM    149  CB  ASP    11      45.901  56.755  39.404  1.00  0.00           C  
ATOM    150  HB2 ASP    11      45.143  57.096  40.108  1.00  0.00           H  
ATOM    151  HB3 ASP    11      46.294  55.782  39.699  1.00  0.00           H  
ATOM    152  CG  ASP    11      47.012  57.853  39.253  1.00  0.00           C  
ATOM    153  OD1 ASP    11      48.188  57.568  39.035  1.00  0.00           O  
ATOM    154  OD2 ASP    11      46.625  59.047  39.362  1.00  0.00           O1-
ATOM    155  C   ASP    11      46.270  56.650  36.826  1.00  0.00           C  
ATOM    156  O   ASP    11      46.517  57.711  36.278  1.00  0.00           O  
ATOM    157  N   GLY    12      46.978  55.613  36.469  1.00  0.00           N  
ATOM    158  H   GLY    12      47.627  55.775  35.712  1.00  0.00           H  
ATOM    159  CA  GLY    12      46.960  54.273  36.988  1.00  0.00           C  
ATOM    160  HA2 GLY    12      47.668  54.222  37.814  1.00  0.00           H  
ATOM    161  HA3 GLY    12      45.987  53.849  37.235  1.00  0.00           H  
ATOM    162  C   GLY    12      47.398  53.260  35.963  1.00  0.00           C  
ATOM    163  O   GLY    12      48.351  53.464  35.185  1.00  0.00           O  
ATOM    164  N   ALA    13      46.740  52.130  35.951  1.00  0.00           N  
ATOM    165  H   ALA    13      45.837  52.100  36.403  1.00  0.00           H  
ATOM    166  CA  ALA    13      46.922  50.929  35.095  1.00  0.00           C  
ATOM    167  HA  ALA    13      47.965  50.846  34.789  1.00  0.00           H  
ATOM    168  CB  ALA    13      46.552  49.682  35.947  1.00  0.00           C  
ATOM    169  HB1 ALA    13      47.006  49.758  36.935  1.00  0.00           H  
ATOM    170  HB2 ALA    13      46.994  48.829  35.433  1.00  0.00           H  
ATOM    171  HB3 ALA    13      45.477  49.508  35.911  1.00  0.00           H  
ATOM    172  C   ALA    13      46.196  50.871  33.717  1.00  0.00           C  
ATOM    173  O   ALA    13      46.236  49.830  33.017  1.00  0.00           O  
ATOM    174  N   VAL    14      45.791  52.034  33.232  1.00  0.00           N  
ATOM    175  H   VAL    14      45.924  52.855  33.807  1.00  0.00           H  
ATOM    176  CA  VAL    14      44.953  52.345  32.112  1.00  0.00           C  
ATOM    177  HA  VAL    14      43.927  52.027  32.299  1.00  0.00           H  
ATOM    178  CB  VAL    14      44.859  53.877  31.916  1.00  0.00           C  
ATOM    179  HB  VAL    14      45.828  54.265  31.607  1.00  0.00           H  
ATOM    180  CG1 VAL    14      43.876  54.273  30.750  1.00  0.00           C  
ATOM    181 HG11 VAL    14      44.003  55.317  30.462  1.00  0.00           H  
ATOM    182 HG12 VAL    14      42.854  53.923  30.903  1.00  0.00           H  
ATOM    183 HG13 VAL    14      44.166  53.669  29.890  1.00  0.00           H  
ATOM    184  CG2 VAL    14      44.336  54.601  33.194  1.00  0.00           C  
ATOM    185 HG21 VAL    14      44.327  55.684  33.064  1.00  0.00           H  
ATOM    186 HG22 VAL    14      44.980  54.358  34.040  1.00  0.00           H  
ATOM    187 HG23 VAL    14      43.304  54.300  33.369  1.00  0.00           H  
ATOM    188  C   VAL    14      45.538  51.634  30.803  1.00  0.00           C  
ATOM    189  O   VAL    14      46.699  51.647  30.428  1.00  0.00           O  
ATOM    190  N   THR    15      44.693  50.805  30.171  1.00  0.00           N  
ATOM    191  H   THR    15      43.809  50.667  30.638  1.00  0.00           H  
ATOM    192  CA  THR    15      45.067  50.065  28.881  1.00  0.00           C  
ATOM    193  HA  THR    15      46.156  50.056  28.926  1.00  0.00           H  
ATOM    194  CB  THR    15      44.487  48.688  28.758  1.00  0.00           C  
ATOM    195  HB  THR    15      44.877  48.268  27.832  1.00  0.00           H  
ATOM    196  CG2 THR    15      44.632  47.711  29.940  1.00  0.00           C  
ATOM    197 HG21 THR    15      44.313  46.707  29.662  1.00  0.00           H  
ATOM    198 HG22 THR    15      44.168  48.081  30.854  1.00  0.00           H  
ATOM    199 HG23 THR    15      45.689  47.632  30.194  1.00  0.00           H  
ATOM    200  OG1 THR    15      43.062  48.756  28.653  1.00  0.00           O  
ATOM    201  HG1 THR    15      42.826  47.836  28.791  1.00  0.00           H  
ATOM    202  C   THR    15      44.653  50.971  27.722  1.00  0.00           C  
ATOM    203  O   THR    15      43.715  51.825  27.744  1.00  0.00           O  
ATOM    204  N   THR    16      45.514  50.922  26.737  1.00  0.00           N  
ATOM    205  H   THR    16      46.266  50.300  26.996  1.00  0.00           H  
ATOM    206  CA  THR    16      45.645  51.777  25.589  1.00  0.00           C  
ATOM    207  HA  THR    16      44.962  52.609  25.757  1.00  0.00           H  
ATOM    208  CB  THR    16      47.091  52.374  25.561  1.00  0.00           C  
ATOM    209  HB  THR    16      47.194  52.810  24.568  1.00  0.00           H  
ATOM    210  CG2 THR    16      47.364  53.513  26.505  1.00  0.00           C  
ATOM    211 HG21 THR    16      46.992  53.239  27.493  1.00  0.00           H  
ATOM    212 HG22 THR    16      46.822  54.344  26.054  1.00  0.00           H  
ATOM    213 HG23 THR    16      48.416  53.796  26.461  1.00  0.00           H  
ATOM    214  OG1 THR    16      48.064  51.336  25.674  1.00  0.00           O  
ATOM    215  HG1 THR    16      48.952  51.674  25.802  1.00  0.00           H  
ATOM    216  C   THR    16      45.332  50.997  24.276  1.00  0.00           C  
ATOM    217  O   THR    16      45.917  49.941  24.007  1.00  0.00           O  
ATOM    218  N   SER    17      44.363  51.427  23.427  1.00  0.00           N  
ATOM    219  H   SER    17      44.414  50.932  22.548  1.00  0.00           H  
ATOM    220  CA  SER    17      43.399  52.520  23.637  1.00  0.00           C  
ATOM    221  HA  SER    17      43.324  52.829  24.681  1.00  0.00           H  
ATOM    222  CB  SER    17      43.930  53.782  22.878  1.00  0.00           C  
ATOM    223  HB2 SER    17      44.378  53.591  21.903  1.00  0.00           H  
ATOM    224  HB3 SER    17      43.075  54.449  22.763  1.00  0.00           H  
ATOM    225  OG  SER    17      45.080  54.417  23.538  1.00  0.00           O  
ATOM    226  HG  SER    17      45.767  54.357  22.870  1.00  0.00           H  
ATOM    227  C   SER    17      42.059  51.979  23.179  1.00  0.00           C  
ATOM    228  O   SER    17      41.703  52.008  22.005  1.00  0.00           O  
ATOM    229  N   GLN    18      41.214  51.295  23.958  1.00  0.00           N  
ATOM    230  H   GLN    18      40.323  51.059  23.543  1.00  0.00           H  
ATOM    231  CA  GLN    18      41.394  50.748  25.277  1.00  0.00           C  
ATOM    232  HA  GLN    18      42.426  50.886  25.602  1.00  0.00           H  
ATOM    233  CB  GLN    18      40.533  51.434  26.352  1.00  0.00           C  
ATOM    234  HB2 GLN    18      40.819  50.938  27.278  1.00  0.00           H  
ATOM    235  HB3 GLN    18      40.851  52.472  26.448  1.00  0.00           H  
ATOM    236  CG  GLN    18      38.927  51.379  26.282  1.00  0.00           C  
ATOM    237  HG2 GLN    18      38.564  50.386  26.022  1.00  0.00           H  
ATOM    238  HG3 GLN    18      38.652  51.553  27.323  1.00  0.00           H  
ATOM    239  CD  GLN    18      38.378  52.419  25.315  1.00  0.00           C  
ATOM    240  OE1 GLN    18      38.343  52.347  24.093  1.00  0.00           O  
ATOM    241  NE2 GLN    18      37.911  53.520  25.832  1.00  0.00           N  
ATOM    242 HE21 GLN    18      38.054  53.634  26.825  1.00  0.00           H  
ATOM    243 HE22 GLN    18      37.455  54.221  25.266  1.00  0.00           H  
ATOM    244  C   GLN    18      41.055  49.284  25.209  1.00  0.00           C  
ATOM    245  O   GLN    18      40.286  48.882  24.322  1.00  0.00           O  
ATOM    246  N   ILE    19      41.685  48.423  26.018  1.00  0.00           N  
ATOM    247  H   ILE    19      42.156  48.789  26.834  1.00  0.00           H  
ATOM    248  CA  ILE    19      41.850  47.010  25.659  1.00  0.00           C  
ATOM    249  HA  ILE    19      41.262  46.852  24.755  1.00  0.00           H  
ATOM    250  CB  ILE    19      43.293  46.687  25.167  1.00  0.00           C  
ATOM    251  HB  ILE    19      43.978  46.933  25.977  1.00  0.00           H  
ATOM    252  CG2 ILE    19      43.348  45.180  24.797  1.00  0.00           C  
ATOM    253 HG21 ILE    19      43.345  44.568  25.699  1.00  0.00           H  
ATOM    254 HG22 ILE    19      44.241  45.121  24.174  1.00  0.00           H  
ATOM    255 HG23 ILE    19      42.493  44.985  24.148  1.00  0.00           H  
ATOM    256  CG1 ILE    19      43.727  47.620  23.989  1.00  0.00           C  
ATOM    257 HG12 ILE    19      43.621  48.654  24.320  1.00  0.00           H  
ATOM    258 HG13 ILE    19      44.785  47.516  23.749  1.00  0.00           H  
ATOM    259  CD1 ILE    19      43.053  47.514  22.664  1.00  0.00           C  
ATOM    260 HD11 ILE    19      42.880  48.513  22.261  1.00  0.00           H  
ATOM    261 HD12 ILE    19      42.124  46.960  22.802  1.00  0.00           H  
ATOM    262 HD13 ILE    19      43.716  46.993  21.974  1.00  0.00           H  
ATOM    263  C   ILE    19      41.375  46.106  26.742  1.00  0.00           C  
ATOM    264  O   ILE    19      42.039  46.180  27.748  1.00  0.00           O  
ATOM    265  N   PRO    20      40.347  45.332  26.499  1.00  0.00           N  
ATOM    266  CD  PRO    20      40.091  44.107  27.289  1.00  0.00           C  
ATOM    267  HD2 PRO    20      39.312  44.473  27.958  1.00  0.00           H  
ATOM    268  HD3 PRO    20      40.927  43.759  27.896  1.00  0.00           H  
ATOM    269  CG  PRO    20      39.567  43.119  26.184  1.00  0.00           C  
ATOM    270  HG2 PRO    20      38.944  42.342  26.626  1.00  0.00           H  
ATOM    271  HG3 PRO    20      40.394  42.592  25.708  1.00  0.00           H  
ATOM    272  CB  PRO    20      38.685  44.027  25.329  1.00  0.00           C  
ATOM    273  HB2 PRO    20      37.724  43.993  25.842  1.00  0.00           H  
ATOM    274  HB3 PRO    20      38.453  43.739  24.304  1.00  0.00           H  
ATOM    275  CA  PRO    20      39.321  45.432  25.382  1.00  0.00           C  
ATOM    276  HA  PRO    20      39.786  45.533  24.402  1.00  0.00           H  
ATOM    277  C   PRO    20      38.293  46.556  25.502  1.00  0.00           C  
ATOM    278  O   PRO    20      38.154  47.063  26.566  1.00  0.00           O  
ATOM    279  N   ALA    21      37.562  46.892  24.474  1.00  0.00           N  
ATOM    280  H   ALA    21      37.631  46.360  23.618  1.00  0.00           H  
ATOM    281  CA  ALA    21      36.507  47.957  24.532  1.00  0.00           C  
ATOM    282  HA  ALA    21      36.665  48.548  25.434  1.00  0.00           H  
ATOM    283  CB  ALA    21      36.833  48.906  23.414  1.00  0.00           C  
ATOM    284  HB1 ALA    21      37.922  48.961  23.394  1.00  0.00           H  
ATOM    285  HB2 ALA    21      36.406  49.904  23.505  1.00  0.00           H  
ATOM    286  HB3 ALA    21      36.544  48.459  22.463  1.00  0.00           H  
ATOM    287  C   ALA    21      35.129  47.442  24.598  1.00  0.00           C  
ATOM    288  O   ALA    21      34.485  47.220  23.548  1.00  0.00           O  
ATOM    289  N   SER    22      34.398  47.477  25.749  1.00  0.00           N  
ATOM    290  H   SER    22      34.854  47.737  26.613  1.00  0.00           H  
ATOM    291  CA  SER    22      32.984  47.206  25.835  1.00  0.00           C  
ATOM    292  HA  SER    22      32.535  47.423  24.865  1.00  0.00           H  
ATOM    293  CB  SER    22      32.709  45.725  25.972  1.00  0.00           C  
ATOM    294  HB2 SER    22      33.157  45.385  26.907  1.00  0.00           H  
ATOM    295  HB3 SER    22      31.627  45.594  25.986  1.00  0.00           H  
ATOM    296  OG  SER    22      33.183  45.043  24.755  1.00  0.00           O  
ATOM    297  HG  SER    22      33.477  45.702  24.122  1.00  0.00           H  
ATOM    298  C   SER    22      32.230  48.002  26.821  1.00  0.00           C  
ATOM    299  O   SER    22      31.672  47.501  27.776  1.00  0.00           O  
ATOM    300  N   GLU    23      32.298  49.329  26.732  1.00  0.00           N  
ATOM    301  H   GLU    23      31.963  49.843  27.535  1.00  0.00           H  
ATOM    302  CA  GLU    23      32.582  50.109  25.477  1.00  0.00           C  
ATOM    303  HA  GLU    23      32.949  49.511  24.643  1.00  0.00           H  
ATOM    304  CB  GLU    23      31.303  50.823  25.104  1.00  0.00           C  
ATOM    305  HB2 GLU    23      30.948  51.366  25.979  1.00  0.00           H  
ATOM    306  HB3 GLU    23      31.598  51.500  24.302  1.00  0.00           H  
ATOM    307  CG  GLU    23      30.218  49.877  24.570  1.00  0.00           C  
ATOM    308  HG2 GLU    23      30.614  49.436  23.655  1.00  0.00           H  
ATOM    309  HG3 GLU    23      30.068  49.017  25.223  1.00  0.00           H  
ATOM    310  CD  GLU    23      28.897  50.644  24.217  1.00  0.00           C  
ATOM    311  OE1 GLU    23      28.149  50.328  23.226  1.00  0.00           O  
ATOM    312  OE2 GLU    23      28.464  51.542  24.998  1.00  0.00           O1-
ATOM    313  C   GLU    23      33.650  51.181  25.760  1.00  0.00           C  
ATOM    314  O   GLU    23      34.435  51.484  24.886  1.00  0.00           O  
ATOM    315  N   GLN    24      33.673  51.800  26.904  1.00  0.00           N  
ATOM    316  H   GLN    24      32.951  51.444  27.515  1.00  0.00           H  
ATOM    317  CA  GLN    24      34.678  52.817  27.326  1.00  0.00           C  
ATOM    318  HA  GLN    24      35.451  52.897  26.562  1.00  0.00           H  
ATOM    319  CB  GLN    24      33.996  54.217  27.530  1.00  0.00           C  
ATOM    320  HB2 GLN    24      33.072  54.082  28.093  1.00  0.00           H  
ATOM    321  HB3 GLN    24      34.645  54.895  28.085  1.00  0.00           H  
ATOM    322  CG  GLN    24      33.616  54.890  26.173  1.00  0.00           C  
ATOM    323  HG2 GLN    24      33.023  54.252  25.517  1.00  0.00           H  
ATOM    324  HG3 GLN    24      32.884  55.694  26.253  1.00  0.00           H  
ATOM    325  CD  GLN    24      34.887  55.399  25.438  1.00  0.00           C  
ATOM    326  OE1 GLN    24      35.288  54.833  24.399  1.00  0.00           O  
ATOM    327  NE2 GLN    24      35.618  56.457  25.853  1.00  0.00           N  
ATOM    328 HE21 GLN    24      36.351  56.771  25.234  1.00  0.00           H  
ATOM    329 HE22 GLN    24      35.431  57.007  26.679  1.00  0.00           H  
ATOM    330  C   GLN    24      35.361  52.370  28.615  1.00  0.00           C  
ATOM    331  O   GLN    24      36.559  52.423  28.801  1.00  0.00           O  
ATOM    332  N   GLU    25      34.528  51.686  29.433  1.00  0.00           N  
ATOM    333  H   GLU    25      33.540  51.673  29.221  1.00  0.00           H  
ATOM    334  CA  GLU    25      34.993  50.829  30.554  1.00  0.00           C  
ATOM    335  HA  GLU    25      36.080  50.815  30.627  1.00  0.00           H  
ATOM    336  CB  GLU    25      34.498  51.345  31.839  1.00  0.00           C  
ATOM    337  HB2 GLU    25      34.734  52.409  31.840  1.00  0.00           H  
ATOM    338  HB3 GLU    25      33.429  51.183  31.971  1.00  0.00           H  
ATOM    339  CG  GLU    25      35.182  50.722  33.030  1.00  0.00           C  
ATOM    340  HG2 GLU    25      34.777  49.736  33.262  1.00  0.00           H  
ATOM    341  HG3 GLU    25      36.215  50.534  32.738  1.00  0.00           H  
ATOM    342  CD  GLU    25      35.192  51.531  34.327  1.00  0.00           C  
ATOM    343  OE1 GLU    25      34.352  51.327  35.199  1.00  0.00           O  
ATOM    344  OE2 GLU    25      36.251  52.177  34.583  1.00  0.00           O1-
ATOM    345  C   GLU    25      34.545  49.370  30.418  1.00  0.00           C  
ATOM    346  O   GLU    25      33.402  49.099  29.966  1.00  0.00           O  
ATOM    347  N   THR    26      35.355  48.368  30.743  1.00  0.00           N  
ATOM    348  H   THR    26      36.301  48.627  30.983  1.00  0.00           H  
ATOM    349  CA  THR    26      35.181  46.944  30.295  1.00  0.00           C  
ATOM    350  HA  THR    26      34.114  46.849  30.097  1.00  0.00           H  
ATOM    351  CB  THR    26      36.073  46.641  29.111  1.00  0.00           C  
ATOM    352  HB  THR    26      37.108  46.527  29.432  1.00  0.00           H  
ATOM    353  CG2 THR    26      35.865  45.307  28.434  1.00  0.00           C  
ATOM    354 HG21 THR    26      34.812  45.148  28.199  1.00  0.00           H  
ATOM    355 HG22 THR    26      36.229  44.564  29.144  1.00  0.00           H  
ATOM    356 HG23 THR    26      36.418  45.204  27.501  1.00  0.00           H  
ATOM    357  OG1 THR    26      36.110  47.679  28.201  1.00  0.00           O  
ATOM    358  HG1 THR    26      36.874  47.545  27.636  1.00  0.00           H  
ATOM    359  C   THR    26      35.371  46.042  31.552  1.00  0.00           C  
ATOM    360  O   THR    26      36.485  46.036  32.136  1.00  0.00           O  
ATOM    361  N   LEU    27      34.310  45.383  32.056  1.00  0.00           N  
ATOM    362  H   LEU    27      33.522  45.510  31.437  1.00  0.00           H  
ATOM    363  CA  LEU    27      34.410  44.270  33.030  1.00  0.00           C  
ATOM    364  HA  LEU    27      35.372  44.426  33.517  1.00  0.00           H  
ATOM    365  CB  LEU    27      33.214  44.340  34.007  1.00  0.00           C  
ATOM    366  HB2 LEU    27      32.327  44.187  33.393  1.00  0.00           H  
ATOM    367  HB3 LEU    27      33.280  43.503  34.704  1.00  0.00           H  
ATOM    368  CG  LEU    27      32.938  45.675  34.768  1.00  0.00           C  
ATOM    369  HG  LEU    27      32.846  46.516  34.080  1.00  0.00           H  
ATOM    370  CD1 LEU    27      31.640  45.591  35.564  1.00  0.00           C  
ATOM    371 HD11 LEU    27      31.688  44.743  36.247  1.00  0.00           H  
ATOM    372 HD12 LEU    27      30.817  45.400  34.875  1.00  0.00           H  
ATOM    373 HD13 LEU    27      31.552  46.501  36.159  1.00  0.00           H  
ATOM    374  CD2 LEU    27      34.089  45.895  35.742  1.00  0.00           C  
ATOM    375 HD21 LEU    27      35.063  46.051  35.280  1.00  0.00           H  
ATOM    376 HD22 LEU    27      34.275  44.977  36.300  1.00  0.00           H  
ATOM    377 HD23 LEU    27      33.838  46.760  36.356  1.00  0.00           H  
ATOM    378  C   LEU    27      34.740  42.865  32.394  1.00  0.00           C  
ATOM    379  O   LEU    27      34.178  42.661  31.328  1.00  0.00           O  
ATOM    380  N   VAL    28      35.599  42.099  32.989  1.00  0.00           N  
ATOM    381  H   VAL    28      35.913  42.317  33.924  1.00  0.00           H  
ATOM    382  CA  VAL    28      36.082  40.844  32.427  1.00  0.00           C  
ATOM    383  HA  VAL    28      35.396  40.538  31.636  1.00  0.00           H  
ATOM    384  CB  VAL    28      37.569  40.977  31.919  1.00  0.00           C  
ATOM    385  HB  VAL    28      37.997  39.984  31.780  1.00  0.00           H  
ATOM    386  CG1 VAL    28      37.436  41.503  30.463  1.00  0.00           C  
ATOM    387 HG11 VAL    28      36.892  40.775  29.859  1.00  0.00           H  
ATOM    388 HG12 VAL    28      38.408  41.713  30.019  1.00  0.00           H  
ATOM    389 HG13 VAL    28      36.919  42.462  30.464  1.00  0.00           H  
ATOM    390  CG2 VAL    28      38.597  41.732  32.745  1.00  0.00           C  
ATOM    391 HG21 VAL    28      39.503  41.632  32.148  1.00  0.00           H  
ATOM    392 HG22 VAL    28      38.678  41.198  33.692  1.00  0.00           H  
ATOM    393 HG23 VAL    28      38.356  42.793  32.670  1.00  0.00           H  
ATOM    394  C   VAL    28      36.004  39.693  33.494  1.00  0.00           C  
ATOM    395  O   VAL    28      36.173  39.878  34.673  1.00  0.00           O  
ATOM    396  N   ARG    29      35.947  38.416  33.066  1.00  0.00           N  
ATOM    397  H   ARG    29      35.931  38.272  32.067  1.00  0.00           H  
ATOM    398  CA  ARG    29      36.093  37.178  33.893  1.00  0.00           C  
ATOM    399  HA  ARG    29      36.209  37.555  34.909  1.00  0.00           H  
ATOM    400  CB  ARG    29      34.876  36.274  33.799  1.00  0.00           C  
ATOM    401  HB2 ARG    29      34.630  35.928  32.796  1.00  0.00           H  
ATOM    402  HB3 ARG    29      35.185  35.345  34.277  1.00  0.00           H  
ATOM    403  CG  ARG    29      33.573  36.964  34.496  1.00  0.00           C  
ATOM    404  HG2 ARG    29      33.813  37.146  35.545  1.00  0.00           H  
ATOM    405  HG3 ARG    29      33.383  37.906  33.983  1.00  0.00           H  
ATOM    406  CD  ARG    29      32.359  36.112  34.316  1.00  0.00           C  
ATOM    407  HD2 ARG    29      32.266  35.713  33.307  1.00  0.00           H  
ATOM    408  HD3 ARG    29      32.489  35.247  34.965  1.00  0.00           H  
ATOM    409  NE  ARG    29      31.124  36.832  34.686  1.00  0.00           N  
ATOM    410  HE  ARG    29      31.020  37.077  35.660  1.00  0.00           H  
ATOM    411  CZ  ARG    29      30.093  37.191  33.950  1.00  0.00           C  
ATOM    412  NH1 ARG    29      29.980  36.839  32.692  1.00  0.00           N1+
ATOM    413 HH11 ARG    29      30.836  36.499  32.277  1.00  0.00           H  
ATOM    414 HH12 ARG    29      29.091  37.091  32.286  1.00  0.00           H  
ATOM    415  NH2 ARG    29      29.062  37.833  34.482  1.00  0.00           N  
ATOM    416 HH21 ARG    29      29.056  38.152  35.441  1.00  0.00           H  
ATOM    417 HH22 ARG    29      28.351  38.121  33.825  1.00  0.00           H  
ATOM    418  C   ARG    29      37.309  36.418  33.353  1.00  0.00           C  
ATOM    419  O   ARG    29      37.311  36.117  32.195  1.00  0.00           O  
ATOM    420  N   PRO    30      38.318  36.032  34.176  1.00  0.00           N  
ATOM    421  CD  PRO    30      38.573  36.812  35.365  1.00  0.00           C  
ATOM    422  HD2 PRO    30      37.992  36.359  36.169  1.00  0.00           H  
ATOM    423  HD3 PRO    30      38.224  37.820  35.144  1.00  0.00           H  
ATOM    424  CG  PRO    30      40.073  36.864  35.568  1.00  0.00           C  
ATOM    425  HG2 PRO    30      40.212  36.648  36.627  1.00  0.00           H  
ATOM    426  HG3 PRO    30      40.355  37.837  35.163  1.00  0.00           H  
ATOM    427  CB  PRO    30      40.713  35.674  34.774  1.00  0.00           C  
ATOM    428  HB2 PRO    30      40.897  34.797  35.394  1.00  0.00           H  
ATOM    429  HB3 PRO    30      41.546  36.026  34.166  1.00  0.00           H  
ATOM    430  CA  PRO    30      39.529  35.297  33.798  1.00  0.00           C  
ATOM    431  HA  PRO    30      39.738  35.530  32.754  1.00  0.00           H  
ATOM    432  C   PRO    30      39.321  33.791  33.859  1.00  0.00           C  
ATOM    433  O   PRO    30      38.621  33.424  34.772  1.00  0.00           O  
ATOM    434  N   LYS    31      40.047  33.067  33.016  1.00  0.00           N  
ATOM    435  H   LYS    31      40.727  33.567  32.461  1.00  0.00           H  
ATOM    436  CA  LYS    31      40.154  31.554  32.988  1.00  0.00           C  
ATOM    437  HA  LYS    31      39.215  31.127  33.343  1.00  0.00           H  
ATOM    438  CB  LYS    31      40.457  31.141  31.565  1.00  0.00           C  
ATOM    439  HB2 LYS    31      40.702  32.037  30.994  1.00  0.00           H  
ATOM    440  HB3 LYS    31      41.283  30.434  31.612  1.00  0.00           H  
ATOM    441  CG  LYS    31      39.263  30.414  30.927  1.00  0.00           C  
ATOM    442  HG2 LYS    31      39.606  30.031  29.967  1.00  0.00           H  
ATOM    443  HG3 LYS    31      38.907  29.650  31.617  1.00  0.00           H  
ATOM    444  CD  LYS    31      38.079  31.334  30.657  1.00  0.00           C  
ATOM    445  HD2 LYS    31      37.892  31.811  31.619  1.00  0.00           H  
ATOM    446  HD3 LYS    31      38.318  32.189  30.026  1.00  0.00           H  
ATOM    447  CE  LYS    31      36.916  30.558  30.149  1.00  0.00           C  
ATOM    448  HE2 LYS    31      37.191  30.162  29.171  1.00  0.00           H  
ATOM    449  HE3 LYS    31      36.548  29.721  30.742  1.00  0.00           H  
ATOM    450  NZ  LYS    31      35.731  31.346  29.817  1.00  0.00           N1+
ATOM    451  HZ1 LYS    31      35.983  31.990  29.080  1.00  0.00           H  
ATOM    452  HZ2 LYS    31      35.403  31.902  30.593  1.00  0.00           H  
ATOM    453  HZ3 LYS    31      34.971  30.795  29.446  1.00  0.00           H  
ATOM    454  C   LYS    31      41.159  31.102  34.049  1.00  0.00           C  
ATOM    455  O   LYS    31      41.825  31.916  34.685  1.00  0.00           O  
ATOM    456  N   PRO    32      41.264  29.767  34.315  1.00  0.00           N  
ATOM    457  CD  PRO    32      40.401  28.725  33.723  1.00  0.00           C  
ATOM    458  HD2 PRO    32      40.622  28.629  32.659  1.00  0.00           H  
ATOM    459  HD3 PRO    32      39.357  28.931  33.961  1.00  0.00           H  
ATOM    460  CG  PRO    32      40.894  27.453  34.483  1.00  0.00           C  
ATOM    461  HG2 PRO    32      40.920  26.643  33.753  1.00  0.00           H  
ATOM    462  HG3 PRO    32      40.238  27.279  35.336  1.00  0.00           H  
ATOM    463  CB  PRO    32      42.250  27.730  35.023  1.00  0.00           C  
ATOM    464  HB2 PRO    32      42.926  27.555  34.186  1.00  0.00           H  
ATOM    465  HB3 PRO    32      42.342  27.070  35.885  1.00  0.00           H  
ATOM    466  CA  PRO    32      42.146  29.194  35.432  1.00  0.00           C  
ATOM    467  HA  PRO    32      41.599  29.315  36.367  1.00  0.00           H  
ATOM    468  C   PRO    32      43.532  29.797  35.668  1.00  0.00           C  
ATOM    469  O   PRO    32      43.785  30.248  36.772  1.00  0.00           O  
ATOM    470  N   LEU    33      44.391  29.908  34.640  1.00  0.00           N  
ATOM    471  H   LEU    33      44.006  29.646  33.744  1.00  0.00           H  
ATOM    472  CA  LEU    33      45.749  30.332  34.754  1.00  0.00           C  
ATOM    473  HA  LEU    33      46.213  29.684  35.498  1.00  0.00           H  
ATOM    474  CB  LEU    33      46.690  30.140  33.590  1.00  0.00           C  
ATOM    475  HB2 LEU    33      46.772  29.087  33.316  1.00  0.00           H  
ATOM    476  HB3 LEU    33      46.077  30.620  32.827  1.00  0.00           H  
ATOM    477  CG  LEU    33      48.103  30.836  33.672  1.00  0.00           C  
ATOM    478  HG  LEU    33      48.024  31.917  33.789  1.00  0.00           H  
ATOM    479  CD1 LEU    33      48.982  30.340  34.802  1.00  0.00           C  
ATOM    480 HD11 LEU    33      49.983  30.764  34.732  1.00  0.00           H  
ATOM    481 HD12 LEU    33      48.924  29.253  34.746  1.00  0.00           H  
ATOM    482 HD13 LEU    33      48.456  30.566  35.730  1.00  0.00           H  
ATOM    483  CD2 LEU    33      48.854  30.433  32.375  1.00  0.00           C  
ATOM    484 HD21 LEU    33      49.821  30.928  32.477  1.00  0.00           H  
ATOM    485 HD22 LEU    33      48.342  30.734  31.462  1.00  0.00           H  
ATOM    486 HD23 LEU    33      49.043  29.365  32.261  1.00  0.00           H  
ATOM    487  C   LEU    33      45.714  31.797  35.323  1.00  0.00           C  
ATOM    488  O   LEU    33      46.348  32.175  36.274  1.00  0.00           O  
ATOM    489  N   LEU    34      44.923  32.687  34.676  1.00  0.00           N  
ATOM    490  H   LEU    34      44.586  32.303  33.806  1.00  0.00           H  
ATOM    491  CA  LEU    34      44.920  34.110  34.900  1.00  0.00           C  
ATOM    492  HA  LEU    34      45.960  34.417  35.010  1.00  0.00           H  
ATOM    493  CB  LEU    34      44.231  34.709  33.658  1.00  0.00           C  
ATOM    494  HB2 LEU    34      44.671  34.406  32.708  1.00  0.00           H  
ATOM    495  HB3 LEU    34      43.146  34.633  33.722  1.00  0.00           H  
ATOM    496  CG  LEU    34      44.279  36.248  33.696  1.00  0.00           C  
ATOM    497  HG  LEU    34      43.818  36.801  34.515  1.00  0.00           H  
ATOM    498  CD1 LEU    34      45.767  36.752  33.665  1.00  0.00           C  
ATOM    499 HD11 LEU    34      45.884  37.803  33.402  1.00  0.00           H  
ATOM    500 HD12 LEU    34      46.250  36.173  32.877  1.00  0.00           H  
ATOM    501 HD13 LEU    34      46.337  36.549  34.572  1.00  0.00           H  
ATOM    502  CD2 LEU    34      43.685  36.789  32.420  1.00  0.00           C  
ATOM    503 HD21 LEU    34      43.369  37.820  32.574  1.00  0.00           H  
ATOM    504 HD22 LEU    34      42.780  36.220  32.207  1.00  0.00           H  
ATOM    505 HD23 LEU    34      44.322  36.727  31.537  1.00  0.00           H  
ATOM    506  C   LEU    34      44.204  34.433  36.282  1.00  0.00           C  
ATOM    507  O   LEU    34      44.591  35.370  36.970  1.00  0.00           O  
ATOM    508  N   LEU    35      43.265  33.562  36.719  1.00  0.00           N  
ATOM    509  H   LEU    35      43.115  32.854  36.014  1.00  0.00           H  
ATOM    510  CA  LEU    35      42.658  33.530  38.050  1.00  0.00           C  
ATOM    511  HA  LEU    35      42.446  34.555  38.353  1.00  0.00           H  
ATOM    512  CB  LEU    35      41.250  32.840  37.927  1.00  0.00           C  
ATOM    513  HB2 LEU    35      40.796  33.205  37.006  1.00  0.00           H  
ATOM    514  HB3 LEU    35      41.456  31.779  37.790  1.00  0.00           H  
ATOM    515  CG  LEU    35      40.289  33.083  39.118  1.00  0.00           C  
ATOM    516  HG  LEU    35      40.556  32.369  39.898  1.00  0.00           H  
ATOM    517  CD1 LEU    35      40.183  34.533  39.647  1.00  0.00           C  
ATOM    518 HD11 LEU    35      41.051  34.912  40.188  1.00  0.00           H  
ATOM    519 HD12 LEU    35      39.318  34.527  40.310  1.00  0.00           H  
ATOM    520 HD13 LEU    35      39.853  35.370  39.033  1.00  0.00           H  
ATOM    521  CD2 LEU    35      38.888  32.714  38.658  1.00  0.00           C  
ATOM    522 HD21 LEU    35      38.201  33.008  39.450  1.00  0.00           H  
ATOM    523 HD22 LEU    35      38.883  31.667  38.351  1.00  0.00           H  
ATOM    524 HD23 LEU    35      38.586  33.361  37.834  1.00  0.00           H  
ATOM    525  C   LEU    35      43.699  33.040  39.091  1.00  0.00           C  
ATOM    526  O   LEU    35      43.702  33.425  40.276  1.00  0.00           O  
ATOM    527  N   LYS    36      44.593  32.105  38.778  1.00  0.00           N  
ATOM    528  H   LYS    36      44.618  31.775  37.823  1.00  0.00           H  
ATOM    529  CA  LYS    36      45.700  31.636  39.626  1.00  0.00           C  
ATOM    530  HA  LYS    36      45.268  31.570  40.625  1.00  0.00           H  
ATOM    531  CB  LYS    36      46.123  30.247  39.087  1.00  0.00           C  
ATOM    532  HB2 LYS    36      45.229  29.622  39.079  1.00  0.00           H  
ATOM    533  HB3 LYS    36      46.512  30.369  38.077  1.00  0.00           H  
ATOM    534  CG  LYS    36      47.061  29.632  40.180  1.00  0.00           C  
ATOM    535  HG2 LYS    36      47.918  30.289  40.336  1.00  0.00           H  
ATOM    536  HG3 LYS    36      46.453  29.560  41.082  1.00  0.00           H  
ATOM    537  CD  LYS    36      47.554  28.193  40.018  1.00  0.00           C  
ATOM    538  HD2 LYS    36      46.710  27.522  39.861  1.00  0.00           H  
ATOM    539  HD3 LYS    36      48.232  28.099  39.170  1.00  0.00           H  
ATOM    540  CE  LYS    36      48.396  27.686  41.204  1.00  0.00           C  
ATOM    541  HE2 LYS    36      49.269  28.329  41.316  1.00  0.00           H  
ATOM    542  HE3 LYS    36      47.769  27.800  42.089  1.00  0.00           H  
ATOM    543  NZ  LYS    36      48.673  26.258  40.964  1.00  0.00           N1+
ATOM    544  HZ1 LYS    36      47.787  25.787  40.850  1.00  0.00           H  
ATOM    545  HZ2 LYS    36      49.060  25.855  41.805  1.00  0.00           H  
ATOM    546  HZ3 LYS    36      49.277  26.105  40.170  1.00  0.00           H  
ATOM    547  C   LYS    36      46.716  32.732  39.713  1.00  0.00           C  
ATOM    548  O   LYS    36      47.260  32.908  40.847  1.00  0.00           O  
ATOM    549  N   LEU    37      47.091  33.422  38.661  1.00  0.00           N  
ATOM    550  H   LEU    37      46.744  33.141  37.755  1.00  0.00           H  
ATOM    551  CA  LEU    37      47.903  34.678  38.715  1.00  0.00           C  
ATOM    552  HA  LEU    37      48.927  34.476  39.027  1.00  0.00           H  
ATOM    553  CB  LEU    37      48.092  35.275  37.290  1.00  0.00           C  
ATOM    554  HB2 LEU    37      48.614  34.521  36.700  1.00  0.00           H  
ATOM    555  HB3 LEU    37      47.073  35.285  36.905  1.00  0.00           H  
ATOM    556  CG  LEU    37      48.714  36.623  36.988  1.00  0.00           C  
ATOM    557  HG  LEU    37      48.870  36.838  35.930  1.00  0.00           H  
ATOM    558  CD1 LEU    37      47.896  37.804  37.397  1.00  0.00           C  
ATOM    559 HD11 LEU    37      48.148  37.977  38.443  1.00  0.00           H  
ATOM    560 HD12 LEU    37      46.825  37.654  37.261  1.00  0.00           H  
ATOM    561 HD13 LEU    37      48.266  38.690  36.882  1.00  0.00           H  
ATOM    562  CD2 LEU    37      50.181  36.885  37.531  1.00  0.00           C  
ATOM    563 HD21 LEU    37      50.451  37.941  37.483  1.00  0.00           H  
ATOM    564 HD22 LEU    37      50.884  36.270  36.972  1.00  0.00           H  
ATOM    565 HD23 LEU    37      50.191  36.615  38.586  1.00  0.00           H  
ATOM    566  C   LEU    37      47.274  35.619  39.755  1.00  0.00           C  
ATOM    567  O   LEU    37      47.984  36.149  40.637  1.00  0.00           O  
ATOM    568  N   LEU    38      45.939  35.990  39.647  1.00  0.00           N  
ATOM    569  H   LEU    38      45.394  35.582  38.901  1.00  0.00           H  
ATOM    570  CA  LEU    38      45.287  36.955  40.544  1.00  0.00           C  
ATOM    571  HA  LEU    38      45.783  37.925  40.561  1.00  0.00           H  
ATOM    572  CB  LEU    38      43.828  37.193  39.945  1.00  0.00           C  
ATOM    573  HB2 LEU    38      43.408  36.206  39.749  1.00  0.00           H  
ATOM    574  HB3 LEU    38      43.282  37.749  40.708  1.00  0.00           H  
ATOM    575  CG  LEU    38      43.882  38.050  38.635  1.00  0.00           C  
ATOM    576  HG  LEU    38      44.802  37.821  38.098  1.00  0.00           H  
ATOM    577  CD1 LEU    38      42.652  38.008  37.673  1.00  0.00           C  
ATOM    578 HD11 LEU    38      42.578  38.819  36.948  1.00  0.00           H  
ATOM    579 HD12 LEU    38      41.708  38.023  38.216  1.00  0.00           H  
ATOM    580 HD13 LEU    38      42.641  37.127  37.032  1.00  0.00           H  
ATOM    581  CD2 LEU    38      43.937  39.521  38.971  1.00  0.00           C  
ATOM    582 HD21 LEU    38      44.232  40.157  38.137  1.00  0.00           H  
ATOM    583 HD22 LEU    38      44.700  39.539  39.750  1.00  0.00           H  
ATOM    584 HD23 LEU    38      43.044  39.926  39.449  1.00  0.00           H  
ATOM    585  C   LEU    38      45.232  36.441  42.026  1.00  0.00           C  
ATOM    586  O   LEU    38      45.672  37.154  42.953  1.00  0.00           O  
ATOM    587  N   LYS    39      44.839  35.173  42.217  1.00  0.00           N  
ATOM    588  H   LYS    39      44.642  34.729  41.331  1.00  0.00           H  
ATOM    589  CA  LYS    39      44.853  34.462  43.553  1.00  0.00           C  
ATOM    590  HA  LYS    39      44.243  35.007  44.273  1.00  0.00           H  
ATOM    591  CB  LYS    39      44.320  32.992  43.485  1.00  0.00           C  
ATOM    592  HB2 LYS    39      44.599  32.594  42.510  1.00  0.00           H  
ATOM    593  HB3 LYS    39      44.630  32.318  44.283  1.00  0.00           H  
ATOM    594  CG  LYS    39      42.734  33.148  43.495  1.00  0.00           C  
ATOM    595  HG2 LYS    39      42.541  33.664  44.436  1.00  0.00           H  
ATOM    596  HG3 LYS    39      42.303  33.721  42.674  1.00  0.00           H  
ATOM    597  CD  LYS    39      42.016  31.764  43.707  1.00  0.00           C  
ATOM    598  HD2 LYS    39      42.559  30.993  43.161  1.00  0.00           H  
ATOM    599  HD3 LYS    39      42.066  31.404  44.735  1.00  0.00           H  
ATOM    600  CE  LYS    39      40.538  31.858  43.309  1.00  0.00           C  
ATOM    601  HE2 LYS    39      40.146  32.833  43.600  1.00  0.00           H  
ATOM    602  HE3 LYS    39      40.565  31.854  42.220  1.00  0.00           H  
ATOM    603  NZ  LYS    39      39.808  30.662  43.774  1.00  0.00           N1+
ATOM    604  HZ1 LYS    39      40.297  29.818  43.508  1.00  0.00           H  
ATOM    605  HZ2 LYS    39      38.857  30.671  43.435  1.00  0.00           H  
ATOM    606  HZ3 LYS    39      39.793  30.690  44.784  1.00  0.00           H  
ATOM    607  C   LYS    39      46.277  34.437  44.106  1.00  0.00           C  
ATOM    608  O   LYS    39      46.395  34.489  45.337  1.00  0.00           O  
ATOM    609  N   SER    40      47.344  34.409  43.350  1.00  0.00           N  
ATOM    610  H   SER    40      47.276  34.354  42.344  1.00  0.00           H  
ATOM    611  CA  SER    40      48.740  34.479  43.852  1.00  0.00           C  
ATOM    612  HA  SER    40      48.792  33.881  44.762  1.00  0.00           H  
ATOM    613  CB  SER    40      49.647  33.942  42.793  1.00  0.00           C  
ATOM    614  HB2 SER    40      49.304  34.452  41.893  1.00  0.00           H  
ATOM    615  HB3 SER    40      50.714  34.089  42.957  1.00  0.00           H  
ATOM    616  OG  SER    40      49.366  32.597  42.587  1.00  0.00           O  
ATOM    617  HG  SER    40      48.497  32.709  42.194  1.00  0.00           H  
ATOM    618  C   SER    40      49.185  35.926  44.257  1.00  0.00           C  
ATOM    619  O   SER    40      50.277  36.050  44.790  1.00  0.00           O  
ATOM    620  N   VAL    41      48.251  36.876  44.173  1.00  0.00           N  
ATOM    621  H   VAL    41      47.454  36.799  43.557  1.00  0.00           H  
ATOM    622  CA  VAL    41      48.332  38.198  44.913  1.00  0.00           C  
ATOM    623  HA  VAL    41      49.130  38.015  45.633  1.00  0.00           H  
ATOM    624  CB  VAL    41      48.756  39.303  43.954  1.00  0.00           C  
ATOM    625  HB  VAL    41      49.580  38.871  43.385  1.00  0.00           H  
ATOM    626  CG1 VAL    41      47.734  39.680  42.918  1.00  0.00           C  
ATOM    627 HG11 VAL    41      47.988  40.542  42.302  1.00  0.00           H  
ATOM    628 HG12 VAL    41      46.790  39.994  43.364  1.00  0.00           H  
ATOM    629 HG13 VAL    41      47.602  38.946  42.124  1.00  0.00           H  
ATOM    630  CG2 VAL    41      49.311  40.562  44.614  1.00  0.00           C  
ATOM    631 HG21 VAL    41      49.765  41.177  43.837  1.00  0.00           H  
ATOM    632 HG22 VAL    41      50.111  40.286  45.301  1.00  0.00           H  
ATOM    633 HG23 VAL    41      48.575  41.104  45.206  1.00  0.00           H  
ATOM    634  C   VAL    41      47.042  38.484  45.763  1.00  0.00           C  
ATOM    635  O   VAL    41      47.011  39.568  46.355  1.00  0.00           O  
ATOM    636  N   GLY    42      46.196  37.436  45.993  1.00  0.00           N  
ATOM    637  H   GLY    42      46.591  36.592  45.604  1.00  0.00           H  
ATOM    638  CA  GLY    42      45.043  37.473  46.853  1.00  0.00           C  
ATOM    639  HA2 GLY    42      44.822  36.471  47.220  1.00  0.00           H  
ATOM    640  HA3 GLY    42      45.232  38.060  47.752  1.00  0.00           H  
ATOM    641  C   GLY    42      43.822  38.067  46.152  1.00  0.00           C  
ATOM    642  O   GLY    42      42.768  38.235  46.773  1.00  0.00           O  
ATOM    643  N   ALA    43      43.951  38.303  44.864  1.00  0.00           N  
ATOM    644  H   ALA    43      44.764  37.947  44.385  1.00  0.00           H  
ATOM    645  CA  ALA    43      42.871  38.671  44.010  1.00  0.00           C  
ATOM    646  HA  ALA    43      42.229  39.318  44.608  1.00  0.00           H  
ATOM    647  CB  ALA    43      43.356  39.608  42.923  1.00  0.00           C  
ATOM    648  HB1 ALA    43      43.999  39.070  42.227  1.00  0.00           H  
ATOM    649  HB2 ALA    43      43.913  40.462  43.308  1.00  0.00           H  
ATOM    650  HB3 ALA    43      42.537  39.905  42.268  1.00  0.00           H  
ATOM    651  C   ALA    43      42.022  37.502  43.660  1.00  0.00           C  
ATOM    652  O   ALA    43      42.380  36.674  42.850  1.00  0.00           O  
ATOM    653  N   GLN    44      40.918  37.379  44.487  1.00  0.00           N  
ATOM    654  H   GLN    44      40.715  38.096  45.169  1.00  0.00           H  
ATOM    655  CA  GLN    44      40.145  36.129  44.519  1.00  0.00           C  
ATOM    656  HA  GLN    44      40.558  35.446  43.778  1.00  0.00           H  
ATOM    657  CB  GLN    44      40.429  35.529  45.834  1.00  0.00           C  
ATOM    658  HB2 GLN    44      40.183  34.467  45.838  1.00  0.00           H  
ATOM    659  HB3 GLN    44      41.505  35.549  46.003  1.00  0.00           H  
ATOM    660  CG  GLN    44      39.751  36.210  47.028  1.00  0.00           C  
ATOM    661  HG2 GLN    44      40.479  36.649  47.711  1.00  0.00           H  
ATOM    662  HG3 GLN    44      39.147  37.049  46.686  1.00  0.00           H  
ATOM    663  CD  GLN    44      38.806  35.359  47.879  1.00  0.00           C  
ATOM    664  OE1 GLN    44      37.565  35.523  47.900  1.00  0.00           O  
ATOM    665  NE2 GLN    44      39.388  34.368  48.592  1.00  0.00           N  
ATOM    666 HE21 GLN    44      40.395  34.349  48.677  1.00  0.00           H  
ATOM    667 HE22 GLN    44      38.824  33.984  49.337  1.00  0.00           H  
ATOM    668  C   GLN    44      38.600  36.348  44.243  1.00  0.00           C  
ATOM    669  O   GLN    44      37.831  35.409  44.309  1.00  0.00           O  
ATOM    670  N   LYS    45      38.129  37.509  43.837  1.00  0.00           N  
ATOM    671  H   LYS    45      38.838  38.218  43.718  1.00  0.00           H  
ATOM    672  CA  LYS    45      36.770  37.623  43.102  1.00  0.00           C  
ATOM    673  HA  LYS    45      36.011  37.139  43.717  1.00  0.00           H  
ATOM    674  CB  LYS    45      36.256  39.117  43.193  1.00  0.00           C  
ATOM    675  HB2 LYS    45      35.280  39.131  42.709  1.00  0.00           H  
ATOM    676  HB3 LYS    45      36.243  39.517  44.207  1.00  0.00           H  
ATOM    677  CG  LYS    45      37.011  40.144  42.364  1.00  0.00           C  
ATOM    678  HG2 LYS    45      38.004  40.148  42.813  1.00  0.00           H  
ATOM    679  HG3 LYS    45      37.159  39.825  41.331  1.00  0.00           H  
ATOM    680  CD  LYS    45      36.378  41.547  42.435  1.00  0.00           C  
ATOM    681  HD2 LYS    45      35.439  41.599  41.884  1.00  0.00           H  
ATOM    682  HD3 LYS    45      36.240  41.880  43.464  1.00  0.00           H  
ATOM    683  CE  LYS    45      37.253  42.485  41.654  1.00  0.00           C  
ATOM    684  HE2 LYS    45      38.316  42.408  41.887  1.00  0.00           H  
ATOM    685  HE3 LYS    45      37.212  42.082  40.642  1.00  0.00           H  
ATOM    686  NZ  LYS    45      36.860  43.929  41.650  1.00  0.00           N1+
ATOM    687  HZ1 LYS    45      36.882  44.334  42.575  1.00  0.00           H  
ATOM    688  HZ2 LYS    45      35.948  44.119  41.259  1.00  0.00           H  
ATOM    689  HZ3 LYS    45      37.532  44.326  41.009  1.00  0.00           H  
ATOM    690  C   LYS    45      36.690  36.946  41.664  1.00  0.00           C  
ATOM    691  O   LYS    45      37.690  36.519  41.091  1.00  0.00           O  
ATOM    692  N   ASP    46      35.440  36.867  41.118  1.00  0.00           N  
ATOM    693  H   ASP    46      34.591  37.207  41.548  1.00  0.00           H  
ATOM    694  CA  ASP    46      35.211  36.300  39.748  1.00  0.00           C  
ATOM    695  HA  ASP    46      36.020  35.573  39.690  1.00  0.00           H  
ATOM    696  CB  ASP    46      33.835  35.500  39.795  1.00  0.00           C  
ATOM    697  HB2 ASP    46      33.429  35.392  38.790  1.00  0.00           H  
ATOM    698  HB3 ASP    46      33.938  34.476  40.155  1.00  0.00           H  
ATOM    699  CG  ASP    46      32.731  36.070  40.686  1.00  0.00           C  
ATOM    700  OD1 ASP    46      32.031  35.252  41.323  1.00  0.00           O  
ATOM    701  OD2 ASP    46      32.537  37.312  40.690  1.00  0.00           O1-
ATOM    702  C   ASP    46      35.376  37.349  38.638  1.00  0.00           C  
ATOM    703  O   ASP    46      35.874  37.000  37.534  1.00  0.00           O  
ATOM    704  N   THR    47      34.898  38.572  38.836  1.00  0.00           N  
ATOM    705  H   THR    47      34.334  38.737  39.659  1.00  0.00           H  
ATOM    706  CA  THR    47      34.796  39.615  37.848  1.00  0.00           C  
ATOM    707  HA  THR    47      35.098  39.176  36.897  1.00  0.00           H  
ATOM    708  CB  THR    47      33.308  39.937  37.780  1.00  0.00           C  
ATOM    709  HB  THR    47      33.031  40.370  38.742  1.00  0.00           H  
ATOM    710  CG2 THR    47      32.976  40.887  36.634  1.00  0.00           C  
ATOM    711 HG21 THR    47      31.935  40.856  36.312  1.00  0.00           H  
ATOM    712 HG22 THR    47      33.487  40.613  35.711  1.00  0.00           H  
ATOM    713 HG23 THR    47      33.304  41.887  36.918  1.00  0.00           H  
ATOM    714  OG1 THR    47      32.499  38.782  37.586  1.00  0.00           O  
ATOM    715  HG1 THR    47      31.583  39.061  37.515  1.00  0.00           H  
ATOM    716  C   THR    47      35.574  40.881  38.115  1.00  0.00           C  
ATOM    717  O   THR    47      35.573  41.360  39.240  1.00  0.00           O  
ATOM    718  N   TYR    48      36.421  41.334  37.183  1.00  0.00           N  
ATOM    719  H   TYR    48      36.481  40.803  36.326  1.00  0.00           H  
ATOM    720  CA  TYR    48      37.446  42.430  37.322  1.00  0.00           C  
ATOM    721  HA  TYR    48      37.304  42.897  38.296  1.00  0.00           H  
ATOM    722  CB  TYR    48      38.837  41.826  37.198  1.00  0.00           C  
ATOM    723  HB2 TYR    48      38.875  41.220  36.293  1.00  0.00           H  
ATOM    724  HB3 TYR    48      39.616  42.568  37.023  1.00  0.00           H  
ATOM    725  CG  TYR    48      39.363  40.928  38.272  1.00  0.00           C  
ATOM    726  CD1 TYR    48      38.932  39.506  38.212  1.00  0.00           C  
ATOM    727  HD1 TYR    48      38.488  39.148  37.295  1.00  0.00           H  
ATOM    728  CE1 TYR    48      39.220  38.629  39.231  1.00  0.00           C  
ATOM    729  HE1 TYR    48      39.086  37.558  39.200  1.00  0.00           H  
ATOM    730  CZ  TYR    48      39.649  39.163  40.429  1.00  0.00           C  
ATOM    731  OH  TYR    48      39.720  38.307  41.510  1.00  0.00           O  
ATOM    732  HH  TYR    48      39.159  37.551  41.322  1.00  0.00           H  
ATOM    733  CE2 TYR    48      40.076  40.479  40.535  1.00  0.00           C  
ATOM    734  HE2 TYR    48      40.491  40.880  41.448  1.00  0.00           H  
ATOM    735  CD2 TYR    48      39.960  41.347  39.463  1.00  0.00           C  
ATOM    736  HD2 TYR    48      40.283  42.354  39.680  1.00  0.00           H  
ATOM    737  C   TYR    48      37.141  43.545  36.309  1.00  0.00           C  
ATOM    738  O   TYR    48      36.312  43.334  35.418  1.00  0.00           O  
ATOM    739  N   THR    49      37.778  44.745  36.384  1.00  0.00           N  
ATOM    740  H   THR    49      38.349  44.886  37.205  1.00  0.00           H  
ATOM    741  CA  THR    49      37.872  45.726  35.223  1.00  0.00           C  
ATOM    742  HA  THR    49      37.075  45.507  34.511  1.00  0.00           H  
ATOM    743  CB  THR    49      37.766  47.272  35.599  1.00  0.00           C  
ATOM    744  HB  THR    49      37.164  47.750  34.827  1.00  0.00           H  
ATOM    745  CG2 THR    49      37.257  47.560  36.967  1.00  0.00           C  
ATOM    746 HG21 THR    49      37.931  47.168  37.730  1.00  0.00           H  
ATOM    747 HG22 THR    49      36.285  47.085  37.094  1.00  0.00           H  
ATOM    748 HG23 THR    49      37.129  48.635  37.089  1.00  0.00           H  
ATOM    749  OG1 THR    49      39.054  47.868  35.599  1.00  0.00           O  
ATOM    750  HG1 THR    49      39.065  48.546  36.279  1.00  0.00           H  
ATOM    751  C   THR    49      39.133  45.441  34.411  1.00  0.00           C  
ATOM    752  O   THR    49      40.072  44.762  34.893  1.00  0.00           O  
ATOM    753  N   MET    50      39.169  45.888  33.176  1.00  0.00           N  
ATOM    754  H   MET    50      38.341  46.329  32.798  1.00  0.00           H  
ATOM    755  CA  MET    50      40.276  45.683  32.226  1.00  0.00           C  
ATOM    756  HA  MET    50      40.489  44.614  32.251  1.00  0.00           H  
ATOM    757  CB  MET    50      39.881  46.042  30.813  1.00  0.00           C  
ATOM    758  HB2 MET    50      40.542  45.517  30.125  1.00  0.00           H  
ATOM    759  HB3 MET    50      38.857  45.725  30.617  1.00  0.00           H  
ATOM    760  CG  MET    50      40.009  47.470  30.461  1.00  0.00           C  
ATOM    761  HG2 MET    50      41.011  47.795  30.745  1.00  0.00           H  
ATOM    762  HG3 MET    50      39.880  47.588  29.385  1.00  0.00           H  
ATOM    763  SD  MET    50      38.761  48.552  31.217  1.00  0.00           S  
ATOM    764  CE  MET    50      38.996  49.947  30.009  1.00  0.00           C  
ATOM    765  HE1 MET    50      38.363  49.705  29.156  1.00  0.00           H  
ATOM    766  HE2 MET    50      40.023  49.978  29.644  1.00  0.00           H  
ATOM    767  HE3 MET    50      38.751  50.880  30.518  1.00  0.00           H  
ATOM    768  C   MET    50      41.544  46.393  32.698  1.00  0.00           C  
ATOM    769  O   MET    50      42.571  45.831  32.430  1.00  0.00           O  
ATOM    770  N   LYS    51      41.467  47.586  33.280  1.00  0.00           N  
ATOM    771  H   LYS    51      40.515  47.925  33.295  1.00  0.00           H  
ATOM    772  CA  LYS    51      42.413  48.259  34.119  1.00  0.00           C  
ATOM    773  HA  LYS    51      43.397  48.367  33.664  1.00  0.00           H  
ATOM    774  CB  LYS    51      41.836  49.578  34.617  1.00  0.00           C  
ATOM    775  HB2 LYS    51      41.111  49.330  35.391  1.00  0.00           H  
ATOM    776  HB3 LYS    51      42.649  50.063  35.159  1.00  0.00           H  
ATOM    777  CG  LYS    51      41.266  50.559  33.516  1.00  0.00           C  
ATOM    778  HG2 LYS    51      42.105  51.059  33.032  1.00  0.00           H  
ATOM    779  HG3 LYS    51      40.754  49.940  32.780  1.00  0.00           H  
ATOM    780  CD  LYS    51      40.233  51.535  34.170  1.00  0.00           C  
ATOM    781  HD2 LYS    51      39.530  50.942  34.756  1.00  0.00           H  
ATOM    782  HD3 LYS    51      40.672  52.217  34.898  1.00  0.00           H  
ATOM    783  CE  LYS    51      39.583  52.356  33.048  1.00  0.00           C  
ATOM    784  HE2 LYS    51      40.417  52.882  32.583  1.00  0.00           H  
ATOM    785  HE3 LYS    51      39.187  51.733  32.246  1.00  0.00           H  
ATOM    786  NZ  LYS    51      38.518  53.303  33.556  1.00  0.00           N1+
ATOM    787  HZ1 LYS    51      38.037  53.663  32.745  1.00  0.00           H  
ATOM    788  HZ2 LYS    51      38.942  54.060  34.071  1.00  0.00           H  
ATOM    789  HZ3 LYS    51      37.799  52.866  34.115  1.00  0.00           H  
ATOM    790  C   LYS    51      42.830  47.483  35.430  1.00  0.00           C  
ATOM    791  O   LYS    51      43.990  47.170  35.576  1.00  0.00           O  
ATOM    792  N   GLU    52      41.831  47.026  36.228  1.00  0.00           N  
ATOM    793  H   GLU    52      40.894  47.158  35.876  1.00  0.00           H  
ATOM    794  CA  GLU    52      41.958  46.185  37.412  1.00  0.00           C  
ATOM    795  HA  GLU    52      42.471  46.809  38.145  1.00  0.00           H  
ATOM    796  CB  GLU    52      40.603  45.741  38.076  1.00  0.00           C  
ATOM    797  HB2 GLU    52      40.078  46.681  38.248  1.00  0.00           H  
ATOM    798  HB3 GLU    52      40.085  45.051  37.411  1.00  0.00           H  
ATOM    799  CG  GLU    52      40.821  45.119  39.392  1.00  0.00           C  
ATOM    800  HG2 GLU    52      41.403  44.209  39.250  1.00  0.00           H  
ATOM    801  HG3 GLU    52      41.404  45.868  39.927  1.00  0.00           H  
ATOM    802  CD  GLU    52      39.557  44.865  40.235  1.00  0.00           C  
ATOM    803  OE1 GLU    52      38.527  44.671  39.449  1.00  0.00           O  
ATOM    804  OE2 GLU    52      39.667  44.771  41.480  1.00  0.00           O1-
ATOM    805  C   GLU    52      42.818  44.921  37.146  1.00  0.00           C  
ATOM    806  O   GLU    52      43.812  44.742  37.804  1.00  0.00           O  
ATOM    807  N   VAL    53      42.501  44.052  36.107  1.00  0.00           N  
ATOM    808  H   VAL    53      41.580  44.202  35.721  1.00  0.00           H  
ATOM    809  CA  VAL    53      43.281  42.833  35.690  1.00  0.00           C  
ATOM    810  HA  VAL    53      43.160  42.118  36.503  1.00  0.00           H  
ATOM    811  CB  VAL    53      42.625  42.201  34.409  1.00  0.00           C  
ATOM    812  HB  VAL    53      42.368  42.977  33.688  1.00  0.00           H  
ATOM    813  CG1 VAL    53      43.508  41.206  33.598  1.00  0.00           C  
ATOM    814 HG11 VAL    53      44.302  41.901  33.320  1.00  0.00           H  
ATOM    815 HG12 VAL    53      43.199  40.799  32.635  1.00  0.00           H  
ATOM    816 HG13 VAL    53      43.819  40.404  34.267  1.00  0.00           H  
ATOM    817  CG2 VAL    53      41.398  41.418  34.953  1.00  0.00           C  
ATOM    818 HG21 VAL    53      40.641  42.058  35.406  1.00  0.00           H  
ATOM    819 HG22 VAL    53      41.761  40.585  35.555  1.00  0.00           H  
ATOM    820 HG23 VAL    53      40.964  40.903  34.097  1.00  0.00           H  
ATOM    821  C   VAL    53      44.744  43.230  35.478  1.00  0.00           C  
ATOM    822  O   VAL    53      45.616  42.616  36.128  1.00  0.00           O  
ATOM    823  N   LEU    54      45.066  44.305  34.754  1.00  0.00           N  
ATOM    824  H   LEU    54      44.313  44.774  34.271  1.00  0.00           H  
ATOM    825  CA  LEU    54      46.425  44.850  34.647  1.00  0.00           C  
ATOM    826  HA  LEU    54      47.122  44.059  34.369  1.00  0.00           H  
ATOM    827  CB  LEU    54      46.429  45.952  33.609  1.00  0.00           C  
ATOM    828  HB2 LEU    54      45.413  46.270  33.375  1.00  0.00           H  
ATOM    829  HB3 LEU    54      46.989  46.808  33.988  1.00  0.00           H  
ATOM    830  CG  LEU    54      46.979  45.579  32.295  1.00  0.00           C  
ATOM    831  HG  LEU    54      46.903  46.520  31.751  1.00  0.00           H  
ATOM    832  CD1 LEU    54      48.432  45.303  32.222  1.00  0.00           C  
ATOM    833 HD11 LEU    54      48.954  46.157  32.653  1.00  0.00           H  
ATOM    834 HD12 LEU    54      48.653  45.326  31.155  1.00  0.00           H  
ATOM    835 HD13 LEU    54      48.621  44.314  32.639  1.00  0.00           H  
ATOM    836  CD2 LEU    54      46.189  44.443  31.640  1.00  0.00           C  
ATOM    837 HD21 LEU    54      46.518  44.360  30.604  1.00  0.00           H  
ATOM    838 HD22 LEU    54      45.126  44.681  31.621  1.00  0.00           H  
ATOM    839 HD23 LEU    54      46.460  43.552  32.208  1.00  0.00           H  
ATOM    840  C   LEU    54      47.035  45.411  35.995  1.00  0.00           C  
ATOM    841  O   LEU    54      48.225  45.178  36.212  1.00  0.00           O  
ATOM    842  N   PHE    55      46.243  45.971  36.834  1.00  0.00           N  
ATOM    843  H   PHE    55      45.277  46.111  36.578  1.00  0.00           H  
ATOM    844  CA  PHE    55      46.664  46.515  38.128  1.00  0.00           C  
ATOM    845  HA  PHE    55      47.456  47.236  37.921  1.00  0.00           H  
ATOM    846  CB  PHE    55      45.614  47.366  38.780  1.00  0.00           C  
ATOM    847  HB2 PHE    55      45.319  48.273  38.252  1.00  0.00           H  
ATOM    848  HB3 PHE    55      44.655  46.860  38.896  1.00  0.00           H  
ATOM    849  CG  PHE    55      46.105  47.915  40.130  1.00  0.00           C  
ATOM    850  CD1 PHE    55      46.682  49.232  40.186  1.00  0.00           C  
ATOM    851  HD1 PHE    55      46.685  49.882  39.324  1.00  0.00           H  
ATOM    852  CE1 PHE    55      47.143  49.713  41.409  1.00  0.00           C  
ATOM    853  HE1 PHE    55      47.568  50.706  41.387  1.00  0.00           H  
ATOM    854  CZ  PHE    55      46.906  49.010  42.596  1.00  0.00           C  
ATOM    855  HZ  PHE    55      47.246  49.448  43.523  1.00  0.00           H  
ATOM    856  CE2 PHE    55      46.329  47.689  42.493  1.00  0.00           C  
ATOM    857  HE2 PHE    55      46.194  47.106  43.392  1.00  0.00           H  
ATOM    858  CD2 PHE    55      45.941  47.133  41.294  1.00  0.00           C  
ATOM    859  HD2 PHE    55      45.486  46.153  41.284  1.00  0.00           H  
ATOM    860  C   PHE    55      47.308  45.482  39.023  1.00  0.00           C  
ATOM    861  O   PHE    55      48.375  45.724  39.627  1.00  0.00           O  
ATOM    862  N   TYR    56      46.583  44.379  39.157  1.00  0.00           N  
ATOM    863  H   TYR    56      45.670  44.385  38.727  1.00  0.00           H  
ATOM    864  CA  TYR    56      46.936  43.340  40.115  1.00  0.00           C  
ATOM    865  HA  TYR    56      47.392  43.770  41.006  1.00  0.00           H  
ATOM    866  CB  TYR    56      45.633  42.623  40.705  1.00  0.00           C  
ATOM    867  HB2 TYR    56      44.984  42.210  39.933  1.00  0.00           H  
ATOM    868  HB3 TYR    56      46.096  41.756  41.176  1.00  0.00           H  
ATOM    869  CG  TYR    56      44.956  43.439  41.715  1.00  0.00           C  
ATOM    870  CD1 TYR    56      43.859  44.236  41.389  1.00  0.00           C  
ATOM    871  HD1 TYR    56      43.565  44.289  40.351  1.00  0.00           H  
ATOM    872  CE1 TYR    56      43.200  45.047  42.350  1.00  0.00           C  
ATOM    873  HE1 TYR    56      42.359  45.666  42.073  1.00  0.00           H  
ATOM    874  CZ  TYR    56      43.699  45.063  43.689  1.00  0.00           C  
ATOM    875  OH  TYR    56      43.179  45.935  44.597  1.00  0.00           O  
ATOM    876  HH  TYR    56      43.590  45.874  45.462  1.00  0.00           H  
ATOM    877  CE2 TYR    56      44.791  44.219  43.990  1.00  0.00           C  
ATOM    878  HE2 TYR    56      45.207  44.280  44.985  1.00  0.00           H  
ATOM    879  CD2 TYR    56      45.351  43.397  43.025  1.00  0.00           C  
ATOM    880  HD2 TYR    56      46.087  42.691  43.381  1.00  0.00           H  
ATOM    881  C   TYR    56      48.029  42.459  39.613  1.00  0.00           C  
ATOM    882  O   TYR    56      48.876  42.119  40.375  1.00  0.00           O  
ATOM    883  N   LEU    57      48.103  42.160  38.293  1.00  0.00           N  
ATOM    884  H   LEU    57      47.344  42.504  37.722  1.00  0.00           H  
ATOM    885  CA  LEU    57      49.399  41.847  37.593  1.00  0.00           C  
ATOM    886  HA  LEU    57      49.742  40.877  37.951  1.00  0.00           H  
ATOM    887  CB  LEU    57      49.145  41.617  36.087  1.00  0.00           C  
ATOM    888  HB2 LEU    57      48.557  40.711  35.939  1.00  0.00           H  
ATOM    889  HB3 LEU    57      48.620  42.527  35.798  1.00  0.00           H  
ATOM    890  CG  LEU    57      50.385  41.520  35.201  1.00  0.00           C  
ATOM    891  HG  LEU    57      51.094  42.328  35.382  1.00  0.00           H  
ATOM    892  CD1 LEU    57      51.165  40.227  35.436  1.00  0.00           C  
ATOM    893 HD11 LEU    57      51.824  39.978  34.603  1.00  0.00           H  
ATOM    894 HD12 LEU    57      50.538  39.348  35.590  1.00  0.00           H  
ATOM    895 HD13 LEU    57      51.782  40.375  36.321  1.00  0.00           H  
ATOM    896  CD2 LEU    57      49.947  41.439  33.729  1.00  0.00           C  
ATOM    897 HD21 LEU    57      48.968  40.990  33.569  1.00  0.00           H  
ATOM    898 HD22 LEU    57      50.674  41.014  33.036  1.00  0.00           H  
ATOM    899 HD23 LEU    57      49.803  42.482  33.448  1.00  0.00           H  
ATOM    900  C   LEU    57      50.604  42.780  37.896  1.00  0.00           C  
ATOM    901  O   LEU    57      51.744  42.379  38.264  1.00  0.00           O  
ATOM    902  N   GLY    58      50.387  44.108  37.812  1.00  0.00           N  
ATOM    903  H   GLY    58      49.497  44.433  37.460  1.00  0.00           H  
ATOM    904  CA  GLY    58      51.403  45.169  38.315  1.00  0.00           C  
ATOM    905  HA2 GLY    58      52.326  45.212  37.737  1.00  0.00           H  
ATOM    906  HA3 GLY    58      50.947  46.125  38.058  1.00  0.00           H  
ATOM    907  C   GLY    58      51.809  45.119  39.810  1.00  0.00           C  
ATOM    908  O   GLY    58      52.958  45.473  40.180  1.00  0.00           O  
ATOM    909  N   GLN    59      50.854  44.648  40.715  1.00  0.00           N  
ATOM    910  H   GLN    59      49.955  44.408  40.321  1.00  0.00           H  
ATOM    911  CA  GLN    59      51.134  44.288  42.099  1.00  0.00           C  
ATOM    912  HA  GLN    59      51.689  45.151  42.470  1.00  0.00           H  
ATOM    913  CB  GLN    59      49.795  44.354  42.871  1.00  0.00           C  
ATOM    914  HB2 GLN    59      49.251  45.241  42.553  1.00  0.00           H  
ATOM    915  HB3 GLN    59      49.253  43.440  42.628  1.00  0.00           H  
ATOM    916  CG  GLN    59      50.056  44.291  44.368  1.00  0.00           C  
ATOM    917  HG2 GLN    59      50.395  43.336  44.770  1.00  0.00           H  
ATOM    918  HG3 GLN    59      50.741  45.034  44.776  1.00  0.00           H  
ATOM    919  CD  GLN    59      48.662  44.527  45.093  1.00  0.00           C  
ATOM    920  OE1 GLN    59      48.156  43.693  45.894  1.00  0.00           O  
ATOM    921  NE2 GLN    59      48.008  45.637  44.801  1.00  0.00           N  
ATOM    922 HE21 GLN    59      48.426  46.282  44.146  1.00  0.00           H  
ATOM    923 HE22 GLN    59      47.200  45.883  45.355  1.00  0.00           H  
ATOM    924  C   GLN    59      51.958  42.957  42.354  1.00  0.00           C  
ATOM    925  O   GLN    59      52.839  42.791  43.184  1.00  0.00           O  
ATOM    926  N   TYR    60      51.575  41.955  41.564  1.00  0.00           N  
ATOM    927  H   TYR    60      50.706  42.103  41.071  1.00  0.00           H  
ATOM    928  CA  TYR    60      52.261  40.659  41.577  1.00  0.00           C  
ATOM    929  HA  TYR    60      52.236  40.309  42.608  1.00  0.00           H  
ATOM    930  CB  TYR    60      51.452  39.793  40.599  1.00  0.00           C  
ATOM    931  HB2 TYR    60      50.435  39.673  40.969  1.00  0.00           H  
ATOM    932  HB3 TYR    60      51.472  40.322  39.646  1.00  0.00           H  
ATOM    933  CG  TYR    60      51.973  38.376  40.288  1.00  0.00           C  
ATOM    934  CD1 TYR    60      53.041  38.123  39.437  1.00  0.00           C  
ATOM    935  HD1 TYR    60      53.490  39.005  39.004  1.00  0.00           H  
ATOM    936  CE1 TYR    60      53.488  36.825  39.171  1.00  0.00           C  
ATOM    937  HE1 TYR    60      54.361  36.740  38.542  1.00  0.00           H  
ATOM    938  CZ  TYR    60      52.753  35.760  39.775  1.00  0.00           C  
ATOM    939  OH  TYR    60      53.210  34.514  39.579  1.00  0.00           O  
ATOM    940  HH  TYR    60      53.852  34.364  38.879  1.00  0.00           H  
ATOM    941  CE2 TYR    60      51.658  35.928  40.602  1.00  0.00           C  
ATOM    942  HE2 TYR    60      51.181  35.069  41.051  1.00  0.00           H  
ATOM    943  CD2 TYR    60      51.243  37.250  40.850  1.00  0.00           C  
ATOM    944  HD2 TYR    60      50.418  37.359  41.539  1.00  0.00           H  
ATOM    945  C   TYR    60      53.745  40.813  41.168  1.00  0.00           C  
ATOM    946  O   TYR    60      54.607  40.339  41.887  1.00  0.00           O  
ATOM    947  N   ILE    61      54.109  41.421  40.051  1.00  0.00           N  
ATOM    948  H   ILE    61      53.380  41.848  39.500  1.00  0.00           H  
ATOM    949  CA  ILE    61      55.499  41.590  39.597  1.00  0.00           C  
ATOM    950  HA  ILE    61      55.887  40.580  39.462  1.00  0.00           H  
ATOM    951  CB  ILE    61      55.649  42.259  38.237  1.00  0.00           C  
ATOM    952  HB  ILE    61      56.705  42.346  37.978  1.00  0.00           H  
ATOM    953  CG2 ILE    61      55.025  41.430  37.120  1.00  0.00           C  
ATOM    954 HG21 ILE    61      55.346  41.872  36.177  1.00  0.00           H  
ATOM    955 HG22 ILE    61      53.939  41.417  37.204  1.00  0.00           H  
ATOM    956 HG23 ILE    61      55.419  40.416  37.202  1.00  0.00           H  
ATOM    957  CG1 ILE    61      55.102  43.651  38.177  1.00  0.00           C  
ATOM    958 HG12 ILE    61      54.037  43.667  38.406  1.00  0.00           H  
ATOM    959 HG13 ILE    61      55.634  44.242  38.923  1.00  0.00           H  
ATOM    960  CD1 ILE    61      55.308  44.352  36.772  1.00  0.00           C  
ATOM    961 HD11 ILE    61      54.492  43.958  36.166  1.00  0.00           H  
ATOM    962 HD12 ILE    61      56.279  44.109  36.338  1.00  0.00           H  
ATOM    963 HD13 ILE    61      55.244  45.434  36.893  1.00  0.00           H  
ATOM    964  C   ILE    61      56.382  42.313  40.660  1.00  0.00           C  
ATOM    965  O   ILE    61      57.522  41.931  40.859  1.00  0.00           O  
ATOM    966  N   MET    62      55.780  43.105  41.580  1.00  0.00           N  
ATOM    967  H   MET    62      54.842  43.415  41.375  1.00  0.00           H  
ATOM    968  CA  MET    62      56.434  43.723  42.746  1.00  0.00           C  
ATOM    969  HA  MET    62      57.494  43.934  42.607  1.00  0.00           H  
ATOM    970  CB  MET    62      55.832  45.097  43.041  1.00  0.00           C  
ATOM    971  HB2 MET    62      54.823  44.918  43.412  1.00  0.00           H  
ATOM    972  HB3 MET    62      56.371  45.520  43.889  1.00  0.00           H  
ATOM    973  CG  MET    62      55.808  46.042  41.895  1.00  0.00           C  
ATOM    974  HG2 MET    62      55.146  45.644  41.125  1.00  0.00           H  
ATOM    975  HG3 MET    62      55.446  47.034  42.169  1.00  0.00           H  
ATOM    976  SD  MET    62      57.438  46.316  41.212  1.00  0.00           S  
ATOM    977  CE  MET    62      58.183  47.226  42.579  1.00  0.00           C  
ATOM    978  HE1 MET    62      57.443  47.887  43.033  1.00  0.00           H  
ATOM    979  HE2 MET    62      59.168  47.657  42.402  1.00  0.00           H  
ATOM    980  HE3 MET    62      58.443  46.510  43.358  1.00  0.00           H  
ATOM    981  C   MET    62      56.460  42.748  43.940  1.00  0.00           C  
ATOM    982  O   MET    62      57.556  42.591  44.460  1.00  0.00           O  
ATOM    983  N   THR    63      55.317  42.133  44.310  1.00  0.00           N  
ATOM    984  H   THR    63      54.475  42.347  43.796  1.00  0.00           H  
ATOM    985  CA  THR    63      55.086  41.259  45.424  1.00  0.00           C  
ATOM    986  HA  THR    63      55.449  41.706  46.350  1.00  0.00           H  
ATOM    987  CB  THR    63      53.602  40.877  45.514  1.00  0.00           C  
ATOM    988  HB  THR    63      53.350  40.393  44.571  1.00  0.00           H  
ATOM    989  CG2 THR    63      53.441  39.898  46.672  1.00  0.00           C  
ATOM    990 HG21 THR    63      53.702  38.872  46.415  1.00  0.00           H  
ATOM    991 HG22 THR    63      52.431  40.058  47.052  1.00  0.00           H  
ATOM    992 HG23 THR    63      54.035  40.080  47.567  1.00  0.00           H  
ATOM    993  OG1 THR    63      52.857  42.044  45.698  1.00  0.00           O  
ATOM    994  HG1 THR    63      52.921  42.514  44.864  1.00  0.00           H  
ATOM    995  C   THR    63      55.966  39.979  45.397  1.00  0.00           C  
ATOM    996  O   THR    63      56.405  39.541  46.482  1.00  0.00           O  
ATOM    997  N   LYS    64      56.247  39.473  44.167  1.00  0.00           N  
ATOM    998  H   LYS    64      55.597  39.710  43.431  1.00  0.00           H  
ATOM    999  CA  LYS    64      57.155  38.295  43.849  1.00  0.00           C  
ATOM   1000  HA  LYS    64      57.442  37.770  44.761  1.00  0.00           H  
ATOM   1001  CB  LYS    64      56.304  37.316  43.049  1.00  0.00           C  
ATOM   1002  HB2 LYS    64      55.265  37.332  43.376  1.00  0.00           H  
ATOM   1003  HB3 LYS    64      56.338  37.582  41.993  1.00  0.00           H  
ATOM   1004  CG  LYS    64      56.851  35.859  43.198  1.00  0.00           C  
ATOM   1005  HG2 LYS    64      57.801  35.790  42.666  1.00  0.00           H  
ATOM   1006  HG3 LYS    64      56.980  35.649  44.259  1.00  0.00           H  
ATOM   1007  CD  LYS    64      55.893  34.773  42.555  1.00  0.00           C  
ATOM   1008  HD2 LYS    64      54.924  34.856  43.049  1.00  0.00           H  
ATOM   1009  HD3 LYS    64      55.816  34.940  41.480  1.00  0.00           H  
ATOM   1010  CE  LYS    64      56.233  33.334  42.764  1.00  0.00           C  
ATOM   1011  HE2 LYS    64      57.302  33.251  42.575  1.00  0.00           H  
ATOM   1012  HE3 LYS    64      56.058  33.008  43.789  1.00  0.00           H  
ATOM   1013  NZ  LYS    64      55.443  32.387  41.922  1.00  0.00           N1+
ATOM   1014  HZ1 LYS    64      54.467  32.574  42.100  1.00  0.00           H  
ATOM   1015  HZ2 LYS    64      55.626  31.441  42.225  1.00  0.00           H  
ATOM   1016  HZ3 LYS    64      55.648  32.459  40.936  1.00  0.00           H  
ATOM   1017  C   LYS    64      58.562  38.669  43.287  1.00  0.00           C  
ATOM   1018  O   LYS    64      59.368  37.790  42.970  1.00  0.00           O  
ATOM   1019  N   ARG    65      58.870  39.967  43.219  1.00  0.00           N  
ATOM   1020  H   ARG    65      58.106  40.626  43.254  1.00  0.00           H  
ATOM   1021  CA  ARG    65      60.178  40.617  42.927  1.00  0.00           C  
ATOM   1022  HA  ARG    65      60.015  41.687  42.795  1.00  0.00           H  
ATOM   1023  CB  ARG    65      61.175  40.440  44.127  1.00  0.00           C  
ATOM   1024  HB2 ARG    65      61.247  39.364  44.279  1.00  0.00           H  
ATOM   1025  HB3 ARG    65      62.088  40.872  43.717  1.00  0.00           H  
ATOM   1026  CG  ARG    65      60.805  41.067  45.471  1.00  0.00           C  
ATOM   1027  HG2 ARG    65      61.603  40.854  46.181  1.00  0.00           H  
ATOM   1028  HG3 ARG    65      60.872  42.126  45.220  1.00  0.00           H  
ATOM   1029  CD  ARG    65      59.480  40.643  46.152  1.00  0.00           C  
ATOM   1030  HD2 ARG    65      58.617  41.141  45.712  1.00  0.00           H  
ATOM   1031  HD3 ARG    65      59.176  39.601  46.069  1.00  0.00           H  
ATOM   1032  NE  ARG    65      59.476  41.032  47.556  1.00  0.00           N  
ATOM   1033  HE  ARG    65      60.090  40.529  48.181  1.00  0.00           H  
ATOM   1034  CZ  ARG    65      58.827  42.038  48.156  1.00  0.00           C  
ATOM   1035  NH1 ARG    65      57.985  42.824  47.445  1.00  0.00           N1+
ATOM   1036 HH11 ARG    65      57.907  42.795  46.439  1.00  0.00           H  
ATOM   1037 HH12 ARG    65      57.455  43.447  48.039  1.00  0.00           H  
ATOM   1038  NH2 ARG    65      58.821  42.119  49.429  1.00  0.00           N  
ATOM   1039 HH21 ARG    65      59.656  41.720  49.836  1.00  0.00           H  
ATOM   1040 HH22 ARG    65      58.375  42.915  49.859  1.00  0.00           H  
ATOM   1041  C   ARG    65      60.783  40.154  41.653  1.00  0.00           C  
ATOM   1042  O   ARG    65      61.881  39.592  41.585  1.00  0.00           O  
ATOM   1043  N   LEU    66      59.995  40.301  40.593  1.00  0.00           N  
ATOM   1044  H   LEU    66      59.080  40.698  40.752  1.00  0.00           H  
ATOM   1045  CA  LEU    66      60.243  39.909  39.192  1.00  0.00           C  
ATOM   1046  HA  LEU    66      60.970  39.097  39.223  1.00  0.00           H  
ATOM   1047  CB  LEU    66      58.928  39.278  38.576  1.00  0.00           C  
ATOM   1048  HB2 LEU    66      58.218  40.099  38.473  1.00  0.00           H  
ATOM   1049  HB3 LEU    66      59.184  38.943  37.571  1.00  0.00           H  
ATOM   1050  CG  LEU    66      58.328  38.178  39.444  1.00  0.00           C  
ATOM   1051  HG  LEU    66      58.098  38.544  40.445  1.00  0.00           H  
ATOM   1052  CD1 LEU    66      57.007  37.689  38.892  1.00  0.00           C  
ATOM   1053 HD11 LEU    66      56.294  38.513  38.898  1.00  0.00           H  
ATOM   1054 HD12 LEU    66      56.651  37.002  39.659  1.00  0.00           H  
ATOM   1055 HD13 LEU    66      57.245  37.183  37.957  1.00  0.00           H  
ATOM   1056  CD2 LEU    66      59.322  37.009  39.750  1.00  0.00           C  
ATOM   1057 HD21 LEU    66      60.154  37.368  40.355  1.00  0.00           H  
ATOM   1058 HD22 LEU    66      59.807  36.672  38.833  1.00  0.00           H  
ATOM   1059 HD23 LEU    66      58.775  36.212  40.253  1.00  0.00           H  
ATOM   1060  C   LEU    66      60.799  41.077  38.424  1.00  0.00           C  
ATOM   1061  O   LEU    66      60.811  41.096  37.188  1.00  0.00           O  
ATOM   1062  N   TYR    67      61.282  42.135  39.094  1.00  0.00           N  
ATOM   1063  H   TYR    67      61.354  41.980  40.090  1.00  0.00           H  
ATOM   1064  CA  TYR    67      61.920  43.242  38.344  1.00  0.00           C  
ATOM   1065  HA  TYR    67      61.628  43.281  37.295  1.00  0.00           H  
ATOM   1066  CB  TYR    67      61.358  44.550  38.922  1.00  0.00           C  
ATOM   1067  HB2 TYR    67      61.796  45.405  38.410  1.00  0.00           H  
ATOM   1068  HB3 TYR    67      60.286  44.514  38.727  1.00  0.00           H  
ATOM   1069  CG  TYR    67      61.525  44.722  40.450  1.00  0.00           C  
ATOM   1070  CD1 TYR    67      60.513  44.261  41.301  1.00  0.00           C  
ATOM   1071  HD1 TYR    67      59.638  43.996  40.727  1.00  0.00           H  
ATOM   1072  CE1 TYR    67      60.610  44.375  42.677  1.00  0.00           C  
ATOM   1073  HE1 TYR    67      59.761  44.234  43.329  1.00  0.00           H  
ATOM   1074  CZ  TYR    67      61.891  44.785  43.181  1.00  0.00           C  
ATOM   1075  OH  TYR    67      62.179  44.704  44.498  1.00  0.00           O  
ATOM   1076  HH  TYR    67      62.998  45.161  44.701  1.00  0.00           H  
ATOM   1077  CE2 TYR    67      62.964  45.110  42.321  1.00  0.00           C  
ATOM   1078  HE2 TYR    67      63.931  45.327  42.749  1.00  0.00           H  
ATOM   1079  CD2 TYR    67      62.811  45.146  40.935  1.00  0.00           C  
ATOM   1080  HD2 TYR    67      63.630  45.347  40.262  1.00  0.00           H  
ATOM   1081  C   TYR    67      63.452  43.174  38.340  1.00  0.00           C  
ATOM   1082  O   TYR    67      64.022  42.302  39.015  1.00  0.00           O  
ATOM   1083  N   ASP    68      64.030  44.216  37.791  1.00  0.00           N  
ATOM   1084  H   ASP    68      63.383  44.735  37.216  1.00  0.00           H  
ATOM   1085  CA  ASP    68      65.486  44.345  37.576  1.00  0.00           C  
ATOM   1086  HA  ASP    68      66.000  43.407  37.783  1.00  0.00           H  
ATOM   1087  CB  ASP    68      65.792  44.592  36.093  1.00  0.00           C  
ATOM   1088  HB2 ASP    68      65.188  44.085  35.340  1.00  0.00           H  
ATOM   1089  HB3 ASP    68      65.592  45.632  35.837  1.00  0.00           H  
ATOM   1090  CG  ASP    68      67.251  44.241  35.897  1.00  0.00           C  
ATOM   1091  OD1 ASP    68      67.659  43.118  35.597  1.00  0.00           O  
ATOM   1092  OD2 ASP    68      67.970  45.281  35.899  1.00  0.00           O1-
ATOM   1093  C   ASP    68      66.069  45.569  38.361  1.00  0.00           C  
ATOM   1094  O   ASP    68      65.565  46.705  38.268  1.00  0.00           O  
ATOM   1095  N   GLU    69      67.184  45.378  39.079  1.00  0.00           N  
ATOM   1096  H   GLU    69      67.459  44.414  39.203  1.00  0.00           H  
ATOM   1097  CA  GLU    69      67.910  46.325  39.912  1.00  0.00           C  
ATOM   1098  HA  GLU    69      67.366  46.803  40.727  1.00  0.00           H  
ATOM   1099  CB  GLU    69      69.123  45.641  40.605  1.00  0.00           C  
ATOM   1100  HB2 GLU    69      69.766  46.393  41.063  1.00  0.00           H  
ATOM   1101  HB3 GLU    69      68.814  45.102  41.501  1.00  0.00           H  
ATOM   1102  CG  GLU    69      69.999  44.834  39.672  1.00  0.00           C  
ATOM   1103  HG2 GLU    69      69.537  44.012  39.125  1.00  0.00           H  
ATOM   1104  HG3 GLU    69      70.259  45.568  38.909  1.00  0.00           H  
ATOM   1105  CD  GLU    69      71.351  44.303  40.184  1.00  0.00           C  
ATOM   1106  OE1 GLU    69      71.267  43.524  41.146  1.00  0.00           O  
ATOM   1107  OE2 GLU    69      72.401  44.766  39.742  1.00  0.00           O1-
ATOM   1108  C   GLU    69      68.381  47.555  39.077  1.00  0.00           C  
ATOM   1109  O   GLU    69      68.683  48.581  39.694  1.00  0.00           O  
ATOM   1110  N   LYS    70      68.574  47.518  37.752  1.00  0.00           N  
ATOM   1111  H   LYS    70      68.132  46.713  37.335  1.00  0.00           H  
ATOM   1112  CA  LYS    70      69.074  48.623  36.911  1.00  0.00           C  
ATOM   1113  HA  LYS    70      68.959  49.570  37.438  1.00  0.00           H  
ATOM   1114  CB  LYS    70      70.485  48.259  36.357  1.00  0.00           C  
ATOM   1115  HB2 LYS    70      70.460  47.281  35.876  1.00  0.00           H  
ATOM   1116  HB3 LYS    70      70.798  49.025  35.646  1.00  0.00           H  
ATOM   1117  CG  LYS    70      71.586  48.326  37.433  1.00  0.00           C  
ATOM   1118  HG2 LYS    70      71.315  49.172  38.066  1.00  0.00           H  
ATOM   1119  HG3 LYS    70      71.497  47.371  37.951  1.00  0.00           H  
ATOM   1120  CD  LYS    70      72.988  48.454  36.831  1.00  0.00           C  
ATOM   1121  HD2 LYS    70      73.219  47.698  36.081  1.00  0.00           H  
ATOM   1122  HD3 LYS    70      72.944  49.444  36.378  1.00  0.00           H  
ATOM   1123  CE  LYS    70      73.968  48.602  37.942  1.00  0.00           C  
ATOM   1124  HE2 LYS    70      74.346  49.622  38.021  1.00  0.00           H  
ATOM   1125  HE3 LYS    70      73.503  48.232  38.855  1.00  0.00           H  
ATOM   1126  NZ  LYS    70      75.113  47.665  37.757  1.00  0.00           N1+
ATOM   1127  HZ1 LYS    70      74.825  46.740  37.470  1.00  0.00           H  
ATOM   1128  HZ2 LYS    70      75.512  47.572  38.679  1.00  0.00           H  
ATOM   1129  HZ3 LYS    70      75.712  48.049  37.040  1.00  0.00           H  
ATOM   1130  C   LYS    70      68.114  48.926  35.720  1.00  0.00           C  
ATOM   1131  O   LYS    70      67.901  50.036  35.305  1.00  0.00           O  
ATOM   1132  N   GLN    71      67.503  47.883  35.098  1.00  0.00           N  
ATOM   1133  H   GLN    71      67.767  46.974  35.451  1.00  0.00           H  
ATOM   1134  CA  GLN    71      66.786  48.084  33.861  1.00  0.00           C  
ATOM   1135  HA  GLN    71      67.168  49.020  33.452  1.00  0.00           H  
ATOM   1136  CB  GLN    71      67.099  46.824  32.895  1.00  0.00           C  
ATOM   1137  HB2 GLN    71      66.669  45.905  33.294  1.00  0.00           H  
ATOM   1138  HB3 GLN    71      66.626  47.018  31.932  1.00  0.00           H  
ATOM   1139  CG  GLN    71      68.543  46.508  32.668  1.00  0.00           C  
ATOM   1140  HG2 GLN    71      69.007  46.454  33.653  1.00  0.00           H  
ATOM   1141  HG3 GLN    71      68.676  45.559  32.149  1.00  0.00           H  
ATOM   1142  CD  GLN    71      69.347  47.469  31.791  1.00  0.00           C  
ATOM   1143  OE1 GLN    71      68.735  48.170  31.022  1.00  0.00           O  
ATOM   1144  NE2 GLN    71      70.655  47.473  31.941  1.00  0.00           N  
ATOM   1145 HE21 GLN    71      70.996  46.993  32.762  1.00  0.00           H  
ATOM   1146 HE22 GLN    71      71.243  48.180  31.525  1.00  0.00           H  
ATOM   1147  C   GLN    71      65.317  48.326  34.074  1.00  0.00           C  
ATOM   1148  O   GLN    71      64.643  47.332  34.263  1.00  0.00           O  
ATOM   1149  N   GLN    72      64.782  49.555  34.006  1.00  0.00           N  
ATOM   1150  H   GLN    72      65.319  50.265  33.528  1.00  0.00           H  
ATOM   1151  CA  GLN    72      63.489  49.953  34.582  1.00  0.00           C  
ATOM   1152  HA  GLN    72      63.455  49.694  35.640  1.00  0.00           H  
ATOM   1153  CB  GLN    72      63.375  51.485  34.509  1.00  0.00           C  
ATOM   1154  HB2 GLN    72      63.346  51.739  33.449  1.00  0.00           H  
ATOM   1155  HB3 GLN    72      62.417  51.843  34.885  1.00  0.00           H  
ATOM   1156  CG  GLN    72      64.480  52.352  35.237  1.00  0.00           C  
ATOM   1157  HG2 GLN    72      65.466  52.008  34.924  1.00  0.00           H  
ATOM   1158  HG3 GLN    72      64.374  53.385  34.907  1.00  0.00           H  
ATOM   1159  CD  GLN    72      64.367  52.485  36.692  1.00  0.00           C  
ATOM   1160  OE1 GLN    72      63.734  51.707  37.323  1.00  0.00           O  
ATOM   1161  NE2 GLN    72      65.026  53.280  37.421  1.00  0.00           N  
ATOM   1162 HE21 GLN    72      65.817  53.773  37.029  1.00  0.00           H  
ATOM   1163 HE22 GLN    72      64.853  53.296  38.416  1.00  0.00           H  
ATOM   1164  C   GLN    72      62.214  49.310  34.066  1.00  0.00           C  
ATOM   1165  O   GLN    72      61.218  49.345  34.745  1.00  0.00           O  
ATOM   1166  N   HIP    73      62.223  48.787  32.799  1.00  0.00           N  
ATOM   1167  H   HIP    73      63.073  48.768  32.254  1.00  0.00           H  
ATOM   1168  CA  HIP    73      60.933  48.335  32.211  1.00  0.00           C  
ATOM   1169  HA  HIP    73      60.088  48.489  32.883  1.00  0.00           H  
ATOM   1170  CB  HIP    73      60.788  49.083  30.903  1.00  0.00           C  
ATOM   1171  HB2 HIP    73      61.702  48.997  30.315  1.00  0.00           H  
ATOM   1172  HB3 HIP    73      60.098  48.558  30.243  1.00  0.00           H  
ATOM   1173  CG  HIP    73      60.432  50.517  31.160  1.00  0.00           C  
ATOM   1174  ND1 HIP    73      61.167  51.620  30.820  1.00  0.00           N1+
ATOM   1175  HD1 HIP    73      62.138  51.617  30.544  1.00  0.00           H  
ATOM   1176  CE1 HIP    73      60.426  52.683  31.291  1.00  0.00           C  
ATOM   1177  HE1 HIP    73      60.780  53.704  31.279  1.00  0.00           H  
ATOM   1178  NE2 HIP    73      59.383  52.228  31.950  1.00  0.00           N  
ATOM   1179  HE2 HIP    73      58.812  52.827  32.529  1.00  0.00           H  
ATOM   1180  CD2 HIP    73      59.420  50.842  31.921  1.00  0.00           C  
ATOM   1181  HD2 HIP    73      58.623  50.219  32.301  1.00  0.00           H  
ATOM   1182  C   HIP    73      60.831  46.785  32.090  1.00  0.00           C  
ATOM   1183  O   HIP    73      59.739  46.393  31.645  1.00  0.00           O  
ATOM   1184  N   ILE    74      61.851  45.978  32.449  1.00  0.00           N  
ATOM   1185  H   ILE    74      62.622  46.305  33.014  1.00  0.00           H  
ATOM   1186  CA  ILE    74      61.780  44.515  32.312  1.00  0.00           C  
ATOM   1187  HA  ILE    74      61.241  44.324  31.385  1.00  0.00           H  
ATOM   1188  CB  ILE    74      63.204  43.852  32.372  1.00  0.00           C  
ATOM   1189  HB  ILE    74      63.606  44.109  33.353  1.00  0.00           H  
ATOM   1190  CG2 ILE    74      63.254  42.372  32.199  1.00  0.00           C  
ATOM   1191 HG21 ILE    74      62.935  41.788  33.062  1.00  0.00           H  
ATOM   1192 HG22 ILE    74      64.290  42.118  31.972  1.00  0.00           H  
ATOM   1193 HG23 ILE    74      62.618  42.061  31.369  1.00  0.00           H  
ATOM   1194  CG1 ILE    74      64.198  44.555  31.366  1.00  0.00           C  
ATOM   1195 HG12 ILE    74      64.125  45.624  31.569  1.00  0.00           H  
ATOM   1196 HG13 ILE    74      65.252  44.285  31.444  1.00  0.00           H  
ATOM   1197  CD1 ILE    74      63.841  44.504  29.872  1.00  0.00           C  
ATOM   1198 HD11 ILE    74      63.850  43.507  29.432  1.00  0.00           H  
ATOM   1199 HD12 ILE    74      64.581  45.154  29.404  1.00  0.00           H  
ATOM   1200 HD13 ILE    74      62.883  44.910  29.548  1.00  0.00           H  
ATOM   1201  C   ILE    74      60.931  43.904  33.381  1.00  0.00           C  
ATOM   1202  O   ILE    74      61.119  44.217  34.594  1.00  0.00           O  
ATOM   1203  N   VAL    75      60.239  42.851  33.019  1.00  0.00           N  
ATOM   1204  H   VAL    75      60.057  42.846  32.026  1.00  0.00           H  
ATOM   1205  CA  VAL    75      59.781  41.743  33.873  1.00  0.00           C  
ATOM   1206  HA  VAL    75      60.148  41.921  34.884  1.00  0.00           H  
ATOM   1207  CB  VAL    75      58.252  41.611  33.707  1.00  0.00           C  
ATOM   1208  HB  VAL    75      58.049  41.317  32.677  1.00  0.00           H  
ATOM   1209  CG1 VAL    75      57.586  40.691  34.722  1.00  0.00           C  
ATOM   1210 HG11 VAL    75      57.855  40.864  35.764  1.00  0.00           H  
ATOM   1211 HG12 VAL    75      57.794  39.637  34.536  1.00  0.00           H  
ATOM   1212 HG13 VAL    75      56.497  40.713  34.682  1.00  0.00           H  
ATOM   1213  CG2 VAL    75      57.622  43.027  33.834  1.00  0.00           C  
ATOM   1214 HG21 VAL    75      57.744  43.532  32.875  1.00  0.00           H  
ATOM   1215 HG22 VAL    75      58.076  43.569  34.663  1.00  0.00           H  
ATOM   1216 HG23 VAL    75      56.573  42.899  34.100  1.00  0.00           H  
ATOM   1217  C   VAL    75      60.398  40.450  33.523  1.00  0.00           C  
ATOM   1218  O   VAL    75      60.394  40.200  32.362  1.00  0.00           O  
ATOM   1219  N   TYR    76      60.766  39.655  34.546  1.00  0.00           N  
ATOM   1220  H   TYR    76      60.688  39.963  35.505  1.00  0.00           H  
ATOM   1221  CA  TYR    76      61.081  38.287  34.251  1.00  0.00           C  
ATOM   1222  HA  TYR    76      61.331  38.179  33.196  1.00  0.00           H  
ATOM   1223  CB  TYR    76      62.383  37.935  34.890  1.00  0.00           C  
ATOM   1224  HB2 TYR    76      62.298  37.831  35.972  1.00  0.00           H  
ATOM   1225  HB3 TYR    76      62.570  36.895  34.621  1.00  0.00           H  
ATOM   1226  CG  TYR    76      63.473  38.869  34.543  1.00  0.00           C  
ATOM   1227  CD1 TYR    76      63.938  39.761  35.486  1.00  0.00           C  
ATOM   1228  HD1 TYR    76      63.394  39.837  36.416  1.00  0.00           H  
ATOM   1229  CE1 TYR    76      65.019  40.626  35.255  1.00  0.00           C  
ATOM   1230  HE1 TYR    76      65.292  41.350  36.008  1.00  0.00           H  
ATOM   1231  CZ  TYR    76      65.713  40.439  34.032  1.00  0.00           C  
ATOM   1232  OH  TYR    76      66.692  41.341  33.824  1.00  0.00           O  
ATOM   1233  HH  TYR    76      66.866  41.988  34.512  1.00  0.00           H  
ATOM   1234  CE2 TYR    76      65.286  39.499  33.051  1.00  0.00           C  
ATOM   1235  HE2 TYR    76      65.743  39.451  32.074  1.00  0.00           H  
ATOM   1236  CD2 TYR    76      64.167  38.751  33.290  1.00  0.00           C  
ATOM   1237  HD2 TYR    76      63.774  38.038  32.581  1.00  0.00           H  
ATOM   1238  C   TYR    76      60.055  37.212  34.546  1.00  0.00           C  
ATOM   1239  O   TYR    76      59.482  37.163  35.628  1.00  0.00           O  
ATOM   1240  N   CYS    77      59.803  36.327  33.581  1.00  0.00           N  
ATOM   1241  H   CYS    77      60.277  36.481  32.703  1.00  0.00           H  
ATOM   1242  CA  CYS    77      58.899  35.177  33.761  1.00  0.00           C  
ATOM   1243  HA  CYS    77      57.999  35.369  34.348  1.00  0.00           H  
ATOM   1244  CB  CYS    77      58.286  34.891  32.360  1.00  0.00           C  
ATOM   1245  HB2 CYS    77      58.972  34.384  31.683  1.00  0.00           H  
ATOM   1246  HB3 CYS    77      57.554  34.092  32.484  1.00  0.00           H  
ATOM   1247  SG  CYS    77      57.585  36.329  31.584  1.00  0.00           S  
ATOM   1248  HG  CYS    77      58.218  36.091  30.431  1.00  0.00           H  
ATOM   1249  C   CYS    77      59.536  33.896  34.350  1.00  0.00           C  
ATOM   1250  O   CYS    77      58.899  32.878  34.321  1.00  0.00           O  
ATOM   1251  N   SER    78      60.801  33.963  34.783  1.00  0.00           N  
ATOM   1252  H   SER    78      61.256  34.861  34.704  1.00  0.00           H  
ATOM   1253  CA  SER    78      61.678  32.783  35.100  1.00  0.00           C  
ATOM   1254  HA  SER    78      61.989  32.266  34.191  1.00  0.00           H  
ATOM   1255  CB  SER    78      62.936  33.168  35.882  1.00  0.00           C  
ATOM   1256  HB2 SER    78      62.599  33.888  36.628  1.00  0.00           H  
ATOM   1257  HB3 SER    78      63.484  32.329  36.311  1.00  0.00           H  
ATOM   1258  OG  SER    78      63.937  33.746  35.015  1.00  0.00           O  
ATOM   1259  HG  SER    78      64.359  34.388  35.591  1.00  0.00           H  
ATOM   1260  C   SER    78      60.977  31.686  35.875  1.00  0.00           C  
ATOM   1261  O   SER    78      60.690  31.852  37.073  1.00  0.00           O  
ATOM   1262  N   ASN    79      60.662  30.595  35.173  1.00  0.00           N  
ATOM   1263  H   ASN    79      61.027  30.544  34.232  1.00  0.00           H  
ATOM   1264  CA  ASN    79      59.930  29.387  35.625  1.00  0.00           C  
ATOM   1265  HA  ASN    79      59.656  28.911  34.684  1.00  0.00           H  
ATOM   1266  CB  ASN    79      60.933  28.363  36.283  1.00  0.00           C  
ATOM   1267  HB2 ASN    79      60.450  27.462  36.665  1.00  0.00           H  
ATOM   1268  HB3 ASN    79      61.686  27.995  35.588  1.00  0.00           H  
ATOM   1269  CG  ASN    79      61.623  28.952  37.510  1.00  0.00           C  
ATOM   1270  OD1 ASN    79      61.203  29.059  38.646  1.00  0.00           O  
ATOM   1271  ND2 ASN    79      62.857  29.345  37.355  1.00  0.00           N  
ATOM   1272 HD21 ASN    79      63.157  29.639  36.436  1.00  0.00           H  
ATOM   1273 HD22 ASN    79      63.166  29.832  38.184  1.00  0.00           H  
ATOM   1274  C   ASN    79      58.621  29.566  36.404  1.00  0.00           C  
ATOM   1275  O   ASN    79      58.264  28.740  37.253  1.00  0.00           O  
ATOM   1276  N   ASP    80      57.952  30.689  36.186  1.00  0.00           N  
ATOM   1277  H   ASP    80      58.394  31.383  35.602  1.00  0.00           H  
ATOM   1278  CA  ASP    80      56.798  31.125  37.023  1.00  0.00           C  
ATOM   1279  HA  ASP    80      56.804  30.788  38.059  1.00  0.00           H  
ATOM   1280  CB  ASP    80      56.996  32.690  37.081  1.00  0.00           C  
ATOM   1281  HB2 ASP    80      57.962  33.024  37.461  1.00  0.00           H  
ATOM   1282  HB3 ASP    80      56.771  33.146  36.116  1.00  0.00           H  
ATOM   1283  CG  ASP    80      56.060  33.256  38.143  1.00  0.00           C  
ATOM   1284  OD1 ASP    80      56.311  33.032  39.331  1.00  0.00           O  
ATOM   1285  OD2 ASP    80      54.991  33.797  37.745  1.00  0.00           O1-
ATOM   1286  C   ASP    80      55.489  30.924  36.293  1.00  0.00           C  
ATOM   1287  O   ASP    80      55.571  30.625  35.099  1.00  0.00           O  
ATOM   1288  N   LEU    81      54.290  31.057  36.924  1.00  0.00           N  
ATOM   1289  H   LEU    81      54.371  31.173  37.924  1.00  0.00           H  
ATOM   1290  CA  LEU    81      52.986  31.179  36.211  1.00  0.00           C  
ATOM   1291  HA  LEU    81      52.594  30.188  35.980  1.00  0.00           H  
ATOM   1292  CB  LEU    81      52.017  31.894  37.229  1.00  0.00           C  
ATOM   1293  HB2 LEU    81      52.477  32.833  37.537  1.00  0.00           H  
ATOM   1294  HB3 LEU    81      51.142  32.240  36.678  1.00  0.00           H  
ATOM   1295  CG  LEU    81      51.602  31.059  38.491  1.00  0.00           C  
ATOM   1296  HG  LEU    81      52.386  30.969  39.243  1.00  0.00           H  
ATOM   1297  CD1 LEU    81      50.483  31.858  39.151  1.00  0.00           C  
ATOM   1298 HD11 LEU    81      49.871  31.278  39.842  1.00  0.00           H  
ATOM   1299 HD12 LEU    81      49.763  32.154  38.387  1.00  0.00           H  
ATOM   1300 HD13 LEU    81      50.908  32.817  39.446  1.00  0.00           H  
ATOM   1301  CD2 LEU    81      51.081  29.631  38.184  1.00  0.00           C  
ATOM   1302 HD21 LEU    81      50.153  29.677  37.613  1.00  0.00           H  
ATOM   1303 HD22 LEU    81      50.807  29.115  39.103  1.00  0.00           H  
ATOM   1304 HD23 LEU    81      51.863  29.134  37.608  1.00  0.00           H  
ATOM   1305  C   LEU    81      53.136  31.989  34.879  1.00  0.00           C  
ATOM   1306  O   LEU    81      52.438  31.682  33.907  1.00  0.00           O  
ATOM   1307  N   LEU    82      54.005  33.059  34.780  1.00  0.00           N  
ATOM   1308  H   LEU    82      54.294  33.338  35.707  1.00  0.00           H  
ATOM   1309  CA  LEU    82      54.182  33.937  33.639  1.00  0.00           C  
ATOM   1310  HA  LEU    82      53.219  34.257  33.240  1.00  0.00           H  
ATOM   1311  CB  LEU    82      54.993  35.220  34.002  1.00  0.00           C  
ATOM   1312  HB2 LEU    82      55.888  34.885  34.525  1.00  0.00           H  
ATOM   1313  HB3 LEU    82      55.225  35.656  33.030  1.00  0.00           H  
ATOM   1314  CG  LEU    82      54.314  36.202  34.880  1.00  0.00           C  
ATOM   1315  HG  LEU    82      54.265  35.836  35.906  1.00  0.00           H  
ATOM   1316  CD1 LEU    82      55.107  37.434  34.984  1.00  0.00           C  
ATOM   1317 HD11 LEU    82      54.933  38.102  34.140  1.00  0.00           H  
ATOM   1318 HD12 LEU    82      56.168  37.227  35.118  1.00  0.00           H  
ATOM   1319 HD13 LEU    82      54.862  37.878  35.949  1.00  0.00           H  
ATOM   1320  CD2 LEU    82      52.909  36.424  34.538  1.00  0.00           C  
ATOM   1321 HD21 LEU    82      52.363  35.494  34.697  1.00  0.00           H  
ATOM   1322 HD22 LEU    82      52.846  36.798  33.517  1.00  0.00           H  
ATOM   1323 HD23 LEU    82      52.446  37.221  35.121  1.00  0.00           H  
ATOM   1324  C   LEU    82      54.981  33.297  32.535  1.00  0.00           C  
ATOM   1325  O   LEU    82      54.786  33.561  31.368  1.00  0.00           O  
ATOM   1326  N   GLY    83      55.750  32.222  32.848  1.00  0.00           N  
ATOM   1327  H   GLY    83      55.831  32.055  33.841  1.00  0.00           H  
ATOM   1328  CA  GLY    83      56.237  31.302  31.842  1.00  0.00           C  
ATOM   1329  HA2 GLY    83      56.666  31.870  31.017  1.00  0.00           H  
ATOM   1330  HA3 GLY    83      56.923  30.616  32.338  1.00  0.00           H  
ATOM   1331  C   GLY    83      55.122  30.609  31.134  1.00  0.00           C  
ATOM   1332  O   GLY    83      55.415  30.145  30.020  1.00  0.00           O  
ATOM   1333  N   ASP    84      53.958  30.536  31.677  1.00  0.00           N  
ATOM   1334  H   ASP    84      53.749  30.961  32.569  1.00  0.00           H  
ATOM   1335  CA  ASP    84      52.806  29.937  30.968  1.00  0.00           C  
ATOM   1336  HA  ASP    84      53.166  29.302  30.159  1.00  0.00           H  
ATOM   1337  CB  ASP    84      51.976  29.129  31.917  1.00  0.00           C  
ATOM   1338  HB2 ASP    84      51.672  29.675  32.810  1.00  0.00           H  
ATOM   1339  HB3 ASP    84      51.012  28.891  31.469  1.00  0.00           H  
ATOM   1340  CG  ASP    84      52.575  27.753  32.201  1.00  0.00           C  
ATOM   1341  OD1 ASP    84      51.904  27.036  32.897  1.00  0.00           O  
ATOM   1342  OD2 ASP    84      53.539  27.312  31.553  1.00  0.00           O1-
ATOM   1343  C   ASP    84      51.970  31.044  30.263  1.00  0.00           C  
ATOM   1344  O   ASP    84      51.459  30.773  29.182  1.00  0.00           O  
ATOM   1345  N   LEU    85      51.826  32.219  30.817  1.00  0.00           N  
ATOM   1346  H   LEU    85      52.162  32.435  31.745  1.00  0.00           H  
ATOM   1347  CA  LEU    85      50.976  33.267  30.220  1.00  0.00           C  
ATOM   1348  HA  LEU    85      50.051  32.773  29.923  1.00  0.00           H  
ATOM   1349  CB  LEU    85      50.607  34.428  31.250  1.00  0.00           C  
ATOM   1350  HB2 LEU    85      51.510  34.792  31.740  1.00  0.00           H  
ATOM   1351  HB3 LEU    85      50.313  35.237  30.582  1.00  0.00           H  
ATOM   1352  CG  LEU    85      49.504  34.077  32.309  1.00  0.00           C  
ATOM   1353  HG  LEU    85      49.759  33.127  32.777  1.00  0.00           H  
ATOM   1354  CD1 LEU    85      49.353  35.129  33.399  1.00  0.00           C  
ATOM   1355 HD11 LEU    85      48.656  34.847  34.188  1.00  0.00           H  
ATOM   1356 HD12 LEU    85      49.023  36.121  33.091  1.00  0.00           H  
ATOM   1357 HD13 LEU    85      50.286  35.349  33.917  1.00  0.00           H  
ATOM   1358  CD2 LEU    85      48.164  33.949  31.668  1.00  0.00           C  
ATOM   1359 HD21 LEU    85      47.943  34.891  31.165  1.00  0.00           H  
ATOM   1360 HD22 LEU    85      47.442  33.857  32.481  1.00  0.00           H  
ATOM   1361 HD23 LEU    85      48.177  33.068  31.026  1.00  0.00           H  
ATOM   1362  C   LEU    85      51.692  33.843  28.994  1.00  0.00           C  
ATOM   1363  O   LEU    85      51.008  33.874  27.936  1.00  0.00           O  
ATOM   1364  N   PHE    86      52.928  34.275  29.188  1.00  0.00           N  
ATOM   1365  H   PHE    86      53.286  34.061  30.107  1.00  0.00           H  
ATOM   1366  CA  PHE    86      53.693  35.047  28.138  1.00  0.00           C  
ATOM   1367  HA  PHE    86      52.973  35.567  27.506  1.00  0.00           H  
ATOM   1368  CB  PHE    86      54.558  36.055  28.867  1.00  0.00           C  
ATOM   1369  HB2 PHE    86      55.155  35.575  29.643  1.00  0.00           H  
ATOM   1370  HB3 PHE    86      55.249  36.497  28.148  1.00  0.00           H  
ATOM   1371  CG  PHE    86      53.710  37.139  29.526  1.00  0.00           C  
ATOM   1372  CD1 PHE    86      53.023  37.004  30.708  1.00  0.00           C  
ATOM   1373  HD1 PHE    86      53.243  36.179  31.368  1.00  0.00           H  
ATOM   1374  CE1 PHE    86      52.102  37.978  31.207  1.00  0.00           C  
ATOM   1375  HE1 PHE    86      51.547  37.740  32.102  1.00  0.00           H  
ATOM   1376  CZ  PHE    86      51.884  39.126  30.492  1.00  0.00           C  
ATOM   1377  HZ  PHE    86      51.117  39.802  30.839  1.00  0.00           H  
ATOM   1378  CE2 PHE    86      52.611  39.262  29.271  1.00  0.00           C  
ATOM   1379  HE2 PHE    86      52.422  40.051  28.558  1.00  0.00           H  
ATOM   1380  CD2 PHE    86      53.525  38.343  28.868  1.00  0.00           C  
ATOM   1381  HD2 PHE    86      53.966  38.406  27.883  1.00  0.00           H  
ATOM   1382  C   PHE    86      54.557  34.110  27.353  1.00  0.00           C  
ATOM   1383  O   PHE    86      54.710  34.259  26.147  1.00  0.00           O  
ATOM   1384  N   GLY    87      55.044  32.966  27.932  1.00  0.00           N  
ATOM   1385  H   GLY    87      54.628  32.607  28.779  1.00  0.00           H  
ATOM   1386  CA  GLY    87      55.885  32.013  27.234  1.00  0.00           C  
ATOM   1387  HA2 GLY    87      55.724  31.033  27.684  1.00  0.00           H  
ATOM   1388  HA3 GLY    87      55.566  31.962  26.194  1.00  0.00           H  
ATOM   1389  C   GLY    87      57.333  32.484  27.114  1.00  0.00           C  
ATOM   1390  O   GLY    87      58.255  31.719  27.470  1.00  0.00           O  
ATOM   1391  N   VAL    88      57.545  33.752  26.663  1.00  0.00           N  
ATOM   1392  H   VAL    88      56.739  34.280  26.358  1.00  0.00           H  
ATOM   1393  CA  VAL    88      58.848  34.454  26.659  1.00  0.00           C  
ATOM   1394  HA  VAL    88      59.491  33.746  26.137  1.00  0.00           H  
ATOM   1395  CB  VAL    88      58.851  35.739  25.910  1.00  0.00           C  
ATOM   1396  HB  VAL    88      59.888  36.071  25.959  1.00  0.00           H  
ATOM   1397  CG1 VAL    88      58.633  35.787  24.356  1.00  0.00           C  
ATOM   1398 HG11 VAL    88      59.264  35.096  23.798  1.00  0.00           H  
ATOM   1399 HG12 VAL    88      58.826  36.807  24.024  1.00  0.00           H  
ATOM   1400 HG13 VAL    88      57.626  35.531  24.027  1.00  0.00           H  
ATOM   1401  CG2 VAL    88      58.044  36.887  26.600  1.00  0.00           C  
ATOM   1402 HG21 VAL    88      56.957  36.801  26.577  1.00  0.00           H  
ATOM   1403 HG22 VAL    88      58.370  37.836  26.173  1.00  0.00           H  
ATOM   1404 HG23 VAL    88      58.345  37.019  27.639  1.00  0.00           H  
ATOM   1405  C   VAL    88      59.494  34.513  28.069  1.00  0.00           C  
ATOM   1406  O   VAL    88      58.794  34.839  29.013  1.00  0.00           O  
ATOM   1407  N   PRO    89      60.841  34.400  28.112  1.00  0.00           N  
ATOM   1408  CD  PRO    89      61.727  33.854  27.098  1.00  0.00           C  
ATOM   1409  HD2 PRO    89      62.074  34.722  26.540  1.00  0.00           H  
ATOM   1410  HD3 PRO    89      61.236  33.154  26.421  1.00  0.00           H  
ATOM   1411  CG  PRO    89      62.828  33.210  27.919  1.00  0.00           C  
ATOM   1412  HG2 PRO    89      63.773  33.108  27.388  1.00  0.00           H  
ATOM   1413  HG3 PRO    89      62.453  32.238  28.238  1.00  0.00           H  
ATOM   1414  CB  PRO    89      62.949  34.076  29.155  1.00  0.00           C  
ATOM   1415  HB2 PRO    89      63.605  34.945  29.121  1.00  0.00           H  
ATOM   1416  HB3 PRO    89      63.133  33.507  30.066  1.00  0.00           H  
ATOM   1417  CA  PRO    89      61.495  34.546  29.412  1.00  0.00           C  
ATOM   1418  HA  PRO    89      61.060  33.779  30.053  1.00  0.00           H  
ATOM   1419  C   PRO    89      61.399  35.930  30.078  1.00  0.00           C  
ATOM   1420  O   PRO    89      61.393  36.093  31.300  1.00  0.00           O  
ATOM   1421  N   SER    90      61.447  37.024  29.307  1.00  0.00           N  
ATOM   1422  H   SER    90      61.509  36.748  28.337  1.00  0.00           H  
ATOM   1423  CA  SER    90      61.191  38.443  29.679  1.00  0.00           C  
ATOM   1424  HA  SER    90      60.544  38.450  30.556  1.00  0.00           H  
ATOM   1425  CB  SER    90      62.495  39.151  30.104  1.00  0.00           C  
ATOM   1426  HB2 SER    90      62.222  40.134  30.488  1.00  0.00           H  
ATOM   1427  HB3 SER    90      62.891  38.526  30.904  1.00  0.00           H  
ATOM   1428  OG  SER    90      63.444  39.215  29.095  1.00  0.00           O  
ATOM   1429  HG  SER    90      64.187  39.787  29.299  1.00  0.00           H  
ATOM   1430  C   SER    90      60.410  39.123  28.573  1.00  0.00           C  
ATOM   1431  O   SER    90      60.621  38.940  27.387  1.00  0.00           O  
ATOM   1432  N   PHE    91      59.642  40.086  29.036  1.00  0.00           N  
ATOM   1433  H   PHE    91      59.479  40.176  30.029  1.00  0.00           H  
ATOM   1434  CA  PHE    91      58.950  41.087  28.186  1.00  0.00           C  
ATOM   1435  HA  PHE    91      59.387  41.108  27.188  1.00  0.00           H  
ATOM   1436  CB  PHE    91      57.526  40.683  28.155  1.00  0.00           C  
ATOM   1437  HB2 PHE    91      56.954  41.241  27.413  1.00  0.00           H  
ATOM   1438  HB3 PHE    91      57.503  39.719  27.645  1.00  0.00           H  
ATOM   1439  CG  PHE    91      56.815  40.694  29.534  1.00  0.00           C  
ATOM   1440  CD1 PHE    91      56.128  41.795  30.080  1.00  0.00           C  
ATOM   1441  HD1 PHE    91      56.202  42.732  29.548  1.00  0.00           H  
ATOM   1442  CE1 PHE    91      55.302  41.643  31.291  1.00  0.00           C  
ATOM   1443  HE1 PHE    91      54.622  42.425  31.596  1.00  0.00           H  
ATOM   1444  CZ  PHE    91      55.367  40.416  31.972  1.00  0.00           C  
ATOM   1445  HZ  PHE    91      54.766  40.218  32.846  1.00  0.00           H  
ATOM   1446  CE2 PHE    91      56.055  39.340  31.408  1.00  0.00           C  
ATOM   1447  HE2 PHE    91      55.976  38.436  31.994  1.00  0.00           H  
ATOM   1448  CD2 PHE    91      56.734  39.461  30.230  1.00  0.00           C  
ATOM   1449  HD2 PHE    91      57.295  38.623  29.843  1.00  0.00           H  
ATOM   1450  C   PHE    91      59.173  42.471  28.850  1.00  0.00           C  
ATOM   1451  O   PHE    91      59.008  42.667  30.063  1.00  0.00           O  
ATOM   1452  N   SER    92      59.465  43.497  28.092  1.00  0.00           N  
ATOM   1453  H   SER    92      59.630  43.353  27.106  1.00  0.00           H  
ATOM   1454  CA  SER    92      59.505  44.829  28.605  1.00  0.00           C  
ATOM   1455  HA  SER    92      59.793  44.924  29.652  1.00  0.00           H  
ATOM   1456  CB  SER    92      60.464  45.731  27.798  1.00  0.00           C  
ATOM   1457  HB2 SER    92      61.402  45.184  27.699  1.00  0.00           H  
ATOM   1458  HB3 SER    92      60.113  45.870  26.774  1.00  0.00           H  
ATOM   1459  OG  SER    92      60.793  46.956  28.470  1.00  0.00           O  
ATOM   1460  HG  SER    92      61.669  47.182  28.151  1.00  0.00           H  
ATOM   1461  C   SER    92      58.117  45.434  28.562  1.00  0.00           C  
ATOM   1462  O   SER    92      57.434  45.373  27.553  1.00  0.00           O  
ATOM   1463  N   VAL    93      57.635  45.837  29.719  1.00  0.00           N  
ATOM   1464  H   VAL    93      58.243  45.900  30.523  1.00  0.00           H  
ATOM   1465  CA  VAL    93      56.330  46.539  29.841  1.00  0.00           C  
ATOM   1466  HA  VAL    93      55.585  45.789  29.573  1.00  0.00           H  
ATOM   1467  CB  VAL    93      56.094  47.086  31.260  1.00  0.00           C  
ATOM   1468  HB  VAL    93      55.081  47.477  31.341  1.00  0.00           H  
ATOM   1469  CG1 VAL    93      56.180  46.017  32.272  1.00  0.00           C  
ATOM   1470 HG11 VAL    93      55.781  46.439  33.195  1.00  0.00           H  
ATOM   1471 HG12 VAL    93      57.218  45.687  32.218  1.00  0.00           H  
ATOM   1472 HG13 VAL    93      55.538  45.175  32.013  1.00  0.00           H  
ATOM   1473  CG2 VAL    93      57.056  48.245  31.646  1.00  0.00           C  
ATOM   1474 HG21 VAL    93      58.015  48.060  31.162  1.00  0.00           H  
ATOM   1475 HG22 VAL    93      57.232  48.368  32.714  1.00  0.00           H  
ATOM   1476 HG23 VAL    93      56.734  49.145  31.121  1.00  0.00           H  
ATOM   1477  C   VAL    93      56.081  47.704  28.939  1.00  0.00           C  
ATOM   1478  O   VAL    93      54.966  48.152  28.917  1.00  0.00           O  
ATOM   1479  N   LYS    94      57.061  48.123  28.084  1.00  0.00           N  
ATOM   1480  H   LYS    94      57.895  47.558  28.164  1.00  0.00           H  
ATOM   1481  CA  LYS    94      56.920  49.145  27.006  1.00  0.00           C  
ATOM   1482  HA  LYS    94      56.447  50.037  27.415  1.00  0.00           H  
ATOM   1483  CB  LYS    94      58.314  49.427  26.399  1.00  0.00           C  
ATOM   1484  HB2 LYS    94      58.934  48.533  26.337  1.00  0.00           H  
ATOM   1485  HB3 LYS    94      58.306  49.813  25.379  1.00  0.00           H  
ATOM   1486  CG  LYS    94      58.989  50.616  27.188  1.00  0.00           C  
ATOM   1487  HG2 LYS    94      58.667  51.573  26.775  1.00  0.00           H  
ATOM   1488  HG3 LYS    94      58.958  50.408  28.257  1.00  0.00           H  
ATOM   1489  CD  LYS    94      60.480  50.413  26.756  1.00  0.00           C  
ATOM   1490  HD2 LYS    94      60.972  49.522  27.145  1.00  0.00           H  
ATOM   1491  HD3 LYS    94      60.510  50.386  25.667  1.00  0.00           H  
ATOM   1492  CE  LYS    94      61.232  51.639  27.219  1.00  0.00           C  
ATOM   1493  HE2 LYS    94      60.881  52.547  26.728  1.00  0.00           H  
ATOM   1494  HE3 LYS    94      61.060  51.691  28.294  1.00  0.00           H  
ATOM   1495  NZ  LYS    94      62.662  51.446  26.959  1.00  0.00           N1+
ATOM   1496  HZ1 LYS    94      63.117  50.689  27.448  1.00  0.00           H  
ATOM   1497  HZ2 LYS    94      63.190  52.275  27.192  1.00  0.00           H  
ATOM   1498  HZ3 LYS    94      62.828  51.349  25.967  1.00  0.00           H  
ATOM   1499  C   LYS    94      56.065  48.649  25.849  1.00  0.00           C  
ATOM   1500  O   LYS    94      55.569  49.493  25.081  1.00  0.00           O  
ATOM   1501  N   GLU    95      56.065  47.353  25.530  1.00  0.00           N  
ATOM   1502  H   GLU    95      56.731  46.737  25.974  1.00  0.00           H  
ATOM   1503  CA  GLU    95      55.491  46.660  24.349  1.00  0.00           C  
ATOM   1504  HA  GLU    95      55.636  47.311  23.487  1.00  0.00           H  
ATOM   1505  CB  GLU    95      56.190  45.336  23.925  1.00  0.00           C  
ATOM   1506  HB2 GLU    95      56.117  44.506  24.626  1.00  0.00           H  
ATOM   1507  HB3 GLU    95      55.593  45.072  23.052  1.00  0.00           H  
ATOM   1508  CG  GLU    95      57.638  45.521  23.504  1.00  0.00           C  
ATOM   1509  HG2 GLU    95      57.777  46.602  23.454  1.00  0.00           H  
ATOM   1510  HG3 GLU    95      58.135  45.147  24.399  1.00  0.00           H  
ATOM   1511  CD  GLU    95      58.150  44.699  22.249  1.00  0.00           C  
ATOM   1512  OE1 GLU    95      58.237  45.202  21.089  1.00  0.00           O  
ATOM   1513  OE2 GLU    95      58.584  43.578  22.574  1.00  0.00           O1-
ATOM   1514  C   GLU    95      53.938  46.454  24.570  1.00  0.00           C  
ATOM   1515  O   GLU    95      53.520  45.295  24.442  1.00  0.00           O  
ATOM   1516  N   HIP    96      53.151  47.457  24.902  1.00  0.00           N  
ATOM   1517  H   HIP    96      53.501  48.404  24.870  1.00  0.00           H  
ATOM   1518  CA  HIP    96      51.735  47.386  25.116  1.00  0.00           C  
ATOM   1519  HA  HIP    96      51.613  46.923  26.095  1.00  0.00           H  
ATOM   1520  CB  HIP    96      51.175  48.826  25.362  1.00  0.00           C  
ATOM   1521  HB2 HIP    96      50.134  48.685  25.652  1.00  0.00           H  
ATOM   1522  HB3 HIP    96      51.756  49.316  26.142  1.00  0.00           H  
ATOM   1523  CG  HIP    96      51.205  49.669  24.143  1.00  0.00           C  
ATOM   1524  ND1 HIP    96      50.165  49.930  23.290  1.00  0.00           N1+
ATOM   1525  HD1 HIP    96      49.237  49.534  23.344  1.00  0.00           H  
ATOM   1526  CE1 HIP    96      50.589  50.852  22.386  1.00  0.00           C  
ATOM   1527  HE1 HIP    96      50.012  51.344  21.617  1.00  0.00           H  
ATOM   1528  NE2 HIP    96      51.846  51.182  22.693  1.00  0.00           N  
ATOM   1529  HE2 HIP    96      52.411  51.875  22.225  1.00  0.00           H  
ATOM   1530  CD2 HIP    96      52.292  50.401  23.727  1.00  0.00           C  
ATOM   1531  HD2 HIP    96      53.267  50.375  24.191  1.00  0.00           H  
ATOM   1532  C   HIP    96      50.931  46.434  24.128  1.00  0.00           C  
ATOM   1533  O   HIP    96      50.395  45.432  24.540  1.00  0.00           O  
ATOM   1534  N   ARG    97      51.024  46.644  22.790  1.00  0.00           N  
ATOM   1535  H   ARG    97      51.558  47.442  22.476  1.00  0.00           H  
ATOM   1536  CA  ARG    97      50.262  45.838  21.767  1.00  0.00           C  
ATOM   1537  HA  ARG    97      49.191  45.969  21.928  1.00  0.00           H  
ATOM   1538  CB  ARG    97      50.662  46.359  20.342  1.00  0.00           C  
ATOM   1539  HB2 ARG    97      51.746  46.443  20.271  1.00  0.00           H  
ATOM   1540  HB3 ARG    97      50.305  45.724  19.531  1.00  0.00           H  
ATOM   1541  CG  ARG    97      50.065  47.783  20.088  1.00  0.00           C  
ATOM   1542  HG2 ARG    97      48.994  47.868  20.265  1.00  0.00           H  
ATOM   1543  HG3 ARG    97      50.554  48.349  20.880  1.00  0.00           H  
ATOM   1544  CD  ARG    97      50.300  48.375  18.660  1.00  0.00           C  
ATOM   1545  HD2 ARG    97      49.670  47.858  17.935  1.00  0.00           H  
ATOM   1546  HD3 ARG    97      49.844  49.356  18.789  1.00  0.00           H  
ATOM   1547  NE  ARG    97      51.637  48.411  18.206  1.00  0.00           N  
ATOM   1548  HE  ARG    97      52.314  48.970  18.705  1.00  0.00           H  
ATOM   1549  CZ  ARG    97      52.168  47.456  17.412  1.00  0.00           C  
ATOM   1550  NH1 ARG    97      51.584  46.335  17.014  1.00  0.00           N1+
ATOM   1551 HH11 ARG    97      50.590  46.193  17.125  1.00  0.00           H  
ATOM   1552 HH12 ARG    97      52.198  45.729  16.489  1.00  0.00           H  
ATOM   1553  NH2 ARG    97      53.435  47.570  17.078  1.00  0.00           N  
ATOM   1554 HH21 ARG    97      53.885  48.471  17.161  1.00  0.00           H  
ATOM   1555 HH22 ARG    97      53.805  46.795  16.547  1.00  0.00           H  
ATOM   1556  C   ARG    97      50.691  44.335  21.788  1.00  0.00           C  
ATOM   1557  O   ARG    97      49.884  43.429  21.480  1.00  0.00           O  
ATOM   1558  N   LYS    98      51.877  44.030  22.296  1.00  0.00           N  
ATOM   1559  H   LYS    98      52.495  44.823  22.400  1.00  0.00           H  
ATOM   1560  CA  LYS    98      52.296  42.673  22.613  1.00  0.00           C  
ATOM   1561  HA  LYS    98      51.962  42.057  21.778  1.00  0.00           H  
ATOM   1562  CB  LYS    98      53.866  42.680  22.592  1.00  0.00           C  
ATOM   1563  HB2 LYS    98      54.220  43.217  21.711  1.00  0.00           H  
ATOM   1564  HB3 LYS    98      54.273  43.195  23.461  1.00  0.00           H  
ATOM   1565  CG  LYS    98      54.492  41.316  22.532  1.00  0.00           C  
ATOM   1566  HG2 LYS    98      54.142  40.889  23.471  1.00  0.00           H  
ATOM   1567  HG3 LYS    98      54.045  40.757  21.710  1.00  0.00           H  
ATOM   1568  CD  LYS    98      56.010  41.325  22.345  1.00  0.00           C  
ATOM   1569  HD2 LYS    98      56.464  42.111  22.948  1.00  0.00           H  
ATOM   1570  HD3 LYS    98      56.296  40.341  22.717  1.00  0.00           H  
ATOM   1571  CE  LYS    98      56.519  41.622  20.929  1.00  0.00           C  
ATOM   1572  HE2 LYS    98      56.010  40.963  20.224  1.00  0.00           H  
ATOM   1573  HE3 LYS    98      56.318  42.678  20.750  1.00  0.00           H  
ATOM   1574  NZ  LYS    98      57.971  41.497  20.872  1.00  0.00           N1+
ATOM   1575  HZ1 LYS    98      58.479  42.004  21.583  1.00  0.00           H  
ATOM   1576  HZ2 LYS    98      58.309  41.911  20.015  1.00  0.00           H  
ATOM   1577  HZ3 LYS    98      58.328  40.552  20.855  1.00  0.00           H  
ATOM   1578  C   LYS    98      51.691  42.166  23.881  1.00  0.00           C  
ATOM   1579  O   LYS    98      51.243  40.964  23.930  1.00  0.00           O  
ATOM   1580  N   ILE    99      51.937  42.873  24.979  1.00  0.00           N  
ATOM   1581  H   ILE    99      52.464  43.735  24.942  1.00  0.00           H  
ATOM   1582  CA  ILE    99      51.639  42.370  26.324  1.00  0.00           C  
ATOM   1583  HA  ILE    99      52.202  41.437  26.368  1.00  0.00           H  
ATOM   1584  CB  ILE    99      52.227  43.210  27.477  1.00  0.00           C  
ATOM   1585  HB  ILE    99      52.328  42.576  28.357  1.00  0.00           H  
ATOM   1586  CG2 ILE    99      53.707  43.758  27.046  1.00  0.00           C  
ATOM   1587 HG21 ILE    99      53.724  44.819  26.793  1.00  0.00           H  
ATOM   1588 HG22 ILE    99      54.041  43.149  26.206  1.00  0.00           H  
ATOM   1589 HG23 ILE    99      54.451  43.589  27.825  1.00  0.00           H  
ATOM   1590  CG1 ILE    99      51.348  44.402  27.971  1.00  0.00           C  
ATOM   1591 HG12 ILE    99      51.028  45.084  27.182  1.00  0.00           H  
ATOM   1592 HG13 ILE    99      50.392  44.036  28.343  1.00  0.00           H  
ATOM   1593  CD1 ILE    99      52.063  45.196  29.068  1.00  0.00           C  
ATOM   1594 HD11 ILE    99      52.951  45.722  28.716  1.00  0.00           H  
ATOM   1595 HD12 ILE    99      52.319  44.569  29.921  1.00  0.00           H  
ATOM   1596 HD13 ILE    99      51.356  45.941  29.432  1.00  0.00           H  
ATOM   1597  C   ILE    99      50.089  42.060  26.496  1.00  0.00           C  
ATOM   1598  O   ILE    99      49.666  41.052  26.972  1.00  0.00           O  
ATOM   1599  N   TYR   100      49.179  42.946  26.079  1.00  0.00           N  
ATOM   1600  H   TYR   100      49.551  43.813  25.716  1.00  0.00           H  
ATOM   1601  CA  TYR   100      47.737  42.813  26.069  1.00  0.00           C  
ATOM   1602  HA  TYR   100      47.427  42.587  27.090  1.00  0.00           H  
ATOM   1603  CB  TYR   100      46.989  44.127  25.581  1.00  0.00           C  
ATOM   1604  HB2 TYR   100      47.316  44.368  24.570  1.00  0.00           H  
ATOM   1605  HB3 TYR   100      45.913  43.967  25.643  1.00  0.00           H  
ATOM   1606  CG  TYR   100      47.251  45.441  26.373  1.00  0.00           C  
ATOM   1607  CD1 TYR   100      46.931  46.715  25.745  1.00  0.00           C  
ATOM   1608  HD1 TYR   100      46.661  46.608  24.704  1.00  0.00           H  
ATOM   1609  CE1 TYR   100      47.379  47.929  26.367  1.00  0.00           C  
ATOM   1610  HE1 TYR   100      47.180  48.854  25.845  1.00  0.00           H  
ATOM   1611  CZ  TYR   100      47.869  47.917  27.717  1.00  0.00           C  
ATOM   1612  OH  TYR   100      48.103  49.024  28.421  1.00  0.00           O  
ATOM   1613  HH  TYR   100      48.401  48.822  29.311  1.00  0.00           H  
ATOM   1614  CE2 TYR   100      48.043  46.666  28.350  1.00  0.00           C  
ATOM   1615  HE2 TYR   100      48.286  46.694  29.402  1.00  0.00           H  
ATOM   1616  CD2 TYR   100      47.726  45.409  27.684  1.00  0.00           C  
ATOM   1617  HD2 TYR   100      48.081  44.489  28.123  1.00  0.00           H  
ATOM   1618  C   TYR   100      47.370  41.563  25.236  1.00  0.00           C  
ATOM   1619  O   TYR   100      46.652  40.774  25.756  1.00  0.00           O  
ATOM   1620  N   THR   101      48.002  41.240  24.083  1.00  0.00           N  
ATOM   1621  H   THR   101      48.798  41.838  23.911  1.00  0.00           H  
ATOM   1622  CA  THR   101      47.720  39.996  23.318  1.00  0.00           C  
ATOM   1623  HA  THR   101      46.692  39.757  23.590  1.00  0.00           H  
ATOM   1624  CB  THR   101      47.695  40.229  21.814  1.00  0.00           C  
ATOM   1625  HB  THR   101      47.404  39.332  21.267  1.00  0.00           H  
ATOM   1626  CG2 THR   101      46.697  41.299  21.460  1.00  0.00           C  
ATOM   1627 HG21 THR   101      45.678  41.024  21.728  1.00  0.00           H  
ATOM   1628 HG22 THR   101      46.697  41.424  20.376  1.00  0.00           H  
ATOM   1629 HG23 THR   101      46.948  42.243  21.942  1.00  0.00           H  
ATOM   1630  OG1 THR   101      49.036  40.788  21.511  1.00  0.00           O  
ATOM   1631  HG1 THR   101      49.182  41.681  21.831  1.00  0.00           H  
ATOM   1632  C   THR   101      48.515  38.749  23.696  1.00  0.00           C  
ATOM   1633  O   THR   101      48.658  37.870  22.877  1.00  0.00           O  
ATOM   1634  N   MET   102      49.133  38.805  24.894  1.00  0.00           N  
ATOM   1635  H   MET   102      48.943  39.651  25.412  1.00  0.00           H  
ATOM   1636  CA  MET   102      49.774  37.678  25.586  1.00  0.00           C  
ATOM   1637  HA  MET   102      49.693  36.752  25.015  1.00  0.00           H  
ATOM   1638  CB  MET   102      51.268  37.977  25.831  1.00  0.00           C  
ATOM   1639  HB2 MET   102      51.464  39.018  26.084  1.00  0.00           H  
ATOM   1640  HB3 MET   102      51.684  37.405  26.661  1.00  0.00           H  
ATOM   1641  CG  MET   102      52.182  37.649  24.676  1.00  0.00           C  
ATOM   1642  HG2 MET   102      51.913  36.625  24.417  1.00  0.00           H  
ATOM   1643  HG3 MET   102      51.958  38.276  23.814  1.00  0.00           H  
ATOM   1644  SD  MET   102      53.890  38.036  25.133  1.00  0.00           S  
ATOM   1645  CE  MET   102      54.872  37.183  23.811  1.00  0.00           C  
ATOM   1646  HE1 MET   102      55.934  37.214  24.055  1.00  0.00           H  
ATOM   1647  HE2 MET   102      54.654  37.731  22.894  1.00  0.00           H  
ATOM   1648  HE3 MET   102      54.644  36.129  23.651  1.00  0.00           H  
ATOM   1649  C   MET   102      49.035  37.418  26.903  1.00  0.00           C  
ATOM   1650  O   MET   102      48.777  36.272  27.256  1.00  0.00           O  
ATOM   1651  N   ILE   103      48.495  38.462  27.527  1.00  0.00           N  
ATOM   1652  H   ILE   103      48.897  39.363  27.311  1.00  0.00           H  
ATOM   1653  CA  ILE   103      47.422  38.406  28.577  1.00  0.00           C  
ATOM   1654  HA  ILE   103      47.688  37.742  29.399  1.00  0.00           H  
ATOM   1655  CB  ILE   103      47.138  39.826  29.229  1.00  0.00           C  
ATOM   1656  HB  ILE   103      46.841  40.499  28.423  1.00  0.00           H  
ATOM   1657  CG2 ILE   103      45.965  39.713  30.228  1.00  0.00           C  
ATOM   1658 HG21 ILE   103      45.749  40.717  30.594  1.00  0.00           H  
ATOM   1659 HG22 ILE   103      46.284  39.036  31.020  1.00  0.00           H  
ATOM   1660 HG23 ILE   103      45.066  39.361  29.722  1.00  0.00           H  
ATOM   1661  CG1 ILE   103      48.487  40.317  29.793  1.00  0.00           C  
ATOM   1662 HG12 ILE   103      48.712  39.813  30.734  1.00  0.00           H  
ATOM   1663 HG13 ILE   103      49.416  40.171  29.240  1.00  0.00           H  
ATOM   1664  CD1 ILE   103      48.449  41.818  30.103  1.00  0.00           C  
ATOM   1665 HD11 ILE   103      48.120  42.312  29.190  1.00  0.00           H  
ATOM   1666 HD12 ILE   103      49.422  42.171  30.445  1.00  0.00           H  
ATOM   1667 HD13 ILE   103      47.667  41.972  30.847  1.00  0.00           H  
ATOM   1668  C   ILE   103      46.151  37.877  28.083  1.00  0.00           C  
ATOM   1669  O   ILE   103      45.522  36.971  28.721  1.00  0.00           O  
ATOM   1670  N   TYR   104      45.681  38.387  26.931  1.00  0.00           N  
ATOM   1671  H   TYR   104      46.186  39.147  26.496  1.00  0.00           H  
ATOM   1672  CA  TYR   104      44.313  38.128  26.513  1.00  0.00           C  
ATOM   1673  HA  TYR   104      43.784  37.544  27.266  1.00  0.00           H  
ATOM   1674  CB  TYR   104      43.650  39.506  26.385  1.00  0.00           C  
ATOM   1675  HB2 TYR   104      44.171  40.078  25.618  1.00  0.00           H  
ATOM   1676  HB3 TYR   104      42.685  39.348  25.903  1.00  0.00           H  
ATOM   1677  CG  TYR   104      43.365  40.406  27.608  1.00  0.00           C  
ATOM   1678  CD1 TYR   104      42.533  39.832  28.617  1.00  0.00           C  
ATOM   1679  HD1 TYR   104      42.128  38.831  28.609  1.00  0.00           H  
ATOM   1680  CE1 TYR   104      42.199  40.681  29.703  1.00  0.00           C  
ATOM   1681  HE1 TYR   104      41.582  40.453  30.559  1.00  0.00           H  
ATOM   1682  CZ  TYR   104      42.659  42.027  29.773  1.00  0.00           C  
ATOM   1683  OH  TYR   104      42.174  42.710  30.850  1.00  0.00           O  
ATOM   1684  HH  TYR   104      42.450  43.629  30.843  1.00  0.00           H  
ATOM   1685  CE2 TYR   104      43.619  42.544  28.825  1.00  0.00           C  
ATOM   1686  HE2 TYR   104      44.021  43.528  29.017  1.00  0.00           H  
ATOM   1687  CD2 TYR   104      43.890  41.754  27.684  1.00  0.00           C  
ATOM   1688  HD2 TYR   104      44.507  42.184  26.908  1.00  0.00           H  
ATOM   1689  C   TYR   104      44.417  37.422  25.175  1.00  0.00           C  
ATOM   1690  O   TYR   104      45.037  37.938  24.224  1.00  0.00           O  
ATOM   1691  N   ARG   105      43.854  36.225  25.090  1.00  0.00           N  
ATOM   1692  H   ARG   105      43.341  35.945  25.913  1.00  0.00           H  
ATOM   1693  CA  ARG   105      43.979  35.392  23.877  1.00  0.00           C  
ATOM   1694  HA  ARG   105      44.379  35.899  22.998  1.00  0.00           H  
ATOM   1695  CB  ARG   105      44.863  34.114  24.193  1.00  0.00           C  
ATOM   1696  HB2 ARG   105      44.308  33.529  24.926  1.00  0.00           H  
ATOM   1697  HB3 ARG   105      45.008  33.639  23.222  1.00  0.00           H  
ATOM   1698  CG  ARG   105      46.302  34.466  24.758  1.00  0.00           C  
ATOM   1699  HG2 ARG   105      46.859  35.128  24.095  1.00  0.00           H  
ATOM   1700  HG3 ARG   105      46.099  35.041  25.661  1.00  0.00           H  
ATOM   1701  CD  ARG   105      47.269  33.322  25.110  1.00  0.00           C  
ATOM   1702  HD2 ARG   105      46.942  32.730  25.965  1.00  0.00           H  
ATOM   1703  HD3 ARG   105      47.317  32.754  24.180  1.00  0.00           H  
ATOM   1704  NE  ARG   105      48.755  33.781  25.488  1.00  0.00           N  
ATOM   1705  HE  ARG   105      49.049  33.671  26.448  1.00  0.00           H  
ATOM   1706  CZ  ARG   105      49.694  33.989  24.630  1.00  0.00           C  
ATOM   1707  NH1 ARG   105      49.574  34.032  23.330  1.00  0.00           N1+
ATOM   1708 HH11 ARG   105      48.631  33.978  22.976  1.00  0.00           H  
ATOM   1709 HH12 ARG   105      50.335  33.987  22.665  1.00  0.00           H  
ATOM   1710  NH2 ARG   105      50.950  34.071  24.987  1.00  0.00           N  
ATOM   1711 HH21 ARG   105      51.249  33.758  25.899  1.00  0.00           H  
ATOM   1712 HH22 ARG   105      51.641  34.111  24.251  1.00  0.00           H  
ATOM   1713  C   ARG   105      42.651  34.888  23.468  1.00  0.00           C  
ATOM   1714  O   ARG   105      42.485  34.365  22.376  1.00  0.00           O  
ATOM   1715  N   ASN   106      41.619  34.989  24.349  1.00  0.00           N  
ATOM   1716  H   ASN   106      41.797  35.352  25.273  1.00  0.00           H  
ATOM   1717  CA  ASN   106      40.198  34.667  23.947  1.00  0.00           C  
ATOM   1718  HA  ASN   106      40.145  34.535  22.865  1.00  0.00           H  
ATOM   1719  CB  ASN   106      39.751  33.390  24.700  1.00  0.00           C  
ATOM   1720  HB2 ASN   106      40.089  33.375  25.737  1.00  0.00           H  
ATOM   1721  HB3 ASN   106      38.670  33.257  24.637  1.00  0.00           H  
ATOM   1722  CG  ASN   106      40.283  32.104  24.051  1.00  0.00           C  
ATOM   1723  OD1 ASN   106      41.011  31.317  24.568  1.00  0.00           O  
ATOM   1724  ND2 ASN   106      39.774  31.832  22.864  1.00  0.00           N  
ATOM   1725 HD21 ASN   106      39.042  32.472  22.590  1.00  0.00           H  
ATOM   1726 HD22 ASN   106      40.255  31.270  22.174  1.00  0.00           H  
ATOM   1727  C   ASN   106      39.351  35.920  24.330  1.00  0.00           C  
ATOM   1728  O   ASN   106      39.835  36.841  24.989  1.00  0.00           O  
ATOM   1729  N   LEU   107      38.051  35.892  24.009  1.00  0.00           N  
ATOM   1730  H   LEU   107      37.721  34.989  23.696  1.00  0.00           H  
ATOM   1731  CA  LEU   107      36.985  36.721  24.678  1.00  0.00           C  
ATOM   1732  HA  LEU   107      37.199  37.788  24.599  1.00  0.00           H  
ATOM   1733  CB  LEU   107      35.674  36.440  23.906  1.00  0.00           C  
ATOM   1734  HB2 LEU   107      35.519  35.362  23.936  1.00  0.00           H  
ATOM   1735  HB3 LEU   107      34.827  36.921  24.396  1.00  0.00           H  
ATOM   1736  CG  LEU   107      35.549  36.983  22.431  1.00  0.00           C  
ATOM   1737  HG  LEU   107      36.239  36.338  21.886  1.00  0.00           H  
ATOM   1738  CD1 LEU   107      34.169  36.719  21.934  1.00  0.00           C  
ATOM   1739 HD11 LEU   107      33.456  37.364  22.449  1.00  0.00           H  
ATOM   1740 HD12 LEU   107      33.919  35.676  22.129  1.00  0.00           H  
ATOM   1741 HD13 LEU   107      34.012  36.824  20.861  1.00  0.00           H  
ATOM   1742  CD2 LEU   107      36.047  38.455  22.283  1.00  0.00           C  
ATOM   1743 HD21 LEU   107      37.071  38.462  22.656  1.00  0.00           H  
ATOM   1744 HD22 LEU   107      35.336  39.111  22.787  1.00  0.00           H  
ATOM   1745 HD23 LEU   107      36.138  38.672  21.219  1.00  0.00           H  
ATOM   1746  C   LEU   107      36.841  36.399  26.188  1.00  0.00           C  
ATOM   1747  O   LEU   107      36.739  35.192  26.545  1.00  0.00           O  
ATOM   1748  N   VAL   108      36.996  37.376  27.113  1.00  0.00           N  
ATOM   1749  H   VAL   108      37.127  38.321  26.781  1.00  0.00           H  
ATOM   1750  CA  VAL   108      36.783  37.258  28.564  1.00  0.00           C  
ATOM   1751  HA  VAL   108      36.575  36.231  28.864  1.00  0.00           H  
ATOM   1752  CB  VAL   108      38.126  37.531  29.315  1.00  0.00           C  
ATOM   1753  HB  VAL   108      37.918  37.797  30.351  1.00  0.00           H  
ATOM   1754  CG1 VAL   108      38.994  36.252  29.484  1.00  0.00           C  
ATOM   1755 HG11 VAL   108      39.358  35.836  28.546  1.00  0.00           H  
ATOM   1756 HG12 VAL   108      38.399  35.395  29.799  1.00  0.00           H  
ATOM   1757 HG13 VAL   108      39.867  36.473  30.099  1.00  0.00           H  
ATOM   1758  CG2 VAL   108      39.054  38.579  28.730  1.00  0.00           C  
ATOM   1759 HG21 VAL   108      39.526  38.176  27.833  1.00  0.00           H  
ATOM   1760 HG22 VAL   108      39.820  38.876  29.445  1.00  0.00           H  
ATOM   1761 HG23 VAL   108      38.523  39.505  28.510  1.00  0.00           H  
ATOM   1762  C   VAL   108      35.673  38.215  29.117  1.00  0.00           C  
ATOM   1763  O   VAL   108      35.396  38.190  30.289  1.00  0.00           O  
ATOM   1764  N   VAL   109      35.263  39.263  28.366  1.00  0.00           N  
ATOM   1765  H   VAL   109      35.716  39.175  27.467  1.00  0.00           H  
ATOM   1766  CA  VAL   109      34.260  40.256  28.681  1.00  0.00           C  
ATOM   1767  HA  VAL   109      34.534  40.878  29.535  1.00  0.00           H  
ATOM   1768  CB  VAL   109      33.976  41.163  27.472  1.00  0.00           C  
ATOM   1769  HB  VAL   109      32.981  41.593  27.585  1.00  0.00           H  
ATOM   1770  CG1 VAL   109      34.946  42.361  27.443  1.00  0.00           C  
ATOM   1771 HG11 VAL   109      35.302  42.562  28.453  1.00  0.00           H  
ATOM   1772 HG12 VAL   109      34.495  43.257  27.018  1.00  0.00           H  
ATOM   1773 HG13 VAL   109      35.876  42.069  26.957  1.00  0.00           H  
ATOM   1774  CG2 VAL   109      33.837  40.550  26.035  1.00  0.00           C  
ATOM   1775 HG21 VAL   109      33.681  41.338  25.299  1.00  0.00           H  
ATOM   1776 HG22 VAL   109      32.921  39.967  25.942  1.00  0.00           H  
ATOM   1777 HG23 VAL   109      34.651  39.889  25.737  1.00  0.00           H  
ATOM   1778  C   VAL   109      32.953  39.737  29.184  1.00  0.00           C  
ATOM   1779  O   VAL   109      32.516  38.620  28.822  1.00  0.00           O  
ATOM   1780  N   VAL   110      32.224  40.547  29.952  1.00  0.00           N  
ATOM   1781  H   VAL   110      32.404  41.512  30.192  1.00  0.00           H  
ATOM   1782  CA  VAL   110      31.072  40.050  30.771  1.00  0.00           C  
ATOM   1783  HA  VAL   110      31.323  39.072  31.181  1.00  0.00           H  
ATOM   1784  CB  VAL   110      30.789  40.939  32.005  1.00  0.00           C  
ATOM   1785  HB  VAL   110      29.845  40.594  32.423  1.00  0.00           H  
ATOM   1786  CG1 VAL   110      31.926  40.810  33.037  1.00  0.00           C  
ATOM   1787 HG11 VAL   110      32.937  40.915  32.647  1.00  0.00           H  
ATOM   1788 HG12 VAL   110      31.853  39.855  33.558  1.00  0.00           H  
ATOM   1789 HG13 VAL   110      31.790  41.552  33.824  1.00  0.00           H  
ATOM   1790  CG2 VAL   110      30.514  42.415  31.675  1.00  0.00           C  
ATOM   1791 HG21 VAL   110      29.510  42.494  31.258  1.00  0.00           H  
ATOM   1792 HG22 VAL   110      31.261  42.940  31.080  1.00  0.00           H  
ATOM   1793 HG23 VAL   110      30.438  42.916  32.641  1.00  0.00           H  
ATOM   1794  C   VAL   110      29.750  39.885  30.044  1.00  0.00           C  
ATOM   1795  O   VAL   110      28.898  39.108  30.411  1.00  0.00           O  
ATOM   1796  N   ASN   111      29.697  40.540  28.870  1.00  0.00           N  
ATOM   1797  H   ASN   111      30.413  41.231  28.698  1.00  0.00           H  
ATOM   1798  CA  ASN   111      28.431  40.569  28.068  1.00  0.00           C  
ATOM   1799  HA  ASN   111      27.582  40.208  28.649  1.00  0.00           H  
ATOM   1800  CB  ASN   111      28.153  42.092  27.764  1.00  0.00           C  
ATOM   1801  HB2 ASN   111      28.287  42.767  28.609  1.00  0.00           H  
ATOM   1802  HB3 ASN   111      28.872  42.423  27.014  1.00  0.00           H  
ATOM   1803  CG  ASN   111      26.728  42.310  27.422  1.00  0.00           C  
ATOM   1804  OD1 ASN   111      25.825  42.071  28.248  1.00  0.00           O  
ATOM   1805  ND2 ASN   111      26.478  42.842  26.277  1.00  0.00           N  
ATOM   1806 HD21 ASN   111      27.288  43.128  25.745  1.00  0.00           H  
ATOM   1807 HD22 ASN   111      25.509  43.042  26.080  1.00  0.00           H  
ATOM   1808  C   ASN   111      28.376  39.681  26.833  1.00  0.00           C  
ATOM   1809  O   ASN   111      27.652  39.876  25.877  1.00  0.00           O  
ATOM   1810  N   GLN   112      29.278  38.671  26.810  1.00  0.00           N  
ATOM   1811  H   GLN   112      29.801  38.434  27.642  1.00  0.00           H  
ATOM   1812  CA  GLN   112      29.361  37.752  25.674  1.00  0.00           C  
ATOM   1813  HA  GLN   112      28.474  37.819  25.045  1.00  0.00           H  
ATOM   1814  CB  GLN   112      30.629  38.067  24.898  1.00  0.00           C  
ATOM   1815  HB2 GLN   112      31.472  38.294  25.550  1.00  0.00           H  
ATOM   1816  HB3 GLN   112      30.847  37.295  24.159  1.00  0.00           H  
ATOM   1817  CG  GLN   112      30.269  39.375  24.147  1.00  0.00           C  
ATOM   1818  HG2 GLN   112      29.313  39.324  23.626  1.00  0.00           H  
ATOM   1819  HG3 GLN   112      30.069  40.145  24.892  1.00  0.00           H  
ATOM   1820  CD  GLN   112      31.316  39.910  23.239  1.00  0.00           C  
ATOM   1821  OE1 GLN   112      31.978  40.962  23.494  1.00  0.00           O  
ATOM   1822  NE2 GLN   112      31.591  39.325  22.109  1.00  0.00           N  
ATOM   1823 HE21 GLN   112      31.090  38.481  21.870  1.00  0.00           H  
ATOM   1824 HE22 GLN   112      32.211  39.793  21.462  1.00  0.00           H  
ATOM   1825  C   GLN   112      29.440  36.324  26.190  1.00  0.00           C  
ATOM   1826  O   GLN   112      30.306  36.027  26.999  1.00  0.00           O  
ATOM   1827  N   GLN   113      28.739  35.443  25.507  1.00  0.00           N  
ATOM   1828  H   GLN   113      28.142  35.679  24.727  1.00  0.00           H  
ATOM   1829  CA  GLN   113      28.514  34.005  25.861  1.00  0.00           C  
ATOM   1830  HA  GLN   113      28.270  33.965  26.923  1.00  0.00           H  
ATOM   1831  CB  GLN   113      27.337  33.328  25.061  1.00  0.00           C  
ATOM   1832  HB2 GLN   113      26.529  34.041  25.228  1.00  0.00           H  
ATOM   1833  HB3 GLN   113      27.533  33.240  23.992  1.00  0.00           H  
ATOM   1834  CG  GLN   113      26.893  32.005  25.742  1.00  0.00           C  
ATOM   1835  HG2 GLN   113      25.964  31.624  25.318  1.00  0.00           H  
ATOM   1836  HG3 GLN   113      27.715  31.297  25.645  1.00  0.00           H  
ATOM   1837  CD  GLN   113      26.539  32.134  27.224  1.00  0.00           C  
ATOM   1838  OE1 GLN   113      27.060  31.500  28.074  1.00  0.00           O  
ATOM   1839  NE2 GLN   113      25.499  32.837  27.554  1.00  0.00           N  
ATOM   1840 HE21 GLN   113      24.803  33.205  26.922  1.00  0.00           H  
ATOM   1841 HE22 GLN   113      25.198  32.698  28.508  1.00  0.00           H  
ATOM   1842  C   GLN   113      29.819  33.132  25.789  1.00  0.00           C  
ATOM   1843  O   GLN   113      30.797  33.350  25.015  1.00  0.00           O  
ATOM   1844  N   GLU   114      29.936  32.098  26.661  1.00  0.00           N  
ATOM   1845  H   GLU   114      29.208  31.909  27.336  1.00  0.00           H  
ATOM   1846  CA  GLU   114      30.983  31.047  26.720  1.00  0.00           C  
ATOM   1847  HA  GLU   114      31.888  31.552  27.058  1.00  0.00           H  
ATOM   1848  CB  GLU   114      30.578  30.105  27.892  1.00  0.00           C  
ATOM   1849  HB2 GLU   114      30.560  30.777  28.750  1.00  0.00           H  
ATOM   1850  HB3 GLU   114      29.602  29.666  27.683  1.00  0.00           H  
ATOM   1851  CG  GLU   114      31.482  28.918  28.161  1.00  0.00           C  
ATOM   1852  HG2 GLU   114      31.134  28.440  29.076  1.00  0.00           H  
ATOM   1853  HG3 GLU   114      31.344  28.253  27.309  1.00  0.00           H  
ATOM   1854  CD  GLU   114      33.037  29.184  28.125  1.00  0.00           C  
ATOM   1855  OE1 GLU   114      33.739  28.691  27.241  1.00  0.00           O  
ATOM   1856  OE2 GLU   114      33.432  29.793  29.093  1.00  0.00           O1-
ATOM   1857  C   GLU   114      31.231  30.223  25.483  1.00  0.00           C  
ATOM   1858  O   GLU   114      30.361  29.934  24.761  1.00  0.00           O  
ATOM   1859  N   SER   115      32.487  29.987  25.089  1.00  0.00           N  
ATOM   1860  H   SER   115      33.229  30.316  25.691  1.00  0.00           H  
ATOM   1861  CA  SER   115      32.921  29.429  23.792  1.00  0.00           C  
ATOM   1862  HA  SER   115      33.998  29.588  23.753  1.00  0.00           H  
ATOM   1863  CB  SER   115      32.672  27.931  23.809  1.00  0.00           C  
ATOM   1864  HB2 SER   115      31.597  27.791  23.915  1.00  0.00           H  
ATOM   1865  HB3 SER   115      32.922  27.558  22.816  1.00  0.00           H  
ATOM   1866  OG  SER   115      33.373  27.354  24.863  1.00  0.00           O  
ATOM   1867  HG  SER   115      33.249  27.962  25.595  1.00  0.00           H  
ATOM   1868  C   SER   115      32.361  30.132  22.519  1.00  0.00           C  
ATOM   1869  O   SER   115      32.023  29.556  21.521  1.00  0.00           O  
ATOM   1870  N   SER   116      32.070  31.458  22.628  1.00  0.00           N  
ATOM   1871  H   SER   116      32.260  32.015  23.448  1.00  0.00           H  
ATOM   1872  CA  SER   116      31.557  32.214  21.485  1.00  0.00           C  
ATOM   1873  HA  SER   116      30.860  31.574  20.944  1.00  0.00           H  
ATOM   1874  CB  SER   116      30.773  33.406  21.997  1.00  0.00           C  
ATOM   1875  HB2 SER   116      30.253  33.846  21.146  1.00  0.00           H  
ATOM   1876  HB3 SER   116      30.005  33.061  22.689  1.00  0.00           H  
ATOM   1877  OG  SER   116      31.558  34.236  22.752  1.00  0.00           O  
ATOM   1878  HG  SER   116      31.242  34.104  23.648  1.00  0.00           H  
ATOM   1879  C   SER   116      32.655  32.594  20.532  1.00  0.00           C  
ATOM   1880  O   SER   116      32.298  32.984  19.438  1.00  0.00           O  
ATOM   1881  N   ASP   117      33.943  32.462  20.866  1.00  0.00           N  
ATOM   1882  H   ASP   117      34.107  31.947  21.719  1.00  0.00           H  
ATOM   1883  CA  ASP   117      35.074  32.556  19.938  1.00  0.00           C  
ATOM   1884  HA  ASP   117      34.668  32.986  19.022  1.00  0.00           H  
ATOM   1885  CB  ASP   117      36.181  33.473  20.494  1.00  0.00           C  
ATOM   1886  HB2 ASP   117      37.032  33.518  19.814  1.00  0.00           H  
ATOM   1887  HB3 ASP   117      35.790  34.480  20.629  1.00  0.00           H  
ATOM   1888  CG  ASP   117      36.774  33.101  21.895  1.00  0.00           C  
ATOM   1889  OD1 ASP   117      37.819  33.714  22.226  1.00  0.00           O  
ATOM   1890  OD2 ASP   117      36.223  32.270  22.666  1.00  0.00           O1-
ATOM   1891  C   ASP   117      35.619  31.140  19.668  1.00  0.00           C  
ATOM   1892  O   ASP   117      35.879  30.880  18.531  1.00  0.00           O  
ATOM   1893  N   SER   118      35.827  30.360  20.682  1.00  0.00           N  
ATOM   1894  H   SER   118      35.907  30.858  21.557  1.00  0.00           H  
ATOM   1895  CA  SER   118      36.441  29.023  20.679  1.00  0.00           C  
ATOM   1896  HA  SER   118      37.117  28.917  19.830  1.00  0.00           H  
ATOM   1897  CB  SER   118      37.249  28.676  21.864  1.00  0.00           C  
ATOM   1898  HB2 SER   118      37.699  27.691  21.735  1.00  0.00           H  
ATOM   1899  HB3 SER   118      38.090  29.338  22.071  1.00  0.00           H  
ATOM   1900  OG  SER   118      36.537  28.833  23.060  1.00  0.00           O  
ATOM   1901  HG  SER   118      36.270  27.997  23.450  1.00  0.00           H  
ATOM   1902  C   SER   118      35.477  27.871  20.381  1.00  0.00           C  
ATOM   1903  O   SER   118      35.269  26.948  21.219  1.00  0.00           O  
ATOM   1904  N   SER   119      34.809  27.961  19.210  1.00  0.00           N  
ATOM   1905  H   SER   119      35.126  28.697  18.595  1.00  0.00           H  
ATOM   1906  CA  SER   119      34.313  26.766  18.460  1.00  0.00           C  
ATOM   1907  HA  SER   119      34.685  25.876  18.967  1.00  0.00           H  
ATOM   1908  CB  SER   119      32.794  26.756  18.566  1.00  0.00           C  
ATOM   1909  HB2 SER   119      32.422  27.424  17.789  1.00  0.00           H  
ATOM   1910  HB3 SER   119      32.406  25.799  18.218  1.00  0.00           H  
ATOM   1911  OG  SER   119      32.463  27.020  19.900  1.00  0.00           O  
ATOM   1912  HG  SER   119      33.036  27.776  20.041  1.00  0.00           H  
ATOM   1913  C   SER   119      34.849  26.618  17.061  1.00  0.00           C  
ATOM   1914  O   SER   119      34.193  26.973  16.051  1.00  0.00           O  
ATOM   1915  OXT SER   119      35.967  26.093  16.930  1.00  0.00           O1-
END
