# Supplementary material for: Elucidation of Ligand-Dependent Modulation of Disorder-Order Transitions in the Oncoprotein MDM2
Source: PLoS Comput Biol. 2015 Jun 5;11(6):e1004282. doi: 10.1371/journal.pcbi.1004282 (PMC4457491; doi:10.1371/journal.pcbi.1004282)
Supplement: S1 Dataset — (ZIP) [file pcbi.1004282.s008.zip › pdbs_SI/8A3.pdb]

ATOM      1  N   MET X   1      29.484  54.540  25.709  0.00  0.00           N  
ATOM      2  H1  MET X   1      28.545  54.195  25.574  0.00  0.00           H  
ATOM      3  H2  MET X   1      30.038  53.922  26.284  0.00  0.00           H  
ATOM      4  H3  MET X   1      29.902  54.569  24.789  0.00  0.00           H  
ATOM      5  CA  MET X   1      29.485  55.887  26.226  0.00  0.00           C  
ATOM      6  HA  MET X   1      30.517  56.235  26.263  0.00  0.00           H  
ATOM      7  CB  MET X   1      28.626  56.769  25.225  0.00  0.00           C  
ATOM      8  HB2 MET X   1      28.738  56.376  24.216  0.00  0.00           H  
ATOM      9  HB3 MET X   1      27.560  56.761  25.451  0.00  0.00           H  
ATOM     10  CG  MET X   1      29.177  58.172  25.216  0.00  0.00           C  
ATOM     11  HG2 MET X   1      29.192  58.600  26.219  0.00  0.00           H  
ATOM     12  HG3 MET X   1      30.217  58.217  24.896  0.00  0.00           H  
ATOM     13  SD  MET X   1      28.291  59.375  24.295  0.00  0.00           S  
ATOM     14  CE  MET X   1      28.875  60.850  25.082  0.00  0.00           C  
ATOM     15  HE1 MET X   1      28.646  60.905  26.146  0.00  0.00           H  
ATOM     16  HE2 MET X   1      28.535  61.753  24.574  0.00  0.00           H  
ATOM     17  HE3 MET X   1      29.962  60.914  25.119  0.00  0.00           H  
ATOM     18  C   MET X   1      28.882  56.004  27.632  0.00  0.00           C  
ATOM     19  O   MET X   1      27.803  55.499  27.897  0.00  0.00           O  
ATOM     20  N   CYS X   2      29.527  56.612  28.603  0.00  0.00           N  
ATOM     21  H   CYS X   2      29.146  56.617  29.539  0.00  0.00           H  
ATOM     22  CA  CYS X   2      30.970  56.887  28.678  0.00  0.00           C  
ATOM     23  HA  CYS X   2      31.468  56.407  27.837  0.00  0.00           H  
ATOM     24  CB  CYS X   2      31.219  58.359  28.455  0.00  0.00           C  
ATOM     25  HB2 CYS X   2      30.269  58.881  28.333  0.00  0.00           H  
ATOM     26  HB3 CYS X   2      31.746  58.802  29.299  0.00  0.00           H  
ATOM     27  SG  CYS X   2      32.116  58.520  26.891  0.00  0.00           S  
ATOM     28  HG  CYS X   2      32.084  59.840  26.686  0.00  0.00           H  
ATOM     29  C   CYS X   2      31.558  56.379  30.002  0.00  0.00           C  
ATOM     30  O   CYS X   2      30.827  56.082  30.952  0.00  0.00           O  
ATOM     31  N   ASN X   3      32.910  56.236  30.154  0.00  0.00           N  
ATOM     32  H   ASN X   3      33.134  55.740  31.005  0.00  0.00           H  
ATOM     33  CA  ASN X   3      33.925  56.234  29.115  0.00  0.00           C  
ATOM     34  HA  ASN X   3      33.384  56.211  28.169  0.00  0.00           H  
ATOM     35  CB  ASN X   3      34.720  57.608  29.219  0.00  0.00           C  
ATOM     36  HB2 ASN X   3      33.961  58.380  29.338  0.00  0.00           H  
ATOM     37  HB3 ASN X   3      35.339  57.640  30.116  0.00  0.00           H  
ATOM     38  CG  ASN X   3      35.587  57.926  27.950  0.00  0.00           C  
ATOM     39  OD1 ASN X   3      35.435  57.322  26.930  0.00  0.00           O  
ATOM     40  ND2 ASN X   3      36.695  58.662  28.045  0.00  0.00           N  
ATOM     41 HD21 ASN X   3      36.821  59.103  28.944  0.00  0.00           H  
ATOM     42 HD22 ASN X   3      37.170  58.870  27.178  0.00  0.00           H  
ATOM     43  C   ASN X   3      34.818  54.942  29.189  0.00  0.00           C  
ATOM     44  O   ASN X   3      34.677  54.145  30.132  0.00  0.00           O  
ATOM     45  N   THR X   4      35.759  54.733  28.253  0.00  0.00           N  
ATOM     46  H   THR X   4      35.741  55.378  27.476  0.00  0.00           H  
ATOM     47  CA  THR X   4      37.000  53.933  28.292  0.00  0.00           C  
ATOM     48  HA  THR X   4      36.632  52.932  28.517  0.00  0.00           H  
ATOM     49  CB  THR X   4      37.752  53.955  26.988  0.00  0.00           C  
ATOM     50  HB  THR X   4      38.707  53.450  27.130  0.00  0.00           H  
ATOM     51  CG2 THR X   4      36.903  53.156  25.951  0.00  0.00           C  
ATOM     52 HG21 THR X   4      36.743  52.114  26.228  0.00  0.00           H  
ATOM     53 HG22 THR X   4      37.381  53.276  24.979  0.00  0.00           H  
ATOM     54 HG23 THR X   4      35.887  53.548  25.968  0.00  0.00           H  
ATOM     55  OG1 THR X   4      37.786  55.281  26.525  0.00  0.00           O  
ATOM     56  HG1 THR X   4      38.550  55.375  25.951  0.00  0.00           H  
ATOM     57  C   THR X   4      37.997  54.449  29.367  0.00  0.00           C  
ATOM     58  O   THR X   4      38.092  55.632  29.665  0.00  0.00           O  
ATOM     59  N   ASN X   5      38.775  53.534  29.969  0.00  0.00           N  
ATOM     60  H   ASN X   5      38.657  52.545  29.802  0.00  0.00           H  
ATOM     61  CA  ASN X   5      39.852  53.828  30.884  0.00  0.00           C  
ATOM     62  HA  ASN X   5      39.454  54.623  31.516  0.00  0.00           H  
ATOM     63  CB  ASN X   5      40.068  52.632  31.826  0.00  0.00           C  
ATOM     64  HB2 ASN X   5      39.124  52.273  32.236  0.00  0.00           H  
ATOM     65  HB3 ASN X   5      40.357  51.757  31.244  0.00  0.00           H  
ATOM     66  CG  ASN X   5      41.130  52.788  32.943  0.00  0.00           C  
ATOM     67  OD1 ASN X   5      42.039  52.034  32.964  0.00  0.00           O  
ATOM     68  ND2 ASN X   5      40.953  53.683  33.839  0.00  0.00           N  
ATOM     69 HD21 ASN X   5      41.618  53.659  34.599  0.00  0.00           H  
ATOM     70 HD22 ASN X   5      40.237  54.389  33.740  0.00  0.00           H  
ATOM     71  C   ASN X   5      41.186  54.300  30.302  0.00  0.00           C  
ATOM     72  O   ASN X   5      41.921  55.007  30.995  0.00  0.00           O  
ATOM     73  N   MET X   6      41.491  54.009  29.023  0.00  0.00           N  
ATOM     74  H   MET X   6      40.945  53.330  28.512  0.00  0.00           H  
ATOM     75  CA  MET X   6      42.433  54.630  28.103  0.00  0.00           C  
ATOM     76  HA  MET X   6      42.917  55.469  28.603  0.00  0.00           H  
ATOM     77  CB  MET X   6      43.554  53.678  27.577  0.00  0.00           C  
ATOM     78  HB2 MET X   6      43.123  52.905  26.942  0.00  0.00           H  
ATOM     79  HB3 MET X   6      44.212  54.277  26.948  0.00  0.00           H  
ATOM     80  CG  MET X   6      44.559  53.116  28.592  0.00  0.00           C  
ATOM     81  HG2 MET X   6      45.473  52.709  28.160  0.00  0.00           H  
ATOM     82  HG3 MET X   6      44.714  53.955  29.270  0.00  0.00           H  
ATOM     83  SD  MET X   6      43.790  51.755  29.601  0.00  0.00           S  
ATOM     84  CE  MET X   6      45.186  51.446  30.770  0.00  0.00           C  
ATOM     85  HE1 MET X   6      46.139  51.257  30.276  0.00  0.00           H  
ATOM     86  HE2 MET X   6      44.906  50.594  31.391  0.00  0.00           H  
ATOM     87  HE3 MET X   6      45.253  52.422  31.252  0.00  0.00           H  
ATOM     88  C   MET X   6      41.654  55.241  26.962  0.00  0.00           C  
ATOM     89  O   MET X   6      40.964  54.549  26.243  0.00  0.00           O  
ATOM     90  N   SER X   7      41.500  56.553  26.924  0.00  0.00           N  
ATOM     91  H   SER X   7      42.048  57.119  27.556  0.00  0.00           H  
ATOM     92  CA  SER X   7      40.349  57.290  26.329  0.00  0.00           C  
ATOM     93  HA  SER X   7      39.500  57.095  26.985  0.00  0.00           H  
ATOM     94  CB  SER X   7      40.614  58.756  26.528  0.00  0.00           C  
ATOM     95  HB2 SER X   7      39.786  59.329  26.111  0.00  0.00           H  
ATOM     96  HB3 SER X   7      40.558  58.987  27.592  0.00  0.00           H  
ATOM     97  OG  SER X   7      41.855  59.219  25.999  0.00  0.00           O  
ATOM     98  HG  SER X   7      41.852  60.168  26.135  0.00  0.00           H  
ATOM     99  C   SER X   7      40.074  56.909  24.859  0.00  0.00           C  
ATOM    100  O   SER X   7      39.115  56.157  24.553  0.00  0.00           O  
ATOM    101  N   VAL X   8      40.970  57.261  23.956  0.00  0.00           N  
ATOM    102  H   VAL X   8      41.677  57.859  24.359  0.00  0.00           H  
ATOM    103  CA  VAL X   8      40.993  57.234  22.500  0.00  0.00           C  
ATOM    104  HA  VAL X   8      40.427  56.331  22.274  0.00  0.00           H  
ATOM    105  CB  VAL X   8      40.290  58.488  21.989  0.00  0.00           C  
ATOM    106  HB  VAL X   8      40.676  58.725  20.997  0.00  0.00           H  
ATOM    107  CG1 VAL X   8      38.814  58.149  21.792  0.00  0.00           C  
ATOM    108 HG11 VAL X   8      38.710  57.361  21.046  0.00  0.00           H  
ATOM    109 HG12 VAL X   8      38.349  59.046  21.385  0.00  0.00           H  
ATOM    110 HG13 VAL X   8      38.491  57.793  22.770  0.00  0.00           H  
ATOM    111  CG2 VAL X   8      40.386  59.780  22.881  0.00  0.00           C  
ATOM    112 HG21 VAL X   8      39.600  59.629  23.621  0.00  0.00           H  
ATOM    113 HG22 VAL X   8      40.057  60.595  22.237  0.00  0.00           H  
ATOM    114 HG23 VAL X   8      41.412  60.038  23.142  0.00  0.00           H  
ATOM    115  C   VAL X   8      42.420  57.004  21.920  0.00  0.00           C  
ATOM    116  O   VAL X   8      43.429  57.358  22.590  0.00  0.00           O  
ATOM    117  N   PRO X   9      42.543  56.458  20.652  0.00  0.00           N  
ATOM    118  CD  PRO X   9      43.756  56.355  19.853  0.00  0.00           C  
ATOM    119  HD2 PRO X   9      44.167  55.349  19.944  0.00  0.00           H  
ATOM    120  HD3 PRO X   9      44.468  57.138  20.115  0.00  0.00           H  
ATOM    121  CG  PRO X   9      43.263  56.654  18.444  0.00  0.00           C  
ATOM    122  HG2 PRO X   9      43.974  56.390  17.661  0.00  0.00           H  
ATOM    123  HG3 PRO X   9      42.935  57.688  18.341  0.00  0.00           H  
ATOM    124  CB  PRO X   9      41.998  55.782  18.352  0.00  0.00           C  
ATOM    125  HB2 PRO X   9      42.388  54.771  18.232  0.00  0.00           H  
ATOM    126  HB3 PRO X   9      41.208  56.032  17.644  0.00  0.00           H  
ATOM    127  CA  PRO X   9      41.438  56.048  19.783  0.00  0.00           C  
ATOM    128  HA  PRO X   9      40.749  56.884  19.665  0.00  0.00           H  
ATOM    129  C   PRO X   9      40.641  54.761  20.213  0.00  0.00           C  
ATOM    130  O   PRO X   9      41.017  54.239  21.221  0.00  0.00           O  
ATOM    131  N   THR X  10      39.574  54.334  19.578  0.00  0.00           N  
ATOM    132  H   THR X  10      39.352  54.763  18.690  0.00  0.00           H  
ATOM    133  CA  THR X  10      38.551  53.401  20.004  0.00  0.00           C  
ATOM    134  HA  THR X  10      39.080  52.918  20.826  0.00  0.00           H  
ATOM    135  CB  THR X  10      37.230  54.070  20.441  0.00  0.00           C  
ATOM    136  HB  THR X  10      36.506  53.258  20.502  0.00  0.00           H  
ATOM    137  CG2 THR X  10      37.426  54.656  21.864  0.00  0.00           C  
ATOM    138 HG21 THR X  10      37.606  53.894  22.622  0.00  0.00           H  
ATOM    139 HG22 THR X  10      36.556  55.267  22.109  0.00  0.00           H  
ATOM    140 HG23 THR X  10      38.306  55.293  21.771  0.00  0.00           H  
ATOM    141  OG1 THR X  10      36.863  55.048  19.571  0.00  0.00           O  
ATOM    142  HG1 THR X  10      36.366  54.528  18.937  0.00  0.00           H  
ATOM    143  C   THR X  10      38.229  52.353  18.915  0.00  0.00           C  
ATOM    144  O   THR X  10      37.173  52.373  18.329  0.00  0.00           O  
ATOM    145  N   ASP X  11      39.171  51.434  18.559  0.00  0.00           N  
ATOM    146  H   ASP X  11      38.895  50.939  17.722  0.00  0.00           H  
ATOM    147  CA  ASP X  11      40.481  51.108  19.006  0.00  0.00           C  
ATOM    148  HA  ASP X  11      40.618  51.653  19.940  0.00  0.00           H  
ATOM    149  CB  ASP X  11      40.552  49.561  19.306  0.00  0.00           C  
ATOM    150  HB2 ASP X  11      40.027  49.349  20.238  0.00  0.00           H  
ATOM    151  HB3 ASP X  11      40.243  48.953  18.456  0.00  0.00           H  
ATOM    152  CG  ASP X  11      41.994  49.030  19.695  0.00  0.00           C  
ATOM    153  OD1 ASP X  11      42.885  49.818  19.915  0.00  0.00           O  
ATOM    154  OD2 ASP X  11      42.161  47.833  19.883  0.00  0.00           O1-
ATOM    155  C   ASP X  11      41.476  51.477  17.898  0.00  0.00           C  
ATOM    156  O   ASP X  11      41.328  51.208  16.660  0.00  0.00           O  
ATOM    157  N   GLY X  12      42.533  52.110  18.318  0.00  0.00           N  
ATOM    158  H   GLY X  12      42.578  52.345  19.299  0.00  0.00           H  
ATOM    159  CA  GLY X  12      43.644  52.579  17.531  0.00  0.00           C  
ATOM    160  HA2 GLY X  12      43.211  53.016  16.633  0.00  0.00           H  
ATOM    161  HA3 GLY X  12      44.007  53.381  18.174  0.00  0.00           H  
ATOM    162  C   GLY X  12      44.753  51.572  17.312  0.00  0.00           C  
ATOM    163  O   GLY X  12      45.799  51.953  16.806  0.00  0.00           O  
ATOM    164  N   ALA X  13      44.587  50.320  17.634  0.00  0.00           N  
ATOM    165  H   ALA X  13      43.671  50.135  18.019  0.00  0.00           H  
ATOM    166  CA  ALA X  13      45.674  49.352  17.794  0.00  0.00           C  
ATOM    167  HA  ALA X  13      45.231  48.584  18.429  0.00  0.00           H  
ATOM    168  CB  ALA X  13      46.078  48.639  16.425  0.00  0.00           C  
ATOM    169  HB1 ALA X  13      46.593  49.367  15.798  0.00  0.00           H  
ATOM    170  HB2 ALA X  13      45.201  48.276  15.892  0.00  0.00           H  
ATOM    171  HB3 ALA X  13      46.759  47.812  16.626  0.00  0.00           H  
ATOM    172  C   ALA X  13      46.942  49.875  18.599  0.00  0.00           C  
ATOM    173  O   ALA X  13      48.096  49.562  18.268  0.00  0.00           O  
ATOM    174  N   VAL X  14      46.732  50.778  19.527  0.00  0.00           N  
ATOM    175  H   VAL X  14      45.757  50.783  19.794  0.00  0.00           H  
ATOM    176  CA  VAL X  14      47.689  51.747  20.044  0.00  0.00           C  
ATOM    177  HA  VAL X  14      48.680  51.334  19.858  0.00  0.00           H  
ATOM    178  CB  VAL X  14      47.543  53.168  19.439  0.00  0.00           C  
ATOM    179  HB  VAL X  14      47.302  53.085  18.379  0.00  0.00           H  
ATOM    180  CG1 VAL X  14      46.460  53.989  20.091  0.00  0.00           C  
ATOM    181 HG11 VAL X  14      46.843  54.507  20.971  0.00  0.00           H  
ATOM    182 HG12 VAL X  14      45.618  53.352  20.363  0.00  0.00           H  
ATOM    183 HG13 VAL X  14      46.120  54.738  19.376  0.00  0.00           H  
ATOM    184  CG2 VAL X  14      48.892  53.914  19.481  0.00  0.00           C  
ATOM    185 HG21 VAL X  14      48.769  54.861  18.957  0.00  0.00           H  
ATOM    186 HG22 VAL X  14      49.604  53.257  18.980  0.00  0.00           H  
ATOM    187 HG23 VAL X  14      49.116  54.214  20.505  0.00  0.00           H  
ATOM    188  C   VAL X  14      47.720  51.768  21.595  0.00  0.00           C  
ATOM    189  O   VAL X  14      46.738  51.479  22.281  0.00  0.00           O  
ATOM    190  N   THR X  15      48.897  52.154  22.180  0.00  0.00           N  
ATOM    191  H   THR X  15      49.599  52.433  21.510  0.00  0.00           H  
ATOM    192  CA  THR X  15      49.197  52.465  23.572  0.00  0.00           C  
ATOM    193  HA  THR X  15      49.282  51.567  24.183  0.00  0.00           H  
ATOM    194  CB  THR X  15      50.495  53.352  23.772  0.00  0.00           C  
ATOM    195  HB  THR X  15      50.603  53.607  24.826  0.00  0.00           H  
ATOM    196  CG2 THR X  15      51.822  52.625  23.528  0.00  0.00           C  
ATOM    197 HG21 THR X  15      52.055  52.010  24.398  0.00  0.00           H  
ATOM    198 HG22 THR X  15      52.691  53.277  23.433  0.00  0.00           H  
ATOM    199 HG23 THR X  15      51.725  52.010  22.634  0.00  0.00           H  
ATOM    200  OG1 THR X  15      50.466  54.618  22.988  0.00  0.00           O  
ATOM    201  HG1 THR X  15      51.216  55.150  23.266  0.00  0.00           H  
ATOM    202  C   THR X  15      48.010  53.188  24.227  0.00  0.00           C  
ATOM    203  O   THR X  15      47.620  52.633  25.285  0.00  0.00           O  
ATOM    204  N   THR X  16      47.451  54.263  23.669  0.00  0.00           N  
ATOM    205  H   THR X  16      47.915  54.585  22.831  0.00  0.00           H  
ATOM    206  CA  THR X  16      46.320  55.044  24.224  0.00  0.00           C  
ATOM    207  HA  THR X  16      46.466  55.052  25.304  0.00  0.00           H  
ATOM    208  CB  THR X  16      46.294  56.520  23.805  0.00  0.00           C  
ATOM    209  HB  THR X  16      45.482  57.035  24.319  0.00  0.00           H  
ATOM    210  CG2 THR X  16      47.611  57.177  24.030  0.00  0.00           C  
ATOM    211 HG21 THR X  16      47.482  58.162  23.583  0.00  0.00           H  
ATOM    212 HG22 THR X  16      48.338  56.620  23.438  0.00  0.00           H  
ATOM    213 HG23 THR X  16      47.874  57.139  25.087  0.00  0.00           H  
ATOM    214  OG1 THR X  16      46.097  56.615  22.366  0.00  0.00           O  
ATOM    215  HG1 THR X  16      45.151  56.624  22.204  0.00  0.00           H  
ATOM    216  C   THR X  16      44.896  54.493  24.051  0.00  0.00           C  
ATOM    217  O   THR X  16      43.948  55.072  24.506  0.00  0.00           O  
ATOM    218  N   SER X  17      44.759  53.414  23.371  0.00  0.00           N  
ATOM    219  H   SER X  17      45.637  53.018  23.066  0.00  0.00           H  
ATOM    220  CA  SER X  17      43.500  52.728  23.058  0.00  0.00           C  
ATOM    221  HA  SER X  17      42.661  53.396  23.251  0.00  0.00           H  
ATOM    222  CB  SER X  17      43.435  52.230  21.629  0.00  0.00           C  
ATOM    223  HB2 SER X  17      44.144  51.472  21.298  0.00  0.00           H  
ATOM    224  HB3 SER X  17      42.481  51.703  21.620  0.00  0.00           H  
ATOM    225  OG  SER X  17      43.352  53.292  20.774  0.00  0.00           O  
ATOM    226  HG  SER X  17      42.710  53.916  21.120  0.00  0.00           H  
ATOM    227  C   SER X  17      43.265  51.516  23.878  0.00  0.00           C  
ATOM    228  O   SER X  17      44.085  50.562  23.947  0.00  0.00           O  
ATOM    229  N   GLN X  18      42.141  51.536  24.532  0.00  0.00           N  
ATOM    230  H   GLN X  18      41.544  52.335  24.376  0.00  0.00           H  
ATOM    231  CA  GLN X  18      41.753  50.446  25.389  0.00  0.00           C  
ATOM    232  HA  GLN X  18      42.439  50.330  26.228  0.00  0.00           H  
ATOM    233  CB  GLN X  18      40.510  50.716  26.242  0.00  0.00           C  
ATOM    234  HB2 GLN X  18      40.558  51.728  26.645  0.00  0.00           H  
ATOM    235  HB3 GLN X  18      39.561  50.850  25.723  0.00  0.00           H  
ATOM    236  CG  GLN X  18      40.175  49.649  27.266  0.00  0.00           C  
ATOM    237  HG2 GLN X  18      39.997  48.642  26.891  0.00  0.00           H  
ATOM    238  HG3 GLN X  18      40.913  49.691  28.068  0.00  0.00           H  
ATOM    239  CD  GLN X  18      38.860  49.939  27.983  0.00  0.00           C  
ATOM    240  OE1 GLN X  18      38.839  50.766  28.910  0.00  0.00           O  
ATOM    241  NE2 GLN X  18      37.725  49.580  27.482  0.00  0.00           N  
ATOM    242 HE21 GLN X  18      37.696  48.942  26.700  0.00  0.00           H  
ATOM    243 HE22 GLN X  18      36.903  49.930  27.955  0.00  0.00           H  
ATOM    244  C   GLN X  18      41.647  49.082  24.776  0.00  0.00           C  
ATOM    245  O   GLN X  18      41.056  48.858  23.755  0.00  0.00           O  
ATOM    246  N   ILE X  19      42.168  48.092  25.508  0.00  0.00           N  
ATOM    247  H   ILE X  19      42.713  48.356  26.315  0.00  0.00           H  
ATOM    248  CA  ILE X  19      41.984  46.614  25.113  0.00  0.00           C  
ATOM    249  HA  ILE X  19      41.192  46.408  24.394  0.00  0.00           H  
ATOM    250  CB  ILE X  19      43.239  46.032  24.479  0.00  0.00           C  
ATOM    251  HB  ILE X  19      43.513  46.665  23.635  0.00  0.00           H  
ATOM    252  CG2 ILE X  19      44.412  45.984  25.459  0.00  0.00           C  
ATOM    253 HG21 ILE X  19      44.681  46.994  25.767  0.00  0.00           H  
ATOM    254 HG22 ILE X  19      45.317  45.611  24.980  0.00  0.00           H  
ATOM    255 HG23 ILE X  19      44.238  45.378  26.348  0.00  0.00           H  
ATOM    256  CG1 ILE X  19      42.969  44.566  23.897  0.00  0.00           C  
ATOM    257 HG12 ILE X  19      42.610  43.960  24.728  0.00  0.00           H  
ATOM    258 HG13 ILE X  19      42.170  44.647  23.160  0.00  0.00           H  
ATOM    259  CD1 ILE X  19      44.136  43.809  23.248  0.00  0.00           C  
ATOM    260 HD11 ILE X  19      44.589  43.054  23.890  0.00  0.00           H  
ATOM    261 HD12 ILE X  19      44.979  44.464  23.026  0.00  0.00           H  
ATOM    262 HD13 ILE X  19      43.746  43.298  22.367  0.00  0.00           H  
ATOM    263  C   ILE X  19      41.556  45.814  26.401  0.00  0.00           C  
ATOM    264  O   ILE X  19      42.240  45.879  27.418  0.00  0.00           O  
ATOM    265  N   PRO X  20      40.419  45.068  26.388  0.00  0.00           N  
ATOM    266  CD  PRO X  20      40.052  44.126  27.492  0.00  0.00           C  
ATOM    267  HD2 PRO X  20      39.199  44.495  28.061  0.00  0.00           H  
ATOM    268  HD3 PRO X  20      40.918  44.070  28.151  0.00  0.00           H  
ATOM    269  CG  PRO X  20      39.622  42.789  26.881  0.00  0.00           C  
ATOM    270  HG2 PRO X  20      38.810  42.382  27.482  0.00  0.00           H  
ATOM    271  HG3 PRO X  20      40.440  42.068  26.901  0.00  0.00           H  
ATOM    272  CB  PRO X  20      39.112  43.166  25.424  0.00  0.00           C  
ATOM    273  HB2 PRO X  20      38.034  43.091  25.573  0.00  0.00           H  
ATOM    274  HB3 PRO X  20      39.520  42.504  24.661  0.00  0.00           H  
ATOM    275  CA  PRO X  20      39.528  44.634  25.278  0.00  0.00           C  
ATOM    276  HA  PRO X  20      39.955  44.756  24.282  0.00  0.00           H  
ATOM    277  C   PRO X  20      38.201  45.461  25.268  0.00  0.00           C  
ATOM    278  O   PRO X  20      37.843  45.929  26.338  0.00  0.00           O  
ATOM    279  N   ALA X  21      37.594  45.659  24.132  0.00  0.00           N  
ATOM    280  H   ALA X  21      38.014  45.235  23.317  0.00  0.00           H  
ATOM    281  CA  ALA X  21      36.431  46.473  23.931  0.00  0.00           C  
ATOM    282  HA  ALA X  21      36.239  46.348  22.865  0.00  0.00           H  
ATOM    283  CB  ALA X  21      35.142  45.736  24.426  0.00  0.00           C  
ATOM    284  HB1 ALA X  21      35.246  45.840  25.505  0.00  0.00           H  
ATOM    285  HB2 ALA X  21      35.160  44.677  24.169  0.00  0.00           H  
ATOM    286  HB3 ALA X  21      34.166  46.098  24.099  0.00  0.00           H  
ATOM    287  C   ALA X  21      36.578  48.002  24.148  0.00  0.00           C  
ATOM    288  O   ALA X  21      37.356  48.543  24.983  0.00  0.00           O  
ATOM    289  N   SER X  22      35.866  48.853  23.397  0.00  0.00           N  
ATOM    290  H   SER X  22      35.116  48.415  22.881  0.00  0.00           H  
ATOM    291  CA  SER X  22      36.337  50.207  23.065  0.00  0.00           C  
ATOM    292  HA  SER X  22      37.218  50.432  23.666  0.00  0.00           H  
ATOM    293  CB  SER X  22      36.591  50.435  21.535  0.00  0.00           C  
ATOM    294  HB2 SER X  22      35.689  50.251  20.952  0.00  0.00           H  
ATOM    295  HB3 SER X  22      36.923  51.467  21.424  0.00  0.00           H  
ATOM    296  OG  SER X  22      37.570  49.544  21.218  0.00  0.00           O  
ATOM    297  HG  SER X  22      38.396  49.866  21.585  0.00  0.00           H  
ATOM    298  C   SER X  22      35.259  51.181  23.575  0.00  0.00           C  
ATOM    299  O   SER X  22      35.112  52.226  22.954  0.00  0.00           O  
ATOM    300  N   GLU X  23      34.544  50.929  24.679  0.00  0.00           N  
ATOM    301  H   GLU X  23      34.725  50.128  25.267  0.00  0.00           H  
ATOM    302  CA  GLU X  23      33.338  51.743  25.013  0.00  0.00           C  
ATOM    303  HA  GLU X  23      33.202  52.578  24.325  0.00  0.00           H  
ATOM    304  CB  GLU X  23      32.178  50.917  24.664  0.00  0.00           C  
ATOM    305  HB2 GLU X  23      32.353  50.431  23.705  0.00  0.00           H  
ATOM    306  HB3 GLU X  23      32.163  50.069  25.350  0.00  0.00           H  
ATOM    307  CG  GLU X  23      30.792  51.566  24.563  0.00  0.00           C  
ATOM    308  HG2 GLU X  23      30.498  51.885  25.564  0.00  0.00           H  
ATOM    309  HG3 GLU X  23      30.753  52.324  23.782  0.00  0.00           H  
ATOM    310  CD  GLU X  23      29.789  50.519  24.177  0.00  0.00           C  
ATOM    311  OE1 GLU X  23      29.407  49.659  25.006  0.00  0.00           O  
ATOM    312  OE2 GLU X  23      29.345  50.571  23.009  0.00  0.00           O1-
ATOM    313  C   GLU X  23      33.333  52.328  26.420  0.00  0.00           C  
ATOM    314  O   GLU X  23      33.151  53.543  26.689  0.00  0.00           O  
ATOM    315  N   GLN X  24      33.514  51.316  27.322  0.00  0.00           N  
ATOM    316  H   GLN X  24      33.636  50.409  26.897  0.00  0.00           H  
ATOM    317  CA  GLN X  24      33.594  51.375  28.788  0.00  0.00           C  
ATOM    318  HA  GLN X  24      33.673  52.456  28.898  0.00  0.00           H  
ATOM    319  CB  GLN X  24      32.310  50.819  29.581  0.00  0.00           C  
ATOM    320  HB2 GLN X  24      32.253  49.731  29.560  0.00  0.00           H  
ATOM    321  HB3 GLN X  24      32.449  51.007  30.645  0.00  0.00           H  
ATOM    322  CG  GLN X  24      31.002  51.260  29.030  0.00  0.00           C  
ATOM    323  HG2 GLN X  24      30.958  51.042  27.962  0.00  0.00           H  
ATOM    324  HG3 GLN X  24      30.186  50.706  29.493  0.00  0.00           H  
ATOM    325  CD  GLN X  24      30.655  52.740  29.285  0.00  0.00           C  
ATOM    326  OE1 GLN X  24      30.441  53.552  28.397  0.00  0.00           O  
ATOM    327  NE2 GLN X  24      30.705  53.242  30.508  0.00  0.00           N  
ATOM    328 HE21 GLN X  24      30.645  52.610  31.295  0.00  0.00           H  
ATOM    329 HE22 GLN X  24      30.772  54.236  30.673  0.00  0.00           H  
ATOM    330  C   GLN X  24      34.814  50.774  29.378  0.00  0.00           C  
ATOM    331  O   GLN X  24      35.417  50.043  28.712  0.00  0.00           O  
ATOM    332  N   GLU X  25      35.016  51.022  30.679  0.00  0.00           N  
ATOM    333  H   GLU X  25      34.436  51.656  31.209  0.00  0.00           H  
ATOM    334  CA  GLU X  25      35.969  50.160  31.481  0.00  0.00           C  
ATOM    335  HA  GLU X  25      36.969  50.070  31.059  0.00  0.00           H  
ATOM    336  CB  GLU X  25      36.088  50.772  32.880  0.00  0.00           C  
ATOM    337  HB2 GLU X  25      36.410  51.806  32.760  0.00  0.00           H  
ATOM    338  HB3 GLU X  25      35.048  50.843  33.198  0.00  0.00           H  
ATOM    339  CG  GLU X  25      37.007  50.066  33.893  0.00  0.00           C  
ATOM    340  HG2 GLU X  25      36.736  49.015  33.791  0.00  0.00           H  
ATOM    341  HG3 GLU X  25      38.043  50.124  33.560  0.00  0.00           H  
ATOM    342  CD  GLU X  25      36.772  50.678  35.275  0.00  0.00           C  
ATOM    343  OE1 GLU X  25      36.633  49.845  36.197  0.00  0.00           O  
ATOM    344  OE2 GLU X  25      36.536  51.883  35.431  0.00  0.00           O1-
ATOM    345  C   GLU X  25      35.401  48.755  31.557  0.00  0.00           C  
ATOM    346  O   GLU X  25      34.580  48.436  32.450  0.00  0.00           O  
ATOM    347  N   THR X  26      35.943  47.907  30.657  0.00  0.00           N  
ATOM    348  H   THR X  26      36.598  48.237  29.961  0.00  0.00           H  
ATOM    349  CA  THR X  26      35.271  46.660  30.259  0.00  0.00           C  
ATOM    350  HA  THR X  26      34.261  46.782  29.868  0.00  0.00           H  
ATOM    351  CB  THR X  26      36.034  45.929  29.088  0.00  0.00           C  
ATOM    352  HB  THR X  26      37.092  45.815  29.326  0.00  0.00           H  
ATOM    353  CG2 THR X  26      35.366  44.677  28.547  0.00  0.00           C  
ATOM    354 HG21 THR X  26      35.541  43.873  29.262  0.00  0.00           H  
ATOM    355 HG22 THR X  26      35.595  44.382  27.524  0.00  0.00           H  
ATOM    356 HG23 THR X  26      34.311  44.930  28.446  0.00  0.00           H  
ATOM    357  OG1 THR X  26      36.090  46.815  28.013  0.00  0.00           O  
ATOM    358  HG1 THR X  26      36.825  46.488  27.490  0.00  0.00           H  
ATOM    359  C   THR X  26      35.166  45.568  31.354  0.00  0.00           C  
ATOM    360  O   THR X  26      36.210  45.259  32.025  0.00  0.00           O  
ATOM    361  N   LEU X  27      33.941  45.024  31.672  0.00  0.00           N  
ATOM    362  H   LEU X  27      33.109  45.314  31.175  0.00  0.00           H  
ATOM    363  CA  LEU X  27      33.835  43.925  32.544  0.00  0.00           C  
ATOM    364  HA  LEU X  27      34.477  44.205  33.378  0.00  0.00           H  
ATOM    365  CB  LEU X  27      32.388  43.700  32.976  0.00  0.00           C  
ATOM    366  HB2 LEU X  27      31.737  43.532  32.119  0.00  0.00           H  
ATOM    367  HB3 LEU X  27      32.281  42.800  33.583  0.00  0.00           H  
ATOM    368  CG  LEU X  27      31.775  44.890  33.760  0.00  0.00           C  
ATOM    369  HG  LEU X  27      31.935  45.842  33.253  0.00  0.00           H  
ATOM    370  CD1 LEU X  27      30.283  44.723  33.965  0.00  0.00           C  
ATOM    371 HD11 LEU X  27      29.923  43.874  34.548  0.00  0.00           H  
ATOM    372 HD12 LEU X  27      29.755  44.565  33.024  0.00  0.00           H  
ATOM    373 HD13 LEU X  27      29.981  45.596  34.545  0.00  0.00           H  
ATOM    374  CD2 LEU X  27      32.403  44.905  35.209  0.00  0.00           C  
ATOM    375 HD21 LEU X  27      31.894  45.675  35.789  0.00  0.00           H  
ATOM    376 HD22 LEU X  27      33.477  45.074  35.129  0.00  0.00           H  
ATOM    377 HD23 LEU X  27      32.244  43.956  35.718  0.00  0.00           H  
ATOM    378  C   LEU X  27      34.395  42.689  31.909  0.00  0.00           C  
ATOM    379  O   LEU X  27      34.013  42.389  30.777  0.00  0.00           O  
ATOM    380  N   VAL X  28      35.337  42.034  32.644  0.00  0.00           N  
ATOM    381  H   VAL X  28      35.569  42.451  33.534  0.00  0.00           H  
ATOM    382  CA  VAL X  28      36.126  40.728  32.246  0.00  0.00           C  
ATOM    383  HA  VAL X  28      35.657  40.235  31.395  0.00  0.00           H  
ATOM    384  CB  VAL X  28      37.594  40.948  31.799  0.00  0.00           C  
ATOM    385  HB  VAL X  28      37.909  39.929  31.571  0.00  0.00           H  
ATOM    386  CG1 VAL X  28      37.663  41.800  30.492  0.00  0.00           C  
ATOM    387 HG11 VAL X  28      38.695  41.725  30.147  0.00  0.00           H  
ATOM    388 HG12 VAL X  28      37.342  42.831  30.640  0.00  0.00           H  
ATOM    389 HG13 VAL X  28      37.029  41.353  29.727  0.00  0.00           H  
ATOM    390  CG2 VAL X  28      38.556  41.547  32.816  0.00  0.00           C  
ATOM    391 HG21 VAL X  28      38.537  41.051  33.786  0.00  0.00           H  
ATOM    392 HG22 VAL X  28      38.343  42.607  32.956  0.00  0.00           H  
ATOM    393 HG23 VAL X  28      39.563  41.542  32.398  0.00  0.00           H  
ATOM    394  C   VAL X  28      36.035  39.604  33.264  0.00  0.00           C  
ATOM    395  O   VAL X  28      35.885  39.914  34.476  0.00  0.00           O  
ATOM    396  N   ARG X  29      36.091  38.309  32.931  0.00  0.00           N  
ATOM    397  H   ARG X  29      36.234  38.097  31.953  0.00  0.00           H  
ATOM    398  CA  ARG X  29      36.126  37.201  33.798  0.00  0.00           C  
ATOM    399  HA  ARG X  29      36.167  37.514  34.841  0.00  0.00           H  
ATOM    400  CB  ARG X  29      34.804  36.476  33.656  0.00  0.00           C  
ATOM    401  HB2 ARG X  29      34.013  37.225  33.679  0.00  0.00           H  
ATOM    402  HB3 ARG X  29      34.758  36.121  32.627  0.00  0.00           H  
ATOM    403  CG  ARG X  29      34.476  35.300  34.585  0.00  0.00           C  
ATOM    404  HG2 ARG X  29      35.124  34.441  34.408  0.00  0.00           H  
ATOM    405  HG3 ARG X  29      34.598  35.606  35.624  0.00  0.00           H  
ATOM    406  CD  ARG X  29      33.004  34.850  34.302  0.00  0.00           C  
ATOM    407  HD2 ARG X  29      32.892  34.516  33.271  0.00  0.00           H  
ATOM    408  HD3 ARG X  29      32.942  33.971  34.944  0.00  0.00           H  
ATOM    409  NE  ARG X  29      31.988  35.803  34.811  0.00  0.00           N  
ATOM    410  HE  ARG X  29      32.094  36.072  35.779  0.00  0.00           H  
ATOM    411  CZ  ARG X  29      30.943  36.267  34.123  0.00  0.00           C  
ATOM    412  NH1 ARG X  29      30.820  36.077  32.887  0.00  0.00           N1+
ATOM    413 HH11 ARG X  29      31.205  35.212  32.536  0.00  0.00           H  
ATOM    414 HH12 ARG X  29      30.023  36.504  32.437  0.00  0.00           H  
ATOM    415  NH2 ARG X  29      30.043  37.006  34.637  0.00  0.00           N  
ATOM    416 HH21 ARG X  29      29.858  37.089  35.626  0.00  0.00           H  
ATOM    417 HH22 ARG X  29      29.284  37.207  34.002  0.00  0.00           H  
ATOM    418  C   ARG X  29      37.324  36.258  33.420  0.00  0.00           C  
ATOM    419  O   ARG X  29      37.217  35.494  32.454  0.00  0.00           O  
ATOM    420  N   PRO X  30      38.498  36.350  34.147  0.00  0.00           N  
ATOM    421  CD  PRO X  30      38.745  37.138  35.386  0.00  0.00           C  
ATOM    422  HD2 PRO X  30      38.430  36.609  36.285  0.00  0.00           H  
ATOM    423  HD3 PRO X  30      38.247  38.107  35.416  0.00  0.00           H  
ATOM    424  CG  PRO X  30      40.246  37.367  35.433  0.00  0.00           C  
ATOM    425  HG2 PRO X  30      40.614  37.432  36.456  0.00  0.00           H  
ATOM    426  HG3 PRO X  30      40.445  38.326  34.953  0.00  0.00           H  
ATOM    427  CB  PRO X  30      40.805  36.201  34.568  0.00  0.00           C  
ATOM    428  HB2 PRO X  30      41.060  35.396  35.256  0.00  0.00           H  
ATOM    429  HB3 PRO X  30      41.726  36.508  34.070  0.00  0.00           H  
ATOM    430  CA  PRO X  30      39.701  35.753  33.672  0.00  0.00           C  
ATOM    431  HA  PRO X  30      39.675  36.164  32.662  0.00  0.00           H  
ATOM    432  C   PRO X  30      39.543  34.234  33.704  0.00  0.00           C  
ATOM    433  O   PRO X  30      38.907  33.669  34.640  0.00  0.00           O  
ATOM    434  N   LYS X  31      40.188  33.438  32.810  0.00  0.00           N  
ATOM    435  H   LYS X  31      40.779  33.806  32.078  0.00  0.00           H  
ATOM    436  CA  LYS X  31      40.302  31.930  32.795  0.00  0.00           C  
ATOM    437  HA  LYS X  31      39.357  31.638  33.252  0.00  0.00           H  
ATOM    438  CB  LYS X  31      40.417  31.448  31.316  0.00  0.00           C  
ATOM    439  HB2 LYS X  31      41.322  31.916  30.928  0.00  0.00           H  
ATOM    440  HB3 LYS X  31      40.643  30.382  31.280  0.00  0.00           H  
ATOM    441  CG  LYS X  31      39.119  31.755  30.483  0.00  0.00           C  
ATOM    442  HG2 LYS X  31      38.890  32.798  30.699  0.00  0.00           H  
ATOM    443  HG3 LYS X  31      39.421  31.729  29.436  0.00  0.00           H  
ATOM    444  CD  LYS X  31      37.890  30.855  30.698  0.00  0.00           C  
ATOM    445  HD2 LYS X  31      37.979  29.936  30.118  0.00  0.00           H  
ATOM    446  HD3 LYS X  31      37.854  30.289  31.629  0.00  0.00           H  
ATOM    447  CE  LYS X  31      36.558  31.484  30.359  0.00  0.00           C  
ATOM    448  HE2 LYS X  31      35.890  30.642  30.543  0.00  0.00           H  
ATOM    449  HE3 LYS X  31      36.323  32.340  30.992  0.00  0.00           H  
ATOM    450  NZ  LYS X  31      36.421  31.778  28.855  0.00  0.00           N1+
ATOM    451  HZ1 LYS X  31      35.447  31.720  28.596  0.00  0.00           H  
ATOM    452  HZ2 LYS X  31      36.887  31.067  28.309  0.00  0.00           H  
ATOM    453  HZ3 LYS X  31      36.861  32.675  28.706  0.00  0.00           H  
ATOM    454  C   LYS X  31      41.394  31.479  33.757  0.00  0.00           C  
ATOM    455  O   LYS X  31      42.183  32.335  34.225  0.00  0.00           O  
ATOM    456  N   PRO X  32      41.357  30.197  34.218  0.00  0.00           N  
ATOM    457  CD  PRO X  32      40.506  29.040  33.737  0.00  0.00           C  
ATOM    458  HD2 PRO X  32      40.932  28.649  32.813  0.00  0.00           H  
ATOM    459  HD3 PRO X  32      39.493  29.393  33.545  0.00  0.00           H  
ATOM    460  CG  PRO X  32      40.443  28.009  34.888  0.00  0.00           C  
ATOM    461  HG2 PRO X  32      40.271  26.943  34.732  0.00  0.00           H  
ATOM    462  HG3 PRO X  32      39.619  28.326  35.529  0.00  0.00           H  
ATOM    463  CB  PRO X  32      41.719  28.303  35.667  0.00  0.00           C  
ATOM    464  HB2 PRO X  32      42.648  27.962  35.210  0.00  0.00           H  
ATOM    465  HB3 PRO X  32      41.606  27.980  36.701  0.00  0.00           H  
ATOM    466  CA  PRO X  32      41.850  29.842  35.593  0.00  0.00           C  
ATOM    467  HA  PRO X  32      41.146  30.315  36.277  0.00  0.00           H  
ATOM    468  C   PRO X  32      43.373  30.130  35.889  0.00  0.00           C  
ATOM    469  O   PRO X  32      43.803  30.190  37.024  0.00  0.00           O  
ATOM    470  N   LEU X  33      44.312  30.180  34.881  0.00  0.00           N  
ATOM    471  H   LEU X  33      43.986  29.990  33.944  0.00  0.00           H  
ATOM    472  CA  LEU X  33      45.715  30.584  35.023  0.00  0.00           C  
ATOM    473  HA  LEU X  33      46.120  30.167  35.946  0.00  0.00           H  
ATOM    474  CB  LEU X  33      46.657  30.086  33.857  0.00  0.00           C  
ATOM    475  HB2 LEU X  33      46.455  29.020  33.753  0.00  0.00           H  
ATOM    476  HB3 LEU X  33      46.332  30.610  32.958  0.00  0.00           H  
ATOM    477  CG  LEU X  33      48.117  30.474  34.040  0.00  0.00           C  
ATOM    478  HG  LEU X  33      48.150  31.555  34.178  0.00  0.00           H  
ATOM    479  CD1 LEU X  33      48.720  29.710  35.226  0.00  0.00           C  
ATOM    480 HD11 LEU X  33      49.743  30.015  35.444  0.00  0.00           H  
ATOM    481 HD12 LEU X  33      48.610  28.641  35.043  0.00  0.00           H  
ATOM    482 HD13 LEU X  33      48.242  29.909  36.185  0.00  0.00           H  
ATOM    483  CD2 LEU X  33      48.871  30.286  32.762  0.00  0.00           C  
ATOM    484 HD21 LEU X  33      48.466  30.954  32.002  0.00  0.00           H  
ATOM    485 HD22 LEU X  33      48.857  29.253  32.415  0.00  0.00           H  
ATOM    486 HD23 LEU X  33      49.874  30.656  32.979  0.00  0.00           H  
ATOM    487  C   LEU X  33      45.913  32.066  35.400  0.00  0.00           C  
ATOM    488  O   LEU X  33      46.633  32.436  36.329  0.00  0.00           O  
ATOM    489  N   LEU X  34      45.384  32.985  34.549  0.00  0.00           N  
ATOM    490  H   LEU X  34      44.883  32.749  33.704  0.00  0.00           H  
ATOM    491  CA  LEU X  34      45.271  34.428  34.867  0.00  0.00           C  
ATOM    492  HA  LEU X  34      46.319  34.719  34.931  0.00  0.00           H  
ATOM    493  CB  LEU X  34      44.740  35.236  33.649  0.00  0.00           C  
ATOM    494  HB2 LEU X  34      45.288  34.911  32.765  0.00  0.00           H  
ATOM    495  HB3 LEU X  34      43.697  34.924  33.586  0.00  0.00           H  
ATOM    496  CG  LEU X  34      44.714  36.817  33.907  0.00  0.00           C  
ATOM    497  HG  LEU X  34      44.072  36.923  34.781  0.00  0.00           H  
ATOM    498  CD1 LEU X  34      46.149  37.308  34.214  0.00  0.00           C  
ATOM    499 HD11 LEU X  34      46.904  36.877  33.556  0.00  0.00           H  
ATOM    500 HD12 LEU X  34      46.341  36.982  35.236  0.00  0.00           H  
ATOM    501 HD13 LEU X  34      46.268  38.386  34.103  0.00  0.00           H  
ATOM    502  CD2 LEU X  34      44.147  37.542  32.641  0.00  0.00           C  
ATOM    503 HD21 LEU X  34      43.137  37.187  32.432  0.00  0.00           H  
ATOM    504 HD22 LEU X  34      44.762  37.249  31.789  0.00  0.00           H  
ATOM    505 HD23 LEU X  34      44.087  38.613  32.830  0.00  0.00           H  
ATOM    506  C   LEU X  34      44.529  34.624  36.213  0.00  0.00           C  
ATOM    507  O   LEU X  34      45.065  35.423  37.018  0.00  0.00           O  
ATOM    508  N   LEU X  35      43.391  33.955  36.464  0.00  0.00           N  
ATOM    509  H   LEU X  35      42.983  33.329  35.785  0.00  0.00           H  
ATOM    510  CA  LEU X  35      42.797  34.080  37.775  0.00  0.00           C  
ATOM    511  HA  LEU X  35      42.517  35.123  37.926  0.00  0.00           H  
ATOM    512  CB  LEU X  35      41.504  33.217  37.729  0.00  0.00           C  
ATOM    513  HB2 LEU X  35      41.021  33.234  36.751  0.00  0.00           H  
ATOM    514  HB3 LEU X  35      41.748  32.180  37.955  0.00  0.00           H  
ATOM    515  CG  LEU X  35      40.449  33.609  38.855  0.00  0.00           C  
ATOM    516  HG  LEU X  35      40.895  33.559  39.848  0.00  0.00           H  
ATOM    517  CD1 LEU X  35      39.856  35.011  38.532  0.00  0.00           C  
ATOM    518 HD11 LEU X  35      40.689  35.694  38.371  0.00  0.00           H  
ATOM    519 HD12 LEU X  35      39.346  35.311  39.447  0.00  0.00           H  
ATOM    520 HD13 LEU X  35      39.104  34.983  37.744  0.00  0.00           H  
ATOM    521  CD2 LEU X  35      39.342  32.581  38.722  0.00  0.00           C  
ATOM    522 HD21 LEU X  35      39.689  31.688  39.240  0.00  0.00           H  
ATOM    523 HD22 LEU X  35      38.935  32.480  37.716  0.00  0.00           H  
ATOM    524 HD23 LEU X  35      38.529  32.792  39.417  0.00  0.00           H  
ATOM    525  C   LEU X  35      43.682  33.641  38.926  0.00  0.00           C  
ATOM    526  O   LEU X  35      43.590  34.163  39.995  0.00  0.00           O  
ATOM    527  N   LYS X  36      44.608  32.668  38.652  0.00  0.00           N  
ATOM    528  H   LYS X  36      44.429  32.269  37.741  0.00  0.00           H  
ATOM    529  CA  LYS X  36      45.604  32.126  39.565  0.00  0.00           C  
ATOM    530  HA  LYS X  36      45.282  32.193  40.604  0.00  0.00           H  
ATOM    531  CB  LYS X  36      45.959  30.697  39.237  0.00  0.00           C  
ATOM    532  HB2 LYS X  36      45.113  30.042  39.445  0.00  0.00           H  
ATOM    533  HB3 LYS X  36      46.012  30.553  38.158  0.00  0.00           H  
ATOM    534  CG  LYS X  36      47.240  30.138  39.863  0.00  0.00           C  
ATOM    535  HG2 LYS X  36      47.990  30.734  39.342  0.00  0.00           H  
ATOM    536  HG3 LYS X  36      47.307  30.398  40.919  0.00  0.00           H  
ATOM    537  CD  LYS X  36      47.641  28.663  39.644  0.00  0.00           C  
ATOM    538  HD2 LYS X  36      47.340  28.382  38.635  0.00  0.00           H  
ATOM    539  HD3 LYS X  36      48.728  28.621  39.722  0.00  0.00           H  
ATOM    540  CE  LYS X  36      46.994  27.727  40.644  0.00  0.00           C  
ATOM    541  HE2 LYS X  36      47.437  27.992  41.604  0.00  0.00           H  
ATOM    542  HE3 LYS X  36      45.926  27.930  40.582  0.00  0.00           H  
ATOM    543  NZ  LYS X  36      47.164  26.300  40.264  0.00  0.00           N1+
ATOM    544  HZ1 LYS X  36      48.107  25.947  40.337  0.00  0.00           H  
ATOM    545  HZ2 LYS X  36      46.921  26.097  39.305  0.00  0.00           H  
ATOM    546  HZ3 LYS X  36      46.559  25.695  40.798  0.00  0.00           H  
ATOM    547  C   LYS X  36      46.721  33.193  39.710  0.00  0.00           C  
ATOM    548  O   LYS X  36      47.160  33.320  40.816  0.00  0.00           O  
ATOM    549  N   LEU X  37      46.986  34.076  38.771  0.00  0.00           N  
ATOM    550  H   LEU X  37      46.520  33.885  37.895  0.00  0.00           H  
ATOM    551  CA  LEU X  37      47.897  35.242  39.014  0.00  0.00           C  
ATOM    552  HA  LEU X  37      48.800  34.852  39.484  0.00  0.00           H  
ATOM    553  CB  LEU X  37      48.300  35.889  37.696  0.00  0.00           C  
ATOM    554  HB2 LEU X  37      47.368  36.208  37.228  0.00  0.00           H  
ATOM    555  HB3 LEU X  37      48.969  36.724  37.906  0.00  0.00           H  
ATOM    556  CG  LEU X  37      49.141  35.043  36.684  0.00  0.00           C  
ATOM    557  HG  LEU X  37      48.496  34.228  36.355  0.00  0.00           H  
ATOM    558  CD1 LEU X  37      49.679  35.894  35.496  0.00  0.00           C  
ATOM    559 HD11 LEU X  37      50.249  36.779  35.780  0.00  0.00           H  
ATOM    560 HD12 LEU X  37      48.821  36.362  35.013  0.00  0.00           H  
ATOM    561 HD13 LEU X  37      50.258  35.353  34.748  0.00  0.00           H  
ATOM    562  CD2 LEU X  37      50.319  34.388  37.339  0.00  0.00           C  
ATOM    563 HD21 LEU X  37      50.924  35.123  37.869  0.00  0.00           H  
ATOM    564 HD22 LEU X  37      50.928  33.991  36.527  0.00  0.00           H  
ATOM    565 HD23 LEU X  37      50.023  33.594  38.025  0.00  0.00           H  
ATOM    566  C   LEU X  37      47.290  36.234  39.956  0.00  0.00           C  
ATOM    567  O   LEU X  37      47.945  36.527  40.973  0.00  0.00           O  
ATOM    568  N   LEU X  38      45.970  36.460  39.810  0.00  0.00           N  
ATOM    569  H   LEU X  38      45.511  36.096  38.988  0.00  0.00           H  
ATOM    570  CA  LEU X  38      45.178  37.224  40.743  0.00  0.00           C  
ATOM    571  HA  LEU X  38      45.659  38.191  40.892  0.00  0.00           H  
ATOM    572  CB  LEU X  38      43.836  37.544  40.197  0.00  0.00           C  
ATOM    573  HB2 LEU X  38      43.547  36.774  39.482  0.00  0.00           H  
ATOM    574  HB3 LEU X  38      43.105  37.686  40.993  0.00  0.00           H  
ATOM    575  CG  LEU X  38      43.827  38.825  39.396  0.00  0.00           C  
ATOM    576  HG  LEU X  38      44.298  39.581  40.022  0.00  0.00           H  
ATOM    577  CD1 LEU X  38      44.575  38.762  38.066  0.00  0.00           C  
ATOM    578 HD11 LEU X  38      45.635  38.942  38.246  0.00  0.00           H  
ATOM    579 HD12 LEU X  38      44.232  39.490  37.331  0.00  0.00           H  
ATOM    580 HD13 LEU X  38      44.483  37.788  37.585  0.00  0.00           H  
ATOM    581  CD2 LEU X  38      42.394  39.312  39.047  0.00  0.00           C  
ATOM    582 HD21 LEU X  38      42.463  40.249  38.494  0.00  0.00           H  
ATOM    583 HD22 LEU X  38      41.803  39.487  39.946  0.00  0.00           H  
ATOM    584 HD23 LEU X  38      41.995  38.561  38.366  0.00  0.00           H  
ATOM    585  C   LEU X  38      44.993  36.568  42.140  0.00  0.00           C  
ATOM    586  O   LEU X  38      45.389  37.234  43.100  0.00  0.00           O  
ATOM    587  N   LYS X  39      44.621  35.277  42.300  0.00  0.00           N  
ATOM    588  H   LYS X  39      44.497  34.702  41.479  0.00  0.00           H  
ATOM    589  CA  LYS X  39      44.678  34.559  43.641  0.00  0.00           C  
ATOM    590  HA  LYS X  39      43.976  34.941  44.382  0.00  0.00           H  
ATOM    591  CB  LYS X  39      44.399  33.031  43.499  0.00  0.00           C  
ATOM    592  HB2 LYS X  39      45.184  32.530  42.931  0.00  0.00           H  
ATOM    593  HB3 LYS X  39      44.612  32.691  44.512  0.00  0.00           H  
ATOM    594  CG  LYS X  39      43.035  32.630  43.047  0.00  0.00           C  
ATOM    595  HG2 LYS X  39      42.244  32.748  43.787  0.00  0.00           H  
ATOM    596  HG3 LYS X  39      42.725  33.244  42.201  0.00  0.00           H  
ATOM    597  CD  LYS X  39      42.904  31.107  42.715  0.00  0.00           C  
ATOM    598  HD2 LYS X  39      43.808  30.827  42.173  0.00  0.00           H  
ATOM    599  HD3 LYS X  39      42.980  30.551  43.650  0.00  0.00           H  
ATOM    600  CE  LYS X  39      41.566  30.727  42.024  0.00  0.00           C  
ATOM    601  HE2 LYS X  39      41.588  31.110  41.005  0.00  0.00           H  
ATOM    602  HE3 LYS X  39      41.518  29.648  41.873  0.00  0.00           H  
ATOM    603  NZ  LYS X  39      40.317  30.938  42.811  0.00  0.00           N1+
ATOM    604  HZ1 LYS X  39      40.535  30.655  43.755  0.00  0.00           H  
ATOM    605  HZ2 LYS X  39      39.505  30.400  42.545  0.00  0.00           H  
ATOM    606  HZ3 LYS X  39      40.090  31.922  42.793  0.00  0.00           H  
ATOM    607  C   LYS X  39      46.058  34.667  44.240  0.00  0.00           C  
ATOM    608  O   LYS X  39      46.153  34.779  45.484  0.00  0.00           O  
ATOM    609  N   SER X  40      47.082  34.639  43.437  0.00  0.00           N  
ATOM    610  H   SER X  40      46.932  34.528  42.445  0.00  0.00           H  
ATOM    611  CA  SER X  40      48.531  34.755  43.899  0.00  0.00           C  
ATOM    612  HA  SER X  40      48.646  34.017  44.692  0.00  0.00           H  
ATOM    613  CB  SER X  40      49.493  34.334  42.845  0.00  0.00           C  
ATOM    614  HB2 SER X  40      49.135  34.813  41.934  0.00  0.00           H  
ATOM    615  HB3 SER X  40      50.484  34.673  43.148  0.00  0.00           H  
ATOM    616  OG  SER X  40      49.288  32.979  42.535  0.00  0.00           O  
ATOM    617  HG  SER X  40      48.494  32.922  41.998  0.00  0.00           H  
ATOM    618  C   SER X  40      49.015  36.054  44.587  0.00  0.00           C  
ATOM    619  O   SER X  40      50.069  36.100  45.242  0.00  0.00           O  
ATOM    620  N   VAL X  41      48.207  37.129  44.438  0.00  0.00           N  
ATOM    621  H   VAL X  41      47.392  36.980  43.860  0.00  0.00           H  
ATOM    622  CA  VAL X  41      48.247  38.414  45.204  0.00  0.00           C  
ATOM    623  HA  VAL X  41      49.104  38.354  45.874  0.00  0.00           H  
ATOM    624  CB  VAL X  41      48.512  39.614  44.219  0.00  0.00           C  
ATOM    625  HB  VAL X  41      48.541  40.527  44.814  0.00  0.00           H  
ATOM    626  CG1 VAL X  41      49.910  39.536  43.514  0.00  0.00           C  
ATOM    627 HG11 VAL X  41      50.189  40.518  43.129  0.00  0.00           H  
ATOM    628 HG12 VAL X  41      49.981  39.020  42.557  0.00  0.00           H  
ATOM    629 HG13 VAL X  41      50.627  39.300  44.301  0.00  0.00           H  
ATOM    630  CG2 VAL X  41      47.535  39.839  43.113  0.00  0.00           C  
ATOM    631 HG21 VAL X  41      46.522  39.811  43.516  0.00  0.00           H  
ATOM    632 HG22 VAL X  41      47.525  39.006  42.410  0.00  0.00           H  
ATOM    633 HG23 VAL X  41      47.779  40.757  42.581  0.00  0.00           H  
ATOM    634  C   VAL X  41      46.967  38.738  46.073  0.00  0.00           C  
ATOM    635  O   VAL X  41      46.980  39.784  46.775  0.00  0.00           O  
ATOM    636  N   GLY X  42      46.035  37.823  46.205  0.00  0.00           N  
ATOM    637  H   GLY X  42      46.274  36.942  45.772  0.00  0.00           H  
ATOM    638  CA  GLY X  42      44.905  37.885  47.185  0.00  0.00           C  
ATOM    639  HA2 GLY X  42      44.560  36.888  47.456  0.00  0.00           H  
ATOM    640  HA3 GLY X  42      45.185  38.456  48.069  0.00  0.00           H  
ATOM    641  C   GLY X  42      43.677  38.609  46.722  0.00  0.00           C  
ATOM    642  O   GLY X  42      42.700  38.816  47.539  0.00  0.00           O  
ATOM    643  N   ALA X  43      43.548  38.843  45.418  0.00  0.00           N  
ATOM    644  H   ALA X  43      44.346  38.578  44.859  0.00  0.00           H  
ATOM    645  CA  ALA X  43      42.256  39.043  44.674  0.00  0.00           C  
ATOM    646  HA  ALA X  43      41.646  39.767  45.214  0.00  0.00           H  
ATOM    647  CB  ALA X  43      42.589  39.670  43.305  0.00  0.00           C  
ATOM    648  HB1 ALA X  43      43.151  40.596  43.432  0.00  0.00           H  
ATOM    649  HB2 ALA X  43      41.678  40.012  42.814  0.00  0.00           H  
ATOM    650  HB3 ALA X  43      43.318  39.138  42.694  0.00  0.00           H  
ATOM    651  C   ALA X  43      41.391  37.824  44.482  0.00  0.00           C  
ATOM    652  O   ALA X  43      41.859  36.843  43.844  0.00  0.00           O  
ATOM    653  N   GLN X  44      40.160  37.783  45.055  0.00  0.00           N  
ATOM    654  H   GLN X  44      39.794  38.656  45.407  0.00  0.00           H  
ATOM    655  CA  GLN X  44      39.493  36.501  45.397  0.00  0.00           C  
ATOM    656  HA  GLN X  44      40.208  35.731  45.107  0.00  0.00           H  
ATOM    657  CB  GLN X  44      39.265  36.531  46.868  0.00  0.00           C  
ATOM    658  HB2 GLN X  44      39.056  37.568  47.126  0.00  0.00           H  
ATOM    659  HB3 GLN X  44      38.455  35.882  47.201  0.00  0.00           H  
ATOM    660  CG  GLN X  44      40.463  36.158  47.737  0.00  0.00           C  
ATOM    661  HG2 GLN X  44      41.304  36.807  47.490  0.00  0.00           H  
ATOM    662  HG3 GLN X  44      40.159  36.245  48.780  0.00  0.00           H  
ATOM    663  CD  GLN X  44      40.985  34.726  47.453  0.00  0.00           C  
ATOM    664  OE1 GLN X  44      40.276  33.819  47.058  0.00  0.00           O  
ATOM    665  NE2 GLN X  44      42.252  34.501  47.603  0.00  0.00           N  
ATOM    666 HE21 GLN X  44      42.932  35.153  47.967  0.00  0.00           H  
ATOM    667 HE22 GLN X  44      42.479  33.550  47.345  0.00  0.00           H  
ATOM    668  C   GLN X  44      38.145  36.301  44.668  0.00  0.00           C  
ATOM    669  O   GLN X  44      37.764  35.116  44.520  0.00  0.00           O  
ATOM    670  N   LYS X  45      37.507  37.327  44.117  0.00  0.00           N  
ATOM    671  H   LYS X  45      37.807  38.230  44.457  0.00  0.00           H  
ATOM    672  CA  LYS X  45      36.399  37.254  43.201  0.00  0.00           C  
ATOM    673  HA  LYS X  45      35.724  36.463  43.526  0.00  0.00           H  
ATOM    674  CB  LYS X  45      35.704  38.590  43.105  0.00  0.00           C  
ATOM    675  HB2 LYS X  45      34.699  38.367  42.747  0.00  0.00           H  
ATOM    676  HB3 LYS X  45      35.620  39.119  44.053  0.00  0.00           H  
ATOM    677  CG  LYS X  45      36.487  39.596  42.293  0.00  0.00           C  
ATOM    678  HG2 LYS X  45      37.499  39.737  42.673  0.00  0.00           H  
ATOM    679  HG3 LYS X  45      36.516  39.356  41.231  0.00  0.00           H  
ATOM    680  CD  LYS X  45      35.809  40.939  42.221  0.00  0.00           C  
ATOM    681  HD2 LYS X  45      34.760  40.965  41.927  0.00  0.00           H  
ATOM    682  HD3 LYS X  45      35.771  41.352  43.229  0.00  0.00           H  
ATOM    683  CE  LYS X  45      36.672  41.882  41.287  0.00  0.00           C  
ATOM    684  HE2 LYS X  45      37.650  42.123  41.705  0.00  0.00           H  
ATOM    685  HE3 LYS X  45      36.961  41.316  40.401  0.00  0.00           H  
ATOM    686  NZ  LYS X  45      36.029  43.167  41.052  0.00  0.00           N1+
ATOM    687  HZ1 LYS X  45      36.683  43.760  40.561  0.00  0.00           H  
ATOM    688  HZ2 LYS X  45      35.649  43.632  41.865  0.00  0.00           H  
ATOM    689  HZ3 LYS X  45      35.247  43.061  40.421  0.00  0.00           H  
ATOM    690  C   LYS X  45      36.726  36.639  41.843  0.00  0.00           C  
ATOM    691  O   LYS X  45      37.868  36.435  41.518  0.00  0.00           O  
ATOM    692  N   ASP X  46      35.759  36.520  40.943  0.00  0.00           N  
ATOM    693  H   ASP X  46      34.810  36.720  41.225  0.00  0.00           H  
ATOM    694  CA  ASP X  46      35.873  35.959  39.569  0.00  0.00           C  
ATOM    695  HA  ASP X  46      36.826  35.428  39.597  0.00  0.00           H  
ATOM    696  CB  ASP X  46      34.832  34.807  39.384  0.00  0.00           C  
ATOM    697  HB2 ASP X  46      34.863  34.629  38.309  0.00  0.00           H  
ATOM    698  HB3 ASP X  46      35.253  33.947  39.906  0.00  0.00           H  
ATOM    699  CG  ASP X  46      33.403  35.239  39.832  0.00  0.00           C  
ATOM    700  OD1 ASP X  46      33.147  35.263  41.051  0.00  0.00           O  
ATOM    701  OD2 ASP X  46      32.598  35.700  38.975  0.00  0.00           O1-
ATOM    702  C   ASP X  46      35.775  37.001  38.474  0.00  0.00           C  
ATOM    703  O   ASP X  46      36.341  36.757  37.401  0.00  0.00           O  
ATOM    704  N   THR X  47      34.977  38.051  38.613  0.00  0.00           N  
ATOM    705  H   THR X  47      34.552  38.248  39.509  0.00  0.00           H  
ATOM    706  CA  THR X  47      34.602  39.023  37.599  0.00  0.00           C  
ATOM    707  HA  THR X  47      35.023  38.720  36.640  0.00  0.00           H  
ATOM    708  CB  THR X  47      33.151  39.070  37.358  0.00  0.00           C  
ATOM    709  HB  THR X  47      32.792  39.478  38.303  0.00  0.00           H  
ATOM    710  CG2 THR X  47      32.732  39.905  36.179  0.00  0.00           C  
ATOM    711 HG21 THR X  47      32.672  39.362  35.237  0.00  0.00           H  
ATOM    712 HG22 THR X  47      33.371  40.756  35.940  0.00  0.00           H  
ATOM    713 HG23 THR X  47      31.730  40.265  36.420  0.00  0.00           H  
ATOM    714  OG1 THR X  47      32.602  37.707  37.114  0.00  0.00           O  
ATOM    715  HG1 THR X  47      32.932  37.113  37.794  0.00  0.00           H  
ATOM    716  C   THR X  47      35.131  40.427  38.029  0.00  0.00           C  
ATOM    717  O   THR X  47      34.966  40.871  39.148  0.00  0.00           O  
ATOM    718  N   TYR X  48      35.738  41.002  37.028  0.00  0.00           N  
ATOM    719  H   TYR X  48      35.699  40.590  36.106  0.00  0.00           H  
ATOM    720  CA  TYR X  48      36.559  42.231  37.334  0.00  0.00           C  
ATOM    721  HA  TYR X  48      36.279  42.688  38.284  0.00  0.00           H  
ATOM    722  CB  TYR X  48      37.981  41.750  37.181  0.00  0.00           C  
ATOM    723  HB2 TYR X  48      38.069  41.283  36.201  0.00  0.00           H  
ATOM    724  HB3 TYR X  48      38.666  42.595  37.262  0.00  0.00           H  
ATOM    725  CG  TYR X  48      38.484  40.791  38.247  0.00  0.00           C  
ATOM    726  CD1 TYR X  48      38.153  39.417  38.257  0.00  0.00           C  
ATOM    727  HD1 TYR X  48      37.594  38.972  37.447  0.00  0.00           H  
ATOM    728  CE1 TYR X  48      38.602  38.673  39.371  0.00  0.00           C  
ATOM    729  HE1 TYR X  48      38.382  37.617  39.356  0.00  0.00           H  
ATOM    730  CZ  TYR X  48      39.185  39.243  40.505  0.00  0.00           C  
ATOM    731  OH  TYR X  48      39.417  38.529  41.637  0.00  0.00           O  
ATOM    732  HH  TYR X  48      39.060  37.639  41.590  0.00  0.00           H  
ATOM    733  CE2 TYR X  48      39.490  40.633  40.511  0.00  0.00           C  
ATOM    734  HE2 TYR X  48      39.955  41.116  41.359  0.00  0.00           H  
ATOM    735  CD2 TYR X  48      39.142  41.363  39.353  0.00  0.00           C  
ATOM    736  HD2 TYR X  48      39.267  42.433  39.435  0.00  0.00           H  
ATOM    737  C   TYR X  48      36.333  43.294  36.203  0.00  0.00           C  
ATOM    738  O   TYR X  48      35.418  43.091  35.358  0.00  0.00           O  
ATOM    739  N   THR X  49      37.165  44.371  36.256  0.00  0.00           N  
ATOM    740  H   THR X  49      37.797  44.398  37.043  0.00  0.00           H  
ATOM    741  CA  THR X  49      37.462  45.191  35.048  0.00  0.00           C  
ATOM    742  HA  THR X  49      36.734  44.820  34.325  0.00  0.00           H  
ATOM    743  CB  THR X  49      36.955  46.652  35.317  0.00  0.00           C  
ATOM    744  HB  THR X  49      36.462  46.990  34.404  0.00  0.00           H  
ATOM    745  CG2 THR X  49      35.859  46.805  36.333  0.00  0.00           C  
ATOM    746 HG21 THR X  49      36.290  46.600  37.315  0.00  0.00           H  
ATOM    747 HG22 THR X  49      35.139  46.025  36.085  0.00  0.00           H  
ATOM    748 HG23 THR X  49      35.396  47.786  36.224  0.00  0.00           H  
ATOM    749  OG1 THR X  49      38.012  47.481  35.755  0.00  0.00           O  
ATOM    750  HG1 THR X  49      37.595  48.303  36.022  0.00  0.00           H  
ATOM    751  C   THR X  49      38.857  44.961  34.514  0.00  0.00           C  
ATOM    752  O   THR X  49      39.749  44.631  35.293  0.00  0.00           O  
ATOM    753  N   MET X  50      39.119  45.288  33.216  0.00  0.00           N  
ATOM    754  H   MET X  50      38.406  45.582  32.565  0.00  0.00           H  
ATOM    755  CA  MET X  50      40.474  45.456  32.738  0.00  0.00           C  
ATOM    756  HA  MET X  50      40.927  44.464  32.753  0.00  0.00           H  
ATOM    757  CB  MET X  50      40.511  45.648  31.207  0.00  0.00           C  
ATOM    758  HB2 MET X  50      41.536  45.864  30.901  0.00  0.00           H  
ATOM    759  HB3 MET X  50      40.179  44.728  30.724  0.00  0.00           H  
ATOM    760  CG  MET X  50      39.617  46.796  30.660  0.00  0.00           C  
ATOM    761  HG2 MET X  50      39.738  46.952  29.588  0.00  0.00           H  
ATOM    762  HG3 MET X  50      38.578  46.486  30.772  0.00  0.00           H  
ATOM    763  SD  MET X  50      39.723  48.436  31.480  0.00  0.00           S  
ATOM    764  CE  MET X  50      41.546  48.808  31.183  0.00  0.00           C  
ATOM    765  HE1 MET X  50      41.756  49.796  31.592  0.00  0.00           H  
ATOM    766  HE2 MET X  50      41.772  48.822  30.116  0.00  0.00           H  
ATOM    767  HE3 MET X  50      42.135  48.057  31.709  0.00  0.00           H  
ATOM    768  C   MET X  50      41.430  46.406  33.464  0.00  0.00           C  
ATOM    769  O   MET X  50      42.652  46.311  33.329  0.00  0.00           O  
ATOM    770  N   LYS X  51      40.911  47.382  34.238  0.00  0.00           N  
ATOM    771  H   LYS X  51      39.915  47.419  34.408  0.00  0.00           H  
ATOM    772  CA  LYS X  51      41.711  48.259  35.117  0.00  0.00           C  
ATOM    773  HA  LYS X  51      42.566  48.649  34.563  0.00  0.00           H  
ATOM    774  CB  LYS X  51      40.850  49.502  35.404  0.00  0.00           C  
ATOM    775  HB2 LYS X  51      40.651  50.061  34.490  0.00  0.00           H  
ATOM    776  HB3 LYS X  51      39.885  49.247  35.841  0.00  0.00           H  
ATOM    777  CG  LYS X  51      41.514  50.440  36.410  0.00  0.00           C  
ATOM    778  HG2 LYS X  51      41.794  49.882  37.305  0.00  0.00           H  
ATOM    779  HG3 LYS X  51      42.435  50.889  36.040  0.00  0.00           H  
ATOM    780  CD  LYS X  51      40.646  51.665  36.768  0.00  0.00           C  
ATOM    781  HD2 LYS X  51      40.667  52.404  35.967  0.00  0.00           H  
ATOM    782  HD3 LYS X  51      39.657  51.220  36.870  0.00  0.00           H  
ATOM    783  CE  LYS X  51      41.081  52.328  38.040  0.00  0.00           C  
ATOM    784  HE2 LYS X  51      41.264  51.689  38.905  0.00  0.00           H  
ATOM    785  HE3 LYS X  51      42.026  52.858  37.923  0.00  0.00           H  
ATOM    786  NZ  LYS X  51      39.982  53.280  38.361  0.00  0.00           N1+
ATOM    787  HZ1 LYS X  51      39.867  53.904  37.574  0.00  0.00           H  
ATOM    788  HZ2 LYS X  51      40.250  53.789  39.191  0.00  0.00           H  
ATOM    789  HZ3 LYS X  51      39.104  52.829  38.570  0.00  0.00           H  
ATOM    790  C   LYS X  51      42.305  47.484  36.342  0.00  0.00           C  
ATOM    791  O   LYS X  51      43.546  47.565  36.456  0.00  0.00           O  
ATOM    792  N   GLU X  52      41.449  46.832  37.109  0.00  0.00           N  
ATOM    793  H   GLU X  52      40.457  46.956  36.968  0.00  0.00           H  
ATOM    794  CA  GLU X  52      41.722  45.905  38.190  0.00  0.00           C  
ATOM    795  HA  GLU X  52      42.150  46.438  39.039  0.00  0.00           H  
ATOM    796  CB  GLU X  52      40.443  45.215  38.597  0.00  0.00           C  
ATOM    797  HB2 GLU X  52      39.973  44.791  37.711  0.00  0.00           H  
ATOM    798  HB3 GLU X  52      40.715  44.421  39.293  0.00  0.00           H  
ATOM    799  CG  GLU X  52      39.371  46.085  39.324  0.00  0.00           C  
ATOM    800  HG2 GLU X  52      39.847  46.509  40.208  0.00  0.00           H  
ATOM    801  HG3 GLU X  52      38.987  46.840  38.637  0.00  0.00           H  
ATOM    802  CD  GLU X  52      38.172  45.206  39.763  0.00  0.00           C  
ATOM    803  OE1 GLU X  52      37.896  45.294  41.038  0.00  0.00           O  
ATOM    804  OE2 GLU X  52      37.549  44.575  38.915  0.00  0.00           O1-
ATOM    805  C   GLU X  52      42.708  44.828  37.665  0.00  0.00           C  
ATOM    806  O   GLU X  52      43.771  44.593  38.212  0.00  0.00           O  
ATOM    807  N   VAL X  53      42.496  44.143  36.562  0.00  0.00           N  
ATOM    808  H   VAL X  53      41.640  44.331  36.059  0.00  0.00           H  
ATOM    809  CA  VAL X  53      43.517  43.258  35.902  0.00  0.00           C  
ATOM    810  HA  VAL X  53      43.737  42.515  36.668  0.00  0.00           H  
ATOM    811  CB  VAL X  53      42.964  42.637  34.566  0.00  0.00           C  
ATOM    812  HB  VAL X  53      42.530  43.403  33.922  0.00  0.00           H  
ATOM    813  CG1 VAL X  53      43.974  41.810  33.793  0.00  0.00           C  
ATOM    814 HG11 VAL X  53      44.766  42.465  33.428  0.00  0.00           H  
ATOM    815 HG12 VAL X  53      43.555  41.341  32.903  0.00  0.00           H  
ATOM    816 HG13 VAL X  53      44.378  41.028  34.435  0.00  0.00           H  
ATOM    817  CG2 VAL X  53      41.770  41.815  34.876  0.00  0.00           C  
ATOM    818 HG21 VAL X  53      42.144  40.923  35.378  0.00  0.00           H  
ATOM    819 HG22 VAL X  53      41.254  41.570  33.948  0.00  0.00           H  
ATOM    820 HG23 VAL X  53      41.085  42.342  35.540  0.00  0.00           H  
ATOM    821  C   VAL X  53      44.887  43.865  35.705  0.00  0.00           C  
ATOM    822  O   VAL X  53      45.862  43.186  36.048  0.00  0.00           O  
ATOM    823  N   LEU X  54      45.057  45.035  35.124  0.00  0.00           N  
ATOM    824  H   LEU X  54      44.237  45.525  34.797  0.00  0.00           H  
ATOM    825  CA  LEU X  54      46.307  45.774  34.876  0.00  0.00           C  
ATOM    826  HA  LEU X  54      47.064  45.191  34.353  0.00  0.00           H  
ATOM    827  CB  LEU X  54      45.969  46.889  33.883  0.00  0.00           C  
ATOM    828  HB2 LEU X  54      45.560  46.331  33.040  0.00  0.00           H  
ATOM    829  HB3 LEU X  54      45.285  47.626  34.304  0.00  0.00           H  
ATOM    830  CG  LEU X  54      47.162  47.615  33.290  0.00  0.00           C  
ATOM    831  HG  LEU X  54      47.730  48.063  34.105  0.00  0.00           H  
ATOM    832  CD1 LEU X  54      48.156  46.855  32.383  0.00  0.00           C  
ATOM    833 HD11 LEU X  54      47.746  46.551  31.421  0.00  0.00           H  
ATOM    834 HD12 LEU X  54      48.513  45.934  32.846  0.00  0.00           H  
ATOM    835 HD13 LEU X  54      49.115  47.330  32.175  0.00  0.00           H  
ATOM    836  CD2 LEU X  54      46.657  48.819  32.505  0.00  0.00           C  
ATOM    837 HD21 LEU X  54      46.144  49.397  33.274  0.00  0.00           H  
ATOM    838 HD22 LEU X  54      45.929  48.375  31.826  0.00  0.00           H  
ATOM    839 HD23 LEU X  54      47.457  49.337  31.976  0.00  0.00           H  
ATOM    840  C   LEU X  54      46.855  46.262  36.185  0.00  0.00           C  
ATOM    841  O   LEU X  54      48.055  46.164  36.259  0.00  0.00           O  
ATOM    842  N   PHE X  55      46.098  46.656  37.164  0.00  0.00           N  
ATOM    843  H   PHE X  55      45.185  47.051  36.988  0.00  0.00           H  
ATOM    844  CA  PHE X  55      46.578  46.795  38.540  0.00  0.00           C  
ATOM    845  HA  PHE X  55      47.427  47.476  38.514  0.00  0.00           H  
ATOM    846  CB  PHE X  55      45.441  47.314  39.479  0.00  0.00           C  
ATOM    847  HB2 PHE X  55      45.315  48.362  39.207  0.00  0.00           H  
ATOM    848  HB3 PHE X  55      44.488  46.786  39.458  0.00  0.00           H  
ATOM    849  CG  PHE X  55      45.766  47.361  41.023  0.00  0.00           C  
ATOM    850  CD1 PHE X  55      46.575  48.409  41.582  0.00  0.00           C  
ATOM    851  HD1 PHE X  55      46.834  49.239  40.942  0.00  0.00           H  
ATOM    852  CE1 PHE X  55      46.925  48.285  42.904  0.00  0.00           C  
ATOM    853  HE1 PHE X  55      47.540  49.034  43.379  0.00  0.00           H  
ATOM    854  CZ  PHE X  55      46.521  47.196  43.687  0.00  0.00           C  
ATOM    855  HZ  PHE X  55      46.858  47.184  44.713  0.00  0.00           H  
ATOM    856  CE2 PHE X  55      45.713  46.243  43.144  0.00  0.00           C  
ATOM    857  HE2 PHE X  55      45.410  45.429  43.785  0.00  0.00           H  
ATOM    858  CD2 PHE X  55      45.339  46.275  41.811  0.00  0.00           C  
ATOM    859  HD2 PHE X  55      44.736  45.474  41.409  0.00  0.00           H  
ATOM    860  C   PHE X  55      47.239  45.486  39.097  0.00  0.00           C  
ATOM    861  O   PHE X  55      48.422  45.514  39.366  0.00  0.00           O  
ATOM    862  N   TYR X  56      46.501  44.405  39.357  0.00  0.00           N  
ATOM    863  H   TYR X  56      45.556  44.292  39.020  0.00  0.00           H  
ATOM    864  CA  TYR X  56      46.914  43.189  40.008  0.00  0.00           C  
ATOM    865  HA  TYR X  56      47.404  43.347  40.968  0.00  0.00           H  
ATOM    866  CB  TYR X  56      45.669  42.226  40.189  0.00  0.00           C  
ATOM    867  HB2 TYR X  56      45.251  42.173  39.183  0.00  0.00           H  
ATOM    868  HB3 TYR X  56      46.010  41.266  40.576  0.00  0.00           H  
ATOM    869  CG  TYR X  56      44.540  42.688  41.145  0.00  0.00           C  
ATOM    870  CD1 TYR X  56      44.874  42.832  42.561  0.00  0.00           C  
ATOM    871  HD1 TYR X  56      45.842  42.560  42.954  0.00  0.00           H  
ATOM    872  CE1 TYR X  56      43.809  43.248  43.416  0.00  0.00           C  
ATOM    873  HE1 TYR X  56      44.101  43.445  44.438  0.00  0.00           H  
ATOM    874  CZ  TYR X  56      42.507  43.451  42.978  0.00  0.00           C  
ATOM    875  OH  TYR X  56      41.468  43.658  43.884  0.00  0.00           O  
ATOM    876  HH  TYR X  56      40.666  43.983  43.467  0.00  0.00           H  
ATOM    877  CE2 TYR X  56      42.252  43.381  41.556  0.00  0.00           C  
ATOM    878  HE2 TYR X  56      41.241  43.451  41.184  0.00  0.00           H  
ATOM    879  CD2 TYR X  56      43.263  42.913  40.684  0.00  0.00           C  
ATOM    880  HD2 TYR X  56      43.041  42.695  39.651  0.00  0.00           H  
ATOM    881  C   TYR X  56      48.062  42.484  39.236  0.00  0.00           C  
ATOM    882  O   TYR X  56      48.995  42.140  39.928  0.00  0.00           O  
ATOM    883  N   LEU X  57      48.055  42.417  37.923  0.00  0.00           N  
ATOM    884  H   LEU X  57      47.162  42.555  37.470  0.00  0.00           H  
ATOM    885  CA  LEU X  57      49.235  42.115  37.129  0.00  0.00           C  
ATOM    886  HA  LEU X  57      49.396  41.042  37.229  0.00  0.00           H  
ATOM    887  CB  LEU X  57      48.946  42.416  35.654  0.00  0.00           C  
ATOM    888  HB2 LEU X  57      47.950  42.054  35.396  0.00  0.00           H  
ATOM    889  HB3 LEU X  57      48.869  43.479  35.423  0.00  0.00           H  
ATOM    890  CG  LEU X  57      49.922  41.658  34.676  0.00  0.00           C  
ATOM    891  HG  LEU X  57      50.971  41.844  34.905  0.00  0.00           H  
ATOM    892  CD1 LEU X  57      49.720  40.155  34.742  0.00  0.00           C  
ATOM    893 HD11 LEU X  57      50.375  39.693  34.002  0.00  0.00           H  
ATOM    894 HD12 LEU X  57      48.692  39.964  34.438  0.00  0.00           H  
ATOM    895 HD13 LEU X  57      50.014  39.781  35.724  0.00  0.00           H  
ATOM    896  CD2 LEU X  57      49.536  42.005  33.248  0.00  0.00           C  
ATOM    897 HD21 LEU X  57      48.474  41.793  33.123  0.00  0.00           H  
ATOM    898 HD22 LEU X  57      50.085  41.423  32.508  0.00  0.00           H  
ATOM    899 HD23 LEU X  57      49.698  43.068  33.069  0.00  0.00           H  
ATOM    900  C   LEU X  57      50.469  42.997  37.514  0.00  0.00           C  
ATOM    901  O   LEU X  57      51.565  42.384  37.815  0.00  0.00           O  
ATOM    902  N   GLY X  58      50.361  44.316  37.583  0.00  0.00           N  
ATOM    903  H   GLY X  58      49.425  44.693  37.555  0.00  0.00           H  
ATOM    904  CA  GLY X  58      51.341  45.298  38.116  0.00  0.00           C  
ATOM    905  HA2 GLY X  58      52.274  45.309  37.553  0.00  0.00           H  
ATOM    906  HA3 GLY X  58      50.956  46.318  38.140  0.00  0.00           H  
ATOM    907  C   GLY X  58      51.782  45.020  39.571  0.00  0.00           C  
ATOM    908  O   GLY X  58      52.975  45.418  39.843  0.00  0.00           O  
ATOM    909  N   GLN X  59      50.967  44.535  40.474  0.00  0.00           N  
ATOM    910  H   GLN X  59      50.001  44.428  40.198  0.00  0.00           H  
ATOM    911  CA  GLN X  59      51.296  44.043  41.878  0.00  0.00           C  
ATOM    912  HA  GLN X  59      52.034  44.704  42.331  0.00  0.00           H  
ATOM    913  CB  GLN X  59      50.114  43.980  42.812  0.00  0.00           C  
ATOM    914  HB2 GLN X  59      49.564  44.916  42.713  0.00  0.00           H  
ATOM    915  HB3 GLN X  59      49.441  43.187  42.488  0.00  0.00           H  
ATOM    916  CG  GLN X  59      50.339  43.743  44.306  0.00  0.00           C  
ATOM    917  HG2 GLN X  59      50.886  42.840  44.575  0.00  0.00           H  
ATOM    918  HG3 GLN X  59      50.934  44.648  44.428  0.00  0.00           H  
ATOM    919  CD  GLN X  59      49.082  43.784  45.121  0.00  0.00           C  
ATOM    920  OE1 GLN X  59      48.672  42.836  45.794  0.00  0.00           O  
ATOM    921  NE2 GLN X  59      48.264  44.785  44.999  0.00  0.00           N  
ATOM    922 HE21 GLN X  59      48.436  45.548  44.361  0.00  0.00           H  
ATOM    923 HE22 GLN X  59      47.490  44.880  45.639  0.00  0.00           H  
ATOM    924  C   GLN X  59      52.056  42.721  41.813  0.00  0.00           C  
ATOM    925  O   GLN X  59      53.052  42.665  42.563  0.00  0.00           O  
ATOM    926  N   TYR X  60      51.580  41.734  41.093  0.00  0.00           N  
ATOM    927  H   TYR X  60      50.717  41.989  40.635  0.00  0.00           H  
ATOM    928  CA  TYR X  60      52.271  40.426  40.991  0.00  0.00           C  
ATOM    929  HA  TYR X  60      52.287  39.796  41.880  0.00  0.00           H  
ATOM    930  CB  TYR X  60      51.534  39.665  39.855  0.00  0.00           C  
ATOM    931  HB2 TYR X  60      50.468  39.576  40.063  0.00  0.00           H  
ATOM    932  HB3 TYR X  60      51.557  40.289  38.962  0.00  0.00           H  
ATOM    933  CG  TYR X  60      52.130  38.257  39.636  0.00  0.00           C  
ATOM    934  CD1 TYR X  60      53.081  38.007  38.633  0.00  0.00           C  
ATOM    935  HD1 TYR X  60      53.475  38.778  37.988  0.00  0.00           H  
ATOM    936  CE1 TYR X  60      53.662  36.674  38.536  0.00  0.00           C  
ATOM    937  HE1 TYR X  60      54.396  36.553  37.753  0.00  0.00           H  
ATOM    938  CZ  TYR X  60      53.309  35.594  39.351  0.00  0.00           C  
ATOM    939  OH  TYR X  60      54.006  34.397  39.348  0.00  0.00           O  
ATOM    940  HH  TYR X  60      54.633  34.430  38.622  0.00  0.00           H  
ATOM    941  CE2 TYR X  60      52.274  35.819  40.270  0.00  0.00           C  
ATOM    942  HE2 TYR X  60      51.990  34.985  40.896  0.00  0.00           H  
ATOM    943  CD2 TYR X  60      51.660  37.106  40.365  0.00  0.00           C  
ATOM    944  HD2 TYR X  60      50.842  37.211  41.063  0.00  0.00           H  
ATOM    945  C   TYR X  60      53.727  40.588  40.545  0.00  0.00           C  
ATOM    946  O   TYR X  60      54.608  39.956  41.155  0.00  0.00           O  
ATOM    947  N   ILE X  61      54.079  41.364  39.487  0.00  0.00           N  
ATOM    948  H   ILE X  61      53.348  41.840  38.978  0.00  0.00           H  
ATOM    949  CA  ILE X  61      55.571  41.516  39.031  0.00  0.00           C  
ATOM    950  HA  ILE X  61      55.860  40.480  38.854  0.00  0.00           H  
ATOM    951  CB  ILE X  61      55.825  42.412  37.805  0.00  0.00           C  
ATOM    952  HB  ILE X  61      56.895  42.587  37.697  0.00  0.00           H  
ATOM    953  CG2 ILE X  61      55.257  41.692  36.570  0.00  0.00           C  
ATOM    954 HG21 ILE X  61      55.602  42.255  35.703  0.00  0.00           H  
ATOM    955 HG22 ILE X  61      54.169  41.667  36.622  0.00  0.00           H  
ATOM    956 HG23 ILE X  61      55.654  40.677  36.555  0.00  0.00           H  
ATOM    957  CG1 ILE X  61      55.027  43.736  37.904  0.00  0.00           C  
ATOM    958 HG12 ILE X  61      53.960  43.528  37.833  0.00  0.00           H  
ATOM    959 HG13 ILE X  61      55.210  44.282  38.830  0.00  0.00           H  
ATOM    960  CD1 ILE X  61      55.292  44.809  36.844  0.00  0.00           C  
ATOM    961 HD11 ILE X  61      56.340  44.924  36.568  0.00  0.00           H  
ATOM    962 HD12 ILE X  61      55.090  45.769  37.321  0.00  0.00           H  
ATOM    963 HD13 ILE X  61      54.640  44.594  35.997  0.00  0.00           H  
ATOM    964  C   ILE X  61      56.491  42.067  40.187  0.00  0.00           C  
ATOM    965  O   ILE X  61      57.654  41.697  40.128  0.00  0.00           O  
ATOM    966  N   MET X  62      55.979  42.909  41.100  0.00  0.00           N  
ATOM    967  H   MET X  62      55.135  43.385  40.814  0.00  0.00           H  
ATOM    968  CA  MET X  62      56.647  43.524  42.208  0.00  0.00           C  
ATOM    969  HA  MET X  62      57.698  43.648  41.944  0.00  0.00           H  
ATOM    970  CB  MET X  62      56.066  44.850  42.588  0.00  0.00           C  
ATOM    971  HB2 MET X  62      55.082  44.644  43.009  0.00  0.00           H  
ATOM    972  HB3 MET X  62      56.696  45.272  43.371  0.00  0.00           H  
ATOM    973  CG  MET X  62      55.865  45.988  41.551  0.00  0.00           C  
ATOM    974  HG2 MET X  62      56.831  46.358  41.209  0.00  0.00           H  
ATOM    975  HG3 MET X  62      55.366  45.686  40.630  0.00  0.00           H  
ATOM    976  SD  MET X  62      54.970  47.346  42.284  0.00  0.00           S  
ATOM    977  CE  MET X  62      55.457  48.630  40.968  0.00  0.00           C  
ATOM    978  HE1 MET X  62      55.052  48.316  40.006  0.00  0.00           H  
ATOM    979  HE2 MET X  62      56.536  48.771  40.890  0.00  0.00           H  
ATOM    980  HE3 MET X  62      54.978  49.603  41.070  0.00  0.00           H  
ATOM    981  C   MET X  62      56.642  42.529  43.397  0.00  0.00           C  
ATOM    982  O   MET X  62      57.632  42.355  44.101  0.00  0.00           O  
ATOM    983  N   THR X  63      55.567  41.767  43.537  0.00  0.00           N  
ATOM    984  H   THR X  63      54.887  41.988  42.823  0.00  0.00           H  
ATOM    985  CA  THR X  63      55.460  40.816  44.713  0.00  0.00           C  
ATOM    986  HA  THR X  63      55.510  41.374  45.648  0.00  0.00           H  
ATOM    987  CB  THR X  63      54.115  40.100  44.756  0.00  0.00           C  
ATOM    988  HB  THR X  63      53.980  39.623  43.785  0.00  0.00           H  
ATOM    989  CG2 THR X  63      54.011  39.158  46.000  0.00  0.00           C  
ATOM    990 HG21 THR X  63      54.590  38.259  45.791  0.00  0.00           H  
ATOM    991 HG22 THR X  63      52.991  38.801  46.139  0.00  0.00           H  
ATOM    992 HG23 THR X  63      54.346  39.707  46.879  0.00  0.00           H  
ATOM    993  OG1 THR X  63      53.131  41.136  44.781  0.00  0.00           O  
ATOM    994  HG1 THR X  63      53.374  41.667  44.019  0.00  0.00           H  
ATOM    995  C   THR X  63      56.574  39.785  44.720  0.00  0.00           C  
ATOM    996  O   THR X  63      57.361  39.647  45.662  0.00  0.00           O  
ATOM    997  N   LYS X  64      56.715  38.988  43.640  0.00  0.00           N  
ATOM    998  H   LYS X  64      55.980  38.850  42.961  0.00  0.00           H  
ATOM    999  CA  LYS X  64      57.937  38.106  43.519  0.00  0.00           C  
ATOM   1000  HA  LYS X  64      58.234  37.773  44.514  0.00  0.00           H  
ATOM   1001  CB  LYS X  64      57.604  36.791  42.794  0.00  0.00           C  
ATOM   1002  HB2 LYS X  64      57.439  36.986  41.736  0.00  0.00           H  
ATOM   1003  HB3 LYS X  64      58.446  36.099  42.780  0.00  0.00           H  
ATOM   1004  CG  LYS X  64      56.457  36.114  43.441  0.00  0.00           C  
ATOM   1005  HG2 LYS X  64      56.683  35.656  44.403  0.00  0.00           H  
ATOM   1006  HG3 LYS X  64      55.545  36.665  43.672  0.00  0.00           H  
ATOM   1007  CD  LYS X  64      55.915  34.856  42.566  0.00  0.00           C  
ATOM   1008  HD2 LYS X  64      54.912  34.520  42.830  0.00  0.00           H  
ATOM   1009  HD3 LYS X  64      55.841  35.252  41.554  0.00  0.00           H  
ATOM   1010  CE  LYS X  64      56.830  33.566  42.499  0.00  0.00           C  
ATOM   1011  HE2 LYS X  64      57.882  33.818  42.367  0.00  0.00           H  
ATOM   1012  HE3 LYS X  64      56.831  33.174  43.515  0.00  0.00           H  
ATOM   1013  NZ  LYS X  64      56.308  32.650  41.453  0.00  0.00           N1+
ATOM   1014  HZ1 LYS X  64      57.007  31.927  41.365  0.00  0.00           H  
ATOM   1015  HZ2 LYS X  64      56.282  33.168  40.587  0.00  0.00           H  
ATOM   1016  HZ3 LYS X  64      55.368  32.383  41.711  0.00  0.00           H  
ATOM   1017  C   LYS X  64      59.219  38.772  42.887  0.00  0.00           C  
ATOM   1018  O   LYS X  64      60.159  38.068  42.574  0.00  0.00           O  
ATOM   1019  N   ARG X  65      59.292  40.085  42.866  0.00  0.00           N  
ATOM   1020  H   ARG X  65      58.451  40.612  43.056  0.00  0.00           H  
ATOM   1021  CA  ARG X  65      60.217  41.011  42.124  0.00  0.00           C  
ATOM   1022  HA  ARG X  65      59.629  41.858  41.768  0.00  0.00           H  
ATOM   1023  CB  ARG X  65      61.158  41.653  43.139  0.00  0.00           C  
ATOM   1024  HB2 ARG X  65      61.799  42.321  42.564  0.00  0.00           H  
ATOM   1025  HB3 ARG X  65      60.500  42.195  43.818  0.00  0.00           H  
ATOM   1026  CG  ARG X  65      62.028  40.704  43.932  0.00  0.00           C  
ATOM   1027  HG2 ARG X  65      61.358  40.009  44.438  0.00  0.00           H  
ATOM   1028  HG3 ARG X  65      62.769  40.135  43.370  0.00  0.00           H  
ATOM   1029  CD  ARG X  65      62.950  41.608  44.835  0.00  0.00           C  
ATOM   1030  HD2 ARG X  65      63.745  41.011  45.283  0.00  0.00           H  
ATOM   1031  HD3 ARG X  65      63.487  42.315  44.202  0.00  0.00           H  
ATOM   1032  NE  ARG X  65      62.299  42.376  45.858  0.00  0.00           N  
ATOM   1033  HE  ARG X  65      62.128  43.358  45.696  0.00  0.00           H  
ATOM   1034  CZ  ARG X  65      61.714  42.020  46.978  0.00  0.00           C  
ATOM   1035  NH1 ARG X  65      61.607  40.807  47.373  0.00  0.00           N1+
ATOM   1036 HH11 ARG X  65      62.200  40.093  46.976  0.00  0.00           H  
ATOM   1037 HH12 ARG X  65      60.993  40.623  48.154  0.00  0.00           H  
ATOM   1038  NH2 ARG X  65      61.201  42.900  47.727  0.00  0.00           N  
ATOM   1039 HH21 ARG X  65      61.271  43.888  47.527  0.00  0.00           H  
ATOM   1040 HH22 ARG X  65      60.970  42.634  48.674  0.00  0.00           H  
ATOM   1041  C   ARG X  65      60.871  40.365  40.912  0.00  0.00           C  
ATOM   1042  O   ARG X  65      62.037  39.984  40.907  0.00  0.00           O  
ATOM   1043  N   LEU X  66      60.070  40.342  39.834  0.00  0.00           N  
ATOM   1044  H   LEU X  66      59.163  40.772  39.942  0.00  0.00           H  
ATOM   1045  CA  LEU X  66      60.318  39.844  38.490  0.00  0.00           C  
ATOM   1046  HA  LEU X  66      61.044  39.034  38.546  0.00  0.00           H  
ATOM   1047  CB  LEU X  66      59.009  39.414  37.816  0.00  0.00           C  
ATOM   1048  HB2 LEU X  66      58.269  40.210  37.731  0.00  0.00           H  
ATOM   1049  HB3 LEU X  66      59.167  39.141  36.772  0.00  0.00           H  
ATOM   1050  CG  LEU X  66      58.315  38.225  38.519  0.00  0.00           C  
ATOM   1051  HG  LEU X  66      57.998  38.525  39.518  0.00  0.00           H  
ATOM   1052  CD1 LEU X  66      57.112  37.686  37.734  0.00  0.00           C  
ATOM   1053 HD11 LEU X  66      57.570  37.299  36.824  0.00  0.00           H  
ATOM   1054 HD12 LEU X  66      56.421  38.485  37.463  0.00  0.00           H  
ATOM   1055 HD13 LEU X  66      56.642  36.869  38.280  0.00  0.00           H  
ATOM   1056  CD2 LEU X  66      59.159  36.967  38.804  0.00  0.00           C  
ATOM   1057 HD21 LEU X  66      58.520  36.168  39.182  0.00  0.00           H  
ATOM   1058 HD22 LEU X  66      59.793  37.220  39.654  0.00  0.00           H  
ATOM   1059 HD23 LEU X  66      59.771  36.638  37.964  0.00  0.00           H  
ATOM   1060  C   LEU X  66      60.918  41.022  37.675  0.00  0.00           C  
ATOM   1061  O   LEU X  66      61.772  40.826  36.856  0.00  0.00           O  
ATOM   1062  N   TYR X  67      60.381  42.259  37.849  0.00  0.00           N  
ATOM   1063  H   TYR X  67      59.642  42.313  38.536  0.00  0.00           H  
ATOM   1064  CA  TYR X  67      60.958  43.448  37.242  0.00  0.00           C  
ATOM   1065  HA  TYR X  67      61.046  43.330  36.162  0.00  0.00           H  
ATOM   1066  CB  TYR X  67      60.001  44.701  37.342  0.00  0.00           C  
ATOM   1067  HB2 TYR X  67      60.453  45.354  36.595  0.00  0.00           H  
ATOM   1068  HB3 TYR X  67      58.975  44.437  37.091  0.00  0.00           H  
ATOM   1069  CG  TYR X  67      60.020  45.408  38.702  0.00  0.00           C  
ATOM   1070  CD1 TYR X  67      60.242  46.783  38.744  0.00  0.00           C  
ATOM   1071  HD1 TYR X  67      60.335  47.298  37.801  0.00  0.00           H  
ATOM   1072  CE1 TYR X  67      60.181  47.537  39.946  0.00  0.00           C  
ATOM   1073  HE1 TYR X  67      60.404  48.591  39.871  0.00  0.00           H  
ATOM   1074  CZ  TYR X  67      59.775  46.857  41.188  0.00  0.00           C  
ATOM   1075  OH  TYR X  67      59.836  47.551  42.363  0.00  0.00           O  
ATOM   1076  HH  TYR X  67      59.647  47.067  43.171  0.00  0.00           H  
ATOM   1077  CE2 TYR X  67      59.596  45.453  41.157  0.00  0.00           C  
ATOM   1078  HE2 TYR X  67      59.433  44.837  42.029  0.00  0.00           H  
ATOM   1079  CD2 TYR X  67      59.682  44.735  39.945  0.00  0.00           C  
ATOM   1080  HD2 TYR X  67      59.537  43.674  40.089  0.00  0.00           H  
ATOM   1081  C   TYR X  67      62.287  43.830  37.819  0.00  0.00           C  
ATOM   1082  O   TYR X  67      62.513  43.579  39.013  0.00  0.00           O  
ATOM   1083  N   ASP X  68      63.200  44.193  36.909  0.00  0.00           N  
ATOM   1084  H   ASP X  68      62.915  44.387  35.960  0.00  0.00           H  
ATOM   1085  CA  ASP X  68      64.703  44.387  37.101  0.00  0.00           C  
ATOM   1086  HA  ASP X  68      65.164  43.419  37.300  0.00  0.00           H  
ATOM   1087  CB  ASP X  68      65.314  44.868  35.819  0.00  0.00           C  
ATOM   1088  HB2 ASP X  68      64.837  44.401  34.958  0.00  0.00           H  
ATOM   1089  HB3 ASP X  68      65.044  45.924  35.861  0.00  0.00           H  
ATOM   1090  CG  ASP X  68      66.785  44.825  35.622  0.00  0.00           C  
ATOM   1091  OD1 ASP X  68      67.370  43.852  34.983  0.00  0.00           O  
ATOM   1092  OD2 ASP X  68      67.489  45.750  36.047  0.00  0.00           O1-
ATOM   1093  C   ASP X  68      65.095  45.351  38.260  0.00  0.00           C  
ATOM   1094  O   ASP X  68      64.328  46.278  38.602  0.00  0.00           O  
ATOM   1095  N   GLU X  69      66.260  45.168  38.922  0.00  0.00           N  
ATOM   1096  H   GLU X  69      66.748  44.314  38.692  0.00  0.00           H  
ATOM   1097  CA  GLU X  69      66.818  46.088  39.948  0.00  0.00           C  
ATOM   1098  HA  GLU X  69      66.045  46.284  40.689  0.00  0.00           H  
ATOM   1099  CB  GLU X  69      68.149  45.438  40.482  0.00  0.00           C  
ATOM   1100  HB2 GLU X  69      67.869  44.474  40.906  0.00  0.00           H  
ATOM   1101  HB3 GLU X  69      68.891  45.323  39.692  0.00  0.00           H  
ATOM   1102  CG  GLU X  69      68.858  46.338  41.509  0.00  0.00           C  
ATOM   1103  HG2 GLU X  69      69.211  47.245  41.019  0.00  0.00           H  
ATOM   1104  HG3 GLU X  69      68.170  46.564  42.324  0.00  0.00           H  
ATOM   1105  CD  GLU X  69      70.120  45.602  41.965  0.00  0.00           C  
ATOM   1106  OE1 GLU X  69      70.052  44.717  42.847  0.00  0.00           O  
ATOM   1107  OE2 GLU X  69      71.213  45.755  41.390  0.00  0.00           O1-
ATOM   1108  C   GLU X  69      67.092  47.515  39.366  0.00  0.00           C  
ATOM   1109  O   GLU X  69      67.068  48.491  40.104  0.00  0.00           O  
ATOM   1110  N   LYS X  70      67.564  47.599  38.080  0.00  0.00           N  
ATOM   1111  H   LYS X  70      67.500  46.756  37.527  0.00  0.00           H  
ATOM   1112  CA  LYS X  70      68.186  48.790  37.522  0.00  0.00           C  
ATOM   1113  HA  LYS X  70      68.033  49.626  38.204  0.00  0.00           H  
ATOM   1114  CB  LYS X  70      69.692  48.534  37.198  0.00  0.00           C  
ATOM   1115  HB2 LYS X  70      69.786  47.597  36.646  0.00  0.00           H  
ATOM   1116  HB3 LYS X  70      70.002  49.390  36.600  0.00  0.00           H  
ATOM   1117  CG  LYS X  70      70.421  48.620  38.552  0.00  0.00           C  
ATOM   1118  HG2 LYS X  70      69.986  49.387  39.193  0.00  0.00           H  
ATOM   1119  HG3 LYS X  70      70.442  47.680  39.102  0.00  0.00           H  
ATOM   1120  CD  LYS X  70      71.853  48.914  38.242  0.00  0.00           C  
ATOM   1121  HD2 LYS X  70      72.239  47.993  37.807  0.00  0.00           H  
ATOM   1122  HD3 LYS X  70      72.030  49.571  37.391  0.00  0.00           H  
ATOM   1123  CE  LYS X  70      72.746  49.322  39.378  0.00  0.00           C  
ATOM   1124  HE2 LYS X  70      72.421  50.189  39.953  0.00  0.00           H  
ATOM   1125  HE3 LYS X  70      72.733  48.477  40.066  0.00  0.00           H  
ATOM   1126  NZ  LYS X  70      74.175  49.505  39.075  0.00  0.00           N1+
ATOM   1127  HZ1 LYS X  70      74.496  48.677  38.593  0.00  0.00           H  
ATOM   1128  HZ2 LYS X  70      74.762  49.383  39.887  0.00  0.00           H  
ATOM   1129  HZ3 LYS X  70      74.472  50.303  38.532  0.00  0.00           H  
ATOM   1130  C   LYS X  70      67.559  49.295  36.183  0.00  0.00           C  
ATOM   1131  O   LYS X  70      67.549  50.521  35.955  0.00  0.00           O  
ATOM   1132  N   GLN X  71      67.046  48.387  35.331  0.00  0.00           N  
ATOM   1133  H   GLN X  71      66.958  47.395  35.500  0.00  0.00           H  
ATOM   1134  CA  GLN X  71      66.354  48.815  34.110  0.00  0.00           C  
ATOM   1135  HA  GLN X  71      66.313  49.897  33.989  0.00  0.00           H  
ATOM   1136  CB  GLN X  71      67.046  48.092  32.954  0.00  0.00           C  
ATOM   1137  HB2 GLN X  71      66.959  47.017  33.112  0.00  0.00           H  
ATOM   1138  HB3 GLN X  71      66.484  48.298  32.044  0.00  0.00           H  
ATOM   1139  CG  GLN X  71      68.558  48.465  32.787  0.00  0.00           C  
ATOM   1140  HG2 GLN X  71      68.756  49.525  32.949  0.00  0.00           H  
ATOM   1141  HG3 GLN X  71      68.989  47.856  33.582  0.00  0.00           H  
ATOM   1142  CD  GLN X  71      69.169  48.103  31.501  0.00  0.00           C  
ATOM   1143  OE1 GLN X  71      69.333  48.985  30.638  0.00  0.00           O  
ATOM   1144  NE2 GLN X  71      69.482  46.824  31.291  0.00  0.00           N  
ATOM   1145 HE21 GLN X  71      69.279  46.122  31.988  0.00  0.00           H  
ATOM   1146 HE22 GLN X  71      70.060  46.618  30.488  0.00  0.00           H  
ATOM   1147  C   GLN X  71      64.938  48.350  34.445  0.00  0.00           C  
ATOM   1148  O   GLN X  71      64.458  47.369  33.919  0.00  0.00           O  
ATOM   1149  N   GLN X  72      64.258  49.036  35.300  0.00  0.00           N  
ATOM   1150  H   GLN X  72      64.715  49.869  35.640  0.00  0.00           H  
ATOM   1151  CA  GLN X  72      62.971  48.743  35.844  0.00  0.00           C  
ATOM   1152  HA  GLN X  72      63.145  47.928  36.547  0.00  0.00           H  
ATOM   1153  CB  GLN X  72      62.441  50.009  36.597  0.00  0.00           C  
ATOM   1154  HB2 GLN X  72      62.333  50.875  35.944  0.00  0.00           H  
ATOM   1155  HB3 GLN X  72      61.433  49.780  36.945  0.00  0.00           H  
ATOM   1156  CG  GLN X  72      63.209  50.538  37.820  0.00  0.00           C  
ATOM   1157  HG2 GLN X  72      62.612  51.330  38.271  0.00  0.00           H  
ATOM   1158  HG3 GLN X  72      63.458  49.761  38.544  0.00  0.00           H  
ATOM   1159  CD  GLN X  72      64.505  51.204  37.512  0.00  0.00           C  
ATOM   1160  OE1 GLN X  72      64.757  51.623  36.328  0.00  0.00           O  
ATOM   1161  NE2 GLN X  72      65.449  51.321  38.448  0.00  0.00           N  
ATOM   1162 HE21 GLN X  72      65.192  50.941  39.348  0.00  0.00           H  
ATOM   1163 HE22 GLN X  72      66.321  51.791  38.255  0.00  0.00           H  
ATOM   1164  C   GLN X  72      61.820  48.311  34.868  0.00  0.00           C  
ATOM   1165  O   GLN X  72      60.898  47.651  35.299  0.00  0.00           O  
ATOM   1166  N   HIP X  73      61.975  48.558  33.560  0.00  0.00           N  
ATOM   1167  H   HIP X  73      62.910  48.883  33.356  0.00  0.00           H  
ATOM   1168  CA  HIP X  73      61.040  48.009  32.571  0.00  0.00           C  
ATOM   1169  HA  HIP X  73      60.031  47.967  32.982  0.00  0.00           H  
ATOM   1170  CB  HIP X  73      60.969  48.837  31.260  0.00  0.00           C  
ATOM   1171  HB2 HIP X  73      61.861  48.670  30.655  0.00  0.00           H  
ATOM   1172  HB3 HIP X  73      60.093  48.480  30.720  0.00  0.00           H  
ATOM   1173  CG  HIP X  73      60.869  50.311  31.472  0.00  0.00           C  
ATOM   1174  ND1 HIP X  73      61.954  51.190  31.556  0.00  0.00           N1+
ATOM   1175  HD1 HIP X  73      62.939  50.975  31.484  0.00  0.00           H  
ATOM   1176  CE1 HIP X  73      61.481  52.380  31.926  0.00  0.00           C  
ATOM   1177  HE1 HIP X  73      62.056  53.237  32.243  0.00  0.00           H  
ATOM   1178  NE2 HIP X  73      60.212  52.231  32.270  0.00  0.00           N  
ATOM   1179  HE2 HIP X  73      59.661  53.010  32.601  0.00  0.00           H  
ATOM   1180  CD2 HIP X  73      59.776  50.987  31.952  0.00  0.00           C  
ATOM   1181  HD2 HIP X  73      58.781  50.639  32.186  0.00  0.00           H  
ATOM   1182  C   HIP X  73      61.240  46.524  32.244  0.00  0.00           C  
ATOM   1183  O   HIP X  73      60.209  45.913  31.816  0.00  0.00           O  
ATOM   1184  N   ILE X  74      62.376  45.925  32.473  0.00  0.00           N  
ATOM   1185  H   ILE X  74      63.211  46.445  32.704  0.00  0.00           H  
ATOM   1186  CA  ILE X  74      62.591  44.555  31.947  0.00  0.00           C  
ATOM   1187  HA  ILE X  74      62.062  44.429  31.002  0.00  0.00           H  
ATOM   1188  CB  ILE X  74      64.026  44.136  31.659  0.00  0.00           C  
ATOM   1189  HB  ILE X  74      64.613  44.178  32.576  0.00  0.00           H  
ATOM   1190  CG2 ILE X  74      64.155  42.713  31.219  0.00  0.00           C  
ATOM   1191 HG21 ILE X  74      65.185  42.570  30.890  0.00  0.00           H  
ATOM   1192 HG22 ILE X  74      63.441  42.509  30.422  0.00  0.00           H  
ATOM   1193 HG23 ILE X  74      64.062  42.043  32.074  0.00  0.00           H  
ATOM   1194  CG1 ILE X  74      64.614  45.133  30.570  0.00  0.00           C  
ATOM   1195 HG12 ILE X  74      64.018  45.041  29.663  0.00  0.00           H  
ATOM   1196 HG13 ILE X  74      64.469  46.140  30.961  0.00  0.00           H  
ATOM   1197  CD1 ILE X  74      66.039  44.884  30.228  0.00  0.00           C  
ATOM   1198 HD11 ILE X  74      66.396  45.717  29.623  0.00  0.00           H  
ATOM   1199 HD12 ILE X  74      66.084  44.097  29.475  0.00  0.00           H  
ATOM   1200 HD13 ILE X  74      66.661  44.701  31.104  0.00  0.00           H  
ATOM   1201  C   ILE X  74      62.027  43.584  33.005  0.00  0.00           C  
ATOM   1202  O   ILE X  74      62.434  43.710  34.187  0.00  0.00           O  
ATOM   1203  N   VAL X  75      61.268  42.554  32.656  0.00  0.00           N  
ATOM   1204  H   VAL X  75      61.056  42.518  31.669  0.00  0.00           H  
ATOM   1205  CA  VAL X  75      60.539  41.577  33.507  0.00  0.00           C  
ATOM   1206  HA  VAL X  75      60.912  41.748  34.516  0.00  0.00           H  
ATOM   1207  CB  VAL X  75      59.051  41.771  33.454  0.00  0.00           C  
ATOM   1208  HB  VAL X  75      58.566  41.308  32.594  0.00  0.00           H  
ATOM   1209  CG1 VAL X  75      58.544  40.929  34.662  0.00  0.00           C  
ATOM   1210 HG11 VAL X  75      58.745  39.859  34.623  0.00  0.00           H  
ATOM   1211 HG12 VAL X  75      57.457  40.937  34.578  0.00  0.00           H  
ATOM   1212 HG13 VAL X  75      58.686  41.448  35.609  0.00  0.00           H  
ATOM   1213  CG2 VAL X  75      58.443  43.195  33.385  0.00  0.00           C  
ATOM   1214 HG21 VAL X  75      58.589  43.683  32.422  0.00  0.00           H  
ATOM   1215 HG22 VAL X  75      58.883  43.793  34.183  0.00  0.00           H  
ATOM   1216 HG23 VAL X  75      57.402  43.116  33.699  0.00  0.00           H  
ATOM   1217  C   VAL X  75      60.973  40.158  33.222  0.00  0.00           C  
ATOM   1218  O   VAL X  75      60.765  39.660  32.174  0.00  0.00           O  
ATOM   1219  N   TYR X  76      61.681  39.519  34.178  0.00  0.00           N  
ATOM   1220  H   TYR X  76      61.765  39.949  35.087  0.00  0.00           H  
ATOM   1221  CA  TYR X  76      62.243  38.132  34.070  0.00  0.00           C  
ATOM   1222  HA  TYR X  76      62.357  37.855  33.022  0.00  0.00           H  
ATOM   1223  CB  TYR X  76      63.625  38.079  34.731  0.00  0.00           C  
ATOM   1224  HB2 TYR X  76      63.483  38.219  35.803  0.00  0.00           H  
ATOM   1225  HB3 TYR X  76      64.070  37.092  34.609  0.00  0.00           H  
ATOM   1226  CG  TYR X  76      64.564  39.084  34.224  0.00  0.00           C  
ATOM   1227  CD1 TYR X  76      64.631  40.318  34.854  0.00  0.00           C  
ATOM   1228  HD1 TYR X  76      64.094  40.448  35.783  0.00  0.00           H  
ATOM   1229  CE1 TYR X  76      65.602  41.224  34.450  0.00  0.00           C  
ATOM   1230  HE1 TYR X  76      65.788  42.098  35.058  0.00  0.00           H  
ATOM   1231  CZ  TYR X  76      66.339  41.061  33.281  0.00  0.00           C  
ATOM   1232  OH  TYR X  76      67.324  41.960  32.950  0.00  0.00           O  
ATOM   1233  HH  TYR X  76      67.250  42.745  33.499  0.00  0.00           H  
ATOM   1234  CE2 TYR X  76      66.125  39.863  32.523  0.00  0.00           C  
ATOM   1235  HE2 TYR X  76      66.668  39.676  31.607  0.00  0.00           H  
ATOM   1236  CD2 TYR X  76      65.235  38.869  32.984  0.00  0.00           C  
ATOM   1237  HD2 TYR X  76      65.269  37.875  32.565  0.00  0.00           H  
ATOM   1238  C   TYR X  76      61.283  37.092  34.698  0.00  0.00           C  
ATOM   1239  O   TYR X  76      60.897  37.320  35.861  0.00  0.00           O  
ATOM   1240  N   CYS X  77      60.823  36.045  34.045  0.00  0.00           N  
ATOM   1241  H   CYS X  77      61.297  35.868  33.171  0.00  0.00           H  
ATOM   1242  CA  CYS X  77      59.760  35.202  34.456  0.00  0.00           C  
ATOM   1243  HA  CYS X  77      59.472  35.455  35.476  0.00  0.00           H  
ATOM   1244  CB  CYS X  77      58.439  35.340  33.585  0.00  0.00           C  
ATOM   1245  HB2 CYS X  77      58.534  34.954  32.570  0.00  0.00           H  
ATOM   1246  HB3 CYS X  77      57.685  34.784  34.142  0.00  0.00           H  
ATOM   1247  SG  CYS X  77      58.034  37.105  33.537  0.00  0.00           S  
ATOM   1248  HG  CYS X  77      59.051  37.526  32.778  0.00  0.00           H  
ATOM   1249  C   CYS X  77      60.219  33.733  34.529  0.00  0.00           C  
ATOM   1250  O   CYS X  77      59.422  32.852  34.232  0.00  0.00           O  
ATOM   1251  N   SER X  78      61.551  33.455  34.726  0.00  0.00           N  
ATOM   1252  H   SER X  78      62.270  34.163  34.779  0.00  0.00           H  
ATOM   1253  CA  SER X  78      62.121  32.054  34.659  0.00  0.00           C  
ATOM   1254  HA  SER X  78      62.175  31.674  33.640  0.00  0.00           H  
ATOM   1255  CB  SER X  78      63.525  32.061  35.195  0.00  0.00           C  
ATOM   1256  HB2 SER X  78      63.344  32.566  36.144  0.00  0.00           H  
ATOM   1257  HB3 SER X  78      63.882  31.041  35.336  0.00  0.00           H  
ATOM   1258  OG  SER X  78      64.440  32.795  34.314  0.00  0.00           O  
ATOM   1259  HG  SER X  78      65.217  32.963  34.853  0.00  0.00           H  
ATOM   1260  C   SER X  78      61.309  31.082  35.544  0.00  0.00           C  
ATOM   1261  O   SER X  78      61.124  31.317  36.736  0.00  0.00           O  
ATOM   1262  N   ASN X  79      60.835  29.973  35.030  0.00  0.00           N  
ATOM   1263  H   ASN X  79      61.112  29.796  34.075  0.00  0.00           H  
ATOM   1264  CA  ASN X  79      60.052  28.975  35.741  0.00  0.00           C  
ATOM   1265  HA  ASN X  79      59.562  28.453  34.918  0.00  0.00           H  
ATOM   1266  CB  ASN X  79      60.925  28.012  36.649  0.00  0.00           C  
ATOM   1267  HB2 ASN X  79      61.461  28.684  37.317  0.00  0.00           H  
ATOM   1268  HB3 ASN X  79      60.274  27.349  37.220  0.00  0.00           H  
ATOM   1269  CG  ASN X  79      61.829  27.190  35.776  0.00  0.00           C  
ATOM   1270  OD1 ASN X  79      61.610  27.045  34.595  0.00  0.00           O  
ATOM   1271  ND2 ASN X  79      62.944  26.694  36.232  0.00  0.00           N  
ATOM   1272 HD21 ASN X  79      63.194  26.830  37.201  0.00  0.00           H  
ATOM   1273 HD22 ASN X  79      63.583  26.292  35.561  0.00  0.00           H  
ATOM   1274  C   ASN X  79      58.884  29.538  36.564  0.00  0.00           C  
ATOM   1275  O   ASN X  79      58.671  29.215  37.709  0.00  0.00           O  
ATOM   1276  N   ASP X  80      58.126  30.577  35.992  0.00  0.00           N  
ATOM   1277  H   ASP X  80      58.509  30.924  35.126  0.00  0.00           H  
ATOM   1278  CA  ASP X  80      57.119  31.436  36.686  0.00  0.00           C  
ATOM   1279  HA  ASP X  80      56.956  31.096  37.709  0.00  0.00           H  
ATOM   1280  CB  ASP X  80      57.525  32.919  36.824  0.00  0.00           C  
ATOM   1281  HB2 ASP X  80      58.517  32.940  37.275  0.00  0.00           H  
ATOM   1282  HB3 ASP X  80      57.571  33.385  35.840  0.00  0.00           H  
ATOM   1283  CG  ASP X  80      56.533  33.691  37.760  0.00  0.00           C  
ATOM   1284  OD1 ASP X  80      55.518  34.224  37.273  0.00  0.00           O  
ATOM   1285  OD2 ASP X  80      56.774  33.728  39.009  0.00  0.00           O1-
ATOM   1286  C   ASP X  80      55.717  31.276  35.984  0.00  0.00           C  
ATOM   1287  O   ASP X  80      55.564  30.866  34.843  0.00  0.00           O  
ATOM   1288  N   LEU X  81      54.663  31.599  36.710  0.00  0.00           N  
ATOM   1289  H   LEU X  81      54.850  31.712  37.695  0.00  0.00           H  
ATOM   1290  CA  LEU X  81      53.317  31.563  36.140  0.00  0.00           C  
ATOM   1291  HA  LEU X  81      53.187  30.558  35.740  0.00  0.00           H  
ATOM   1292  CB  LEU X  81      52.271  31.638  37.275  0.00  0.00           C  
ATOM   1293  HB2 LEU X  81      52.299  32.570  37.840  0.00  0.00           H  
ATOM   1294  HB3 LEU X  81      51.300  31.647  36.778  0.00  0.00           H  
ATOM   1295  CG  LEU X  81      52.468  30.482  38.292  0.00  0.00           C  
ATOM   1296  HG  LEU X  81      53.342  30.728  38.895  0.00  0.00           H  
ATOM   1297  CD1 LEU X  81      51.292  30.479  39.345  0.00  0.00           C  
ATOM   1298 HD11 LEU X  81      50.367  30.212  38.834  0.00  0.00           H  
ATOM   1299 HD12 LEU X  81      51.294  31.457  39.827  0.00  0.00           H  
ATOM   1300 HD13 LEU X  81      51.388  29.668  40.066  0.00  0.00           H  
ATOM   1301  CD2 LEU X  81      52.502  29.060  37.691  0.00  0.00           C  
ATOM   1302 HD21 LEU X  81      53.439  28.903  37.156  0.00  0.00           H  
ATOM   1303 HD22 LEU X  81      51.641  28.859  37.053  0.00  0.00           H  
ATOM   1304 HD23 LEU X  81      52.393  28.294  38.459  0.00  0.00           H  
ATOM   1305  C   LEU X  81      53.064  32.605  35.067  0.00  0.00           C  
ATOM   1306  O   LEU X  81      52.500  32.284  33.990  0.00  0.00           O  
ATOM   1307  N   LEU X  82      53.558  33.864  35.239  0.00  0.00           N  
ATOM   1308  H   LEU X  82      54.010  34.171  36.089  0.00  0.00           H  
ATOM   1309  CA  LEU X  82      53.411  34.874  34.187  0.00  0.00           C  
ATOM   1310  HA  LEU X  82      52.357  34.957  33.923  0.00  0.00           H  
ATOM   1311  CB  LEU X  82      53.675  36.312  34.791  0.00  0.00           C  
ATOM   1312  HB2 LEU X  82      53.021  36.404  35.658  0.00  0.00           H  
ATOM   1313  HB3 LEU X  82      54.709  36.325  35.135  0.00  0.00           H  
ATOM   1314  CG  LEU X  82      53.386  37.469  33.902  0.00  0.00           C  
ATOM   1315  HG  LEU X  82      54.197  37.614  33.187  0.00  0.00           H  
ATOM   1316  CD1 LEU X  82      52.091  37.528  33.088  0.00  0.00           C  
ATOM   1317 HD11 LEU X  82      51.211  37.306  33.691  0.00  0.00           H  
ATOM   1318 HD12 LEU X  82      52.179  36.878  32.218  0.00  0.00           H  
ATOM   1319 HD13 LEU X  82      51.820  38.571  32.922  0.00  0.00           H  
ATOM   1320  CD2 LEU X  82      53.595  38.697  34.725  0.00  0.00           C  
ATOM   1321 HD21 LEU X  82      54.643  38.778  35.014  0.00  0.00           H  
ATOM   1322 HD22 LEU X  82      52.934  38.739  35.592  0.00  0.00           H  
ATOM   1323 HD23 LEU X  82      53.337  39.571  34.127  0.00  0.00           H  
ATOM   1324  C   LEU X  82      54.266  34.511  32.947  0.00  0.00           C  
ATOM   1325  O   LEU X  82      53.864  34.764  31.852  0.00  0.00           O  
ATOM   1326  N   GLY X  83      55.343  33.764  33.095  0.00  0.00           N  
ATOM   1327  H   GLY X  83      55.575  33.292  33.957  0.00  0.00           H  
ATOM   1328  CA  GLY X  83      56.164  33.234  32.011  0.00  0.00           C  
ATOM   1329  HA2 GLY X  83      56.471  34.069  31.381  0.00  0.00           H  
ATOM   1330  HA3 GLY X  83      57.030  32.756  32.468  0.00  0.00           H  
ATOM   1331  C   GLY X  83      55.438  32.157  31.222  0.00  0.00           C  
ATOM   1332  O   GLY X  83      55.433  32.194  30.025  0.00  0.00           O  
ATOM   1333  N   ASP X  84      54.762  31.196  31.881  0.00  0.00           N  
ATOM   1334  H   ASP X  84      54.726  31.265  32.888  0.00  0.00           H  
ATOM   1335  CA  ASP X  84      53.783  30.316  31.299  0.00  0.00           C  
ATOM   1336  HA  ASP X  84      54.223  29.635  30.571  0.00  0.00           H  
ATOM   1337  CB  ASP X  84      53.232  29.421  32.355  0.00  0.00           C  
ATOM   1338  HB2 ASP X  84      54.020  29.036  33.004  0.00  0.00           H  
ATOM   1339  HB3 ASP X  84      52.534  29.948  33.004  0.00  0.00           H  
ATOM   1340  CG  ASP X  84      52.535  28.207  31.804  0.00  0.00           C  
ATOM   1341  OD1 ASP X  84      51.348  27.940  31.996  0.00  0.00           O  
ATOM   1342  OD2 ASP X  84      53.290  27.387  31.223  0.00  0.00           O1-
ATOM   1343  C   ASP X  84      52.667  31.028  30.592  0.00  0.00           C  
ATOM   1344  O   ASP X  84      52.171  30.443  29.646  0.00  0.00           O  
ATOM   1345  N   LEU X  85      52.121  32.088  31.103  0.00  0.00           N  
ATOM   1346  H   LEU X  85      52.614  32.382  31.934  0.00  0.00           H  
ATOM   1347  CA  LEU X  85      51.003  32.833  30.444  0.00  0.00           C  
ATOM   1348  HA  LEU X  85      50.250  32.079  30.214  0.00  0.00           H  
ATOM   1349  CB  LEU X  85      50.352  33.863  31.441  0.00  0.00           C  
ATOM   1350  HB2 LEU X  85      49.949  33.286  32.272  0.00  0.00           H  
ATOM   1351  HB3 LEU X  85      51.119  34.522  31.847  0.00  0.00           H  
ATOM   1352  CG  LEU X  85      49.205  34.740  30.844  0.00  0.00           C  
ATOM   1353  HG  LEU X  85      49.635  35.335  30.038  0.00  0.00           H  
ATOM   1354  CD1 LEU X  85      48.188  33.862  30.104  0.00  0.00           C  
ATOM   1355 HD11 LEU X  85      47.879  32.921  30.557  0.00  0.00           H  
ATOM   1356 HD12 LEU X  85      48.554  33.524  29.136  0.00  0.00           H  
ATOM   1357 HD13 LEU X  85      47.283  34.447  29.940  0.00  0.00           H  
ATOM   1358  CD2 LEU X  85      48.497  35.698  31.904  0.00  0.00           C  
ATOM   1359 HD21 LEU X  85      48.012  35.103  32.677  0.00  0.00           H  
ATOM   1360 HD22 LEU X  85      47.674  36.202  31.398  0.00  0.00           H  
ATOM   1361 HD23 LEU X  85      49.164  36.466  32.296  0.00  0.00           H  
ATOM   1362  C   LEU X  85      51.435  33.520  29.111  0.00  0.00           C  
ATOM   1363  O   LEU X  85      50.914  33.277  28.019  0.00  0.00           O  
ATOM   1364  N   PHE X  86      52.570  34.191  29.191  0.00  0.00           N  
ATOM   1365  H   PHE X  86      52.829  34.505  30.114  0.00  0.00           H  
ATOM   1366  CA  PHE X  86      53.246  34.884  28.070  0.00  0.00           C  
ATOM   1367  HA  PHE X  86      52.462  35.366  27.486  0.00  0.00           H  
ATOM   1368  CB  PHE X  86      54.150  36.006  28.605  0.00  0.00           C  
ATOM   1369  HB2 PHE X  86      53.533  36.531  29.335  0.00  0.00           H  
ATOM   1370  HB3 PHE X  86      55.070  35.593  29.019  0.00  0.00           H  
ATOM   1371  CG  PHE X  86      54.516  37.074  27.592  0.00  0.00           C  
ATOM   1372  CD1 PHE X  86      55.907  37.325  27.245  0.00  0.00           C  
ATOM   1373  HD1 PHE X  86      56.662  36.770  27.782  0.00  0.00           H  
ATOM   1374  CE1 PHE X  86      56.242  38.131  26.129  0.00  0.00           C  
ATOM   1375  HE1 PHE X  86      57.228  38.177  25.693  0.00  0.00           H  
ATOM   1376  CZ  PHE X  86      55.253  38.788  25.381  0.00  0.00           C  
ATOM   1377  HZ  PHE X  86      55.567  39.341  24.507  0.00  0.00           H  
ATOM   1378  CE2 PHE X  86      53.925  38.685  25.867  0.00  0.00           C  
ATOM   1379  HE2 PHE X  86      53.152  39.163  25.283  0.00  0.00           H  
ATOM   1380  CD2 PHE X  86      53.528  37.884  26.991  0.00  0.00           C  
ATOM   1381  HD2 PHE X  86      52.522  37.805  27.373  0.00  0.00           H  
ATOM   1382  C   PHE X  86      53.950  33.986  27.021  0.00  0.00           C  
ATOM   1383  O   PHE X  86      54.309  34.408  25.947  0.00  0.00           O  
ATOM   1384  N   GLY X  87      54.301  32.762  27.430  0.00  0.00           N  
ATOM   1385  H   GLY X  87      54.093  32.558  28.397  0.00  0.00           H  
ATOM   1386  CA  GLY X  87      54.918  31.715  26.552  0.00  0.00           C  
ATOM   1387  HA2 GLY X  87      54.852  30.775  27.099  0.00  0.00           H  
ATOM   1388  HA3 GLY X  87      54.355  31.532  25.636  0.00  0.00           H  
ATOM   1389  C   GLY X  87      56.422  31.887  26.196  0.00  0.00           C  
ATOM   1390  O   GLY X  87      57.157  30.964  25.853  0.00  0.00           O  
ATOM   1391  N   VAL X  88      56.893  33.140  26.296  0.00  0.00           N  
ATOM   1392  H   VAL X  88      56.204  33.866  26.434  0.00  0.00           H  
ATOM   1393  CA  VAL X  88      58.318  33.461  26.546  0.00  0.00           C  
ATOM   1394  HA  VAL X  88      58.977  32.629  26.299  0.00  0.00           H  
ATOM   1395  CB  VAL X  88      58.702  34.639  25.673  0.00  0.00           C  
ATOM   1396  HB  VAL X  88      58.019  35.454  25.913  0.00  0.00           H  
ATOM   1397  CG1 VAL X  88      60.156  35.037  25.816  0.00  0.00           C  
ATOM   1398 HG11 VAL X  88      60.382  35.916  25.213  0.00  0.00           H  
ATOM   1399 HG12 VAL X  88      60.706  34.189  25.411  0.00  0.00           H  
ATOM   1400 HG13 VAL X  88      60.417  35.225  26.858  0.00  0.00           H  
ATOM   1401  CG2 VAL X  88      58.439  34.303  24.176  0.00  0.00           C  
ATOM   1402 HG21 VAL X  88      59.230  33.630  23.847  0.00  0.00           H  
ATOM   1403 HG22 VAL X  88      58.565  35.154  23.507  0.00  0.00           H  
ATOM   1404 HG23 VAL X  88      57.575  33.683  23.932  0.00  0.00           H  
ATOM   1405  C   VAL X  88      58.467  33.870  28.008  0.00  0.00           C  
ATOM   1406  O   VAL X  88      57.836  34.853  28.521  0.00  0.00           O  
ATOM   1407  N   PRO X  89      59.368  33.267  28.755  0.00  0.00           N  
ATOM   1408  CD  PRO X  89      59.775  31.791  28.597  0.00  0.00           C  
ATOM   1409  HD2 PRO X  89      60.767  31.659  28.162  0.00  0.00           H  
ATOM   1410  HD3 PRO X  89      58.948  31.373  28.023  0.00  0.00           H  
ATOM   1411  CG  PRO X  89      59.922  31.250  30.058  0.00  0.00           C  
ATOM   1412  HG2 PRO X  89      60.551  30.379  30.239  0.00  0.00           H  
ATOM   1413  HG3 PRO X  89      58.961  31.201  30.571  0.00  0.00           H  
ATOM   1414  CB  PRO X  89      60.681  32.432  30.584  0.00  0.00           C  
ATOM   1415  HB2 PRO X  89      61.662  32.510  30.113  0.00  0.00           H  
ATOM   1416  HB3 PRO X  89      60.790  32.441  31.668  0.00  0.00           H  
ATOM   1417  CA  PRO X  89      59.914  33.618  30.068  0.00  0.00           C  
ATOM   1418  HA  PRO X  89      59.043  33.671  30.720  0.00  0.00           H  
ATOM   1419  C   PRO X  89      60.620  34.990  30.362  0.00  0.00           C  
ATOM   1420  O   PRO X  89      61.451  35.065  31.323  0.00  0.00           O  
ATOM   1421  N   SER X  90      60.539  35.934  29.451  0.00  0.00           N  
ATOM   1422  H   SER X  90      59.960  35.706  28.656  0.00  0.00           H  
ATOM   1423  CA  SER X  90      61.050  37.304  29.509  0.00  0.00           C  
ATOM   1424  HA  SER X  90      61.047  37.727  30.513  0.00  0.00           H  
ATOM   1425  CB  SER X  90      62.547  37.292  29.044  0.00  0.00           C  
ATOM   1426  HB2 SER X  90      63.027  36.460  29.557  0.00  0.00           H  
ATOM   1427  HB3 SER X  90      62.645  37.256  27.958  0.00  0.00           H  
ATOM   1428  OG  SER X  90      63.300  38.411  29.490  0.00  0.00           O  
ATOM   1429  HG  SER X  90      64.248  38.263  29.508  0.00  0.00           H  
ATOM   1430  C   SER X  90      60.258  38.338  28.681  0.00  0.00           C  
ATOM   1431  O   SER X  90      60.068  38.168  27.488  0.00  0.00           O  
ATOM   1432  N   PHE X  91      59.914  39.478  29.240  0.00  0.00           N  
ATOM   1433  H   PHE X  91      60.088  39.705  30.209  0.00  0.00           H  
ATOM   1434  CA  PHE X  91      59.324  40.661  28.470  0.00  0.00           C  
ATOM   1435  HA  PHE X  91      59.656  40.695  27.432  0.00  0.00           H  
ATOM   1436  CB  PHE X  91      57.851  40.509  28.408  0.00  0.00           C  
ATOM   1437  HB2 PHE X  91      57.390  41.212  27.714  0.00  0.00           H  
ATOM   1438  HB3 PHE X  91      57.630  39.545  27.952  0.00  0.00           H  
ATOM   1439  CG  PHE X  91      56.974  40.681  29.682  0.00  0.00           C  
ATOM   1440  CD1 PHE X  91      56.403  41.943  29.990  0.00  0.00           C  
ATOM   1441  HD1 PHE X  91      56.614  42.768  29.327  0.00  0.00           H  
ATOM   1442  CE1 PHE X  91      55.517  42.050  31.100  0.00  0.00           C  
ATOM   1443  HE1 PHE X  91      54.849  42.898  31.100  0.00  0.00           H  
ATOM   1444  CZ  PHE X  91      55.396  40.982  32.058  0.00  0.00           C  
ATOM   1445  HZ  PHE X  91      54.720  41.099  32.893  0.00  0.00           H  
ATOM   1446  CE2 PHE X  91      56.098  39.799  31.797  0.00  0.00           C  
ATOM   1447  HE2 PHE X  91      55.797  39.009  32.468  0.00  0.00           H  
ATOM   1448  CD2 PHE X  91      56.742  39.633  30.585  0.00  0.00           C  
ATOM   1449  HD2 PHE X  91      57.163  38.678  30.306  0.00  0.00           H  
ATOM   1450  C   PHE X  91      59.802  41.983  28.988  0.00  0.00           C  
ATOM   1451  O   PHE X  91      60.518  42.073  29.985  0.00  0.00           O  
ATOM   1452  N   SER X  92      59.352  43.057  28.402  0.00  0.00           N  
ATOM   1453  H   SER X  92      58.820  43.011  27.545  0.00  0.00           H  
ATOM   1454  CA  SER X  92      59.490  44.434  29.000  0.00  0.00           C  
ATOM   1455  HA  SER X  92      59.859  44.385  30.024  0.00  0.00           H  
ATOM   1456  CB  SER X  92      60.471  45.276  28.194  0.00  0.00           C  
ATOM   1457  HB2 SER X  92      61.498  44.921  28.269  0.00  0.00           H  
ATOM   1458  HB3 SER X  92      60.138  45.328  27.157  0.00  0.00           H  
ATOM   1459  OG  SER X  92      60.370  46.637  28.704  0.00  0.00           O  
ATOM   1460  HG  SER X  92      61.041  47.164  28.263  0.00  0.00           H  
ATOM   1461  C   SER X  92      58.135  45.062  28.909  0.00  0.00           C  
ATOM   1462  O   SER X  92      57.437  44.938  27.922  0.00  0.00           O  
ATOM   1463  N   VAL X  93      57.687  45.852  29.973  0.00  0.00           N  
ATOM   1464  H   VAL X  93      58.336  46.093  30.709  0.00  0.00           H  
ATOM   1465  CA  VAL X  93      56.404  46.470  29.967  0.00  0.00           C  
ATOM   1466  HA  VAL X  93      55.631  45.735  29.742  0.00  0.00           H  
ATOM   1467  CB  VAL X  93      56.019  47.082  31.327  0.00  0.00           C  
ATOM   1468  HB  VAL X  93      55.077  47.608  31.175  0.00  0.00           H  
ATOM   1469  CG1 VAL X  93      55.893  45.940  32.392  0.00  0.00           C  
ATOM   1470 HG11 VAL X  93      56.834  45.393  32.342  0.00  0.00           H  
ATOM   1471 HG12 VAL X  93      55.155  45.175  32.150  0.00  0.00           H  
ATOM   1472 HG13 VAL X  93      55.620  46.345  33.367  0.00  0.00           H  
ATOM   1473  CG2 VAL X  93      56.971  48.212  31.856  0.00  0.00           C  
ATOM   1474 HG21 VAL X  93      58.031  47.957  31.847  0.00  0.00           H  
ATOM   1475 HG22 VAL X  93      56.723  48.340  32.909  0.00  0.00           H  
ATOM   1476 HG23 VAL X  93      56.759  49.169  31.380  0.00  0.00           H  
ATOM   1477  C   VAL X  93      56.374  47.597  28.927  0.00  0.00           C  
ATOM   1478  O   VAL X  93      55.319  47.819  28.425  0.00  0.00           O  
ATOM   1479  N   LYS X  94      57.456  48.241  28.467  0.00  0.00           N  
ATOM   1480  H   LYS X  94      58.304  47.876  28.875  0.00  0.00           H  
ATOM   1481  CA  LYS X  94      57.556  49.107  27.277  0.00  0.00           C  
ATOM   1482  HA  LYS X  94      57.293  50.115  27.597  0.00  0.00           H  
ATOM   1483  CB  LYS X  94      59.023  49.104  26.854  0.00  0.00           C  
ATOM   1484  HB2 LYS X  94      59.598  49.307  27.757  0.00  0.00           H  
ATOM   1485  HB3 LYS X  94      59.288  48.143  26.413  0.00  0.00           H  
ATOM   1486  CG  LYS X  94      59.385  50.330  25.973  0.00  0.00           C  
ATOM   1487  HG2 LYS X  94      58.679  50.455  25.152  0.00  0.00           H  
ATOM   1488  HG3 LYS X  94      59.409  51.219  26.602  0.00  0.00           H  
ATOM   1489  CD  LYS X  94      60.740  50.127  25.239  0.00  0.00           C  
ATOM   1490  HD2 LYS X  94      61.533  49.931  25.961  0.00  0.00           H  
ATOM   1491  HD3 LYS X  94      60.693  49.373  24.454  0.00  0.00           H  
ATOM   1492  CE  LYS X  94      61.148  51.488  24.615  0.00  0.00           C  
ATOM   1493  HE2 LYS X  94      60.401  51.888  23.929  0.00  0.00           H  
ATOM   1494  HE3 LYS X  94      61.207  52.313  25.325  0.00  0.00           H  
ATOM   1495  NZ  LYS X  94      62.478  51.360  24.003  0.00  0.00           N1+
ATOM   1496  HZ1 LYS X  94      62.703  51.944  23.211  0.00  0.00           H  
ATOM   1497  HZ2 LYS X  94      62.598  50.396  23.726  0.00  0.00           H  
ATOM   1498  HZ3 LYS X  94      63.171  51.546  24.713  0.00  0.00           H  
ATOM   1499  C   LYS X  94      56.681  48.701  26.071  0.00  0.00           C  
ATOM   1500  O   LYS X  94      56.211  49.570  25.336  0.00  0.00           O  
ATOM   1501  N   GLU X  95      56.648  47.378  25.883  0.00  0.00           N  
ATOM   1502  H   GLU X  95      57.308  46.856  26.441  0.00  0.00           H  
ATOM   1503  CA  GLU X  95      55.972  46.682  24.822  0.00  0.00           C  
ATOM   1504  HA  GLU X  95      56.238  47.004  23.815  0.00  0.00           H  
ATOM   1505  CB  GLU X  95      56.401  45.233  24.804  0.00  0.00           C  
ATOM   1506  HB2 GLU X  95      55.854  44.767  25.622  0.00  0.00           H  
ATOM   1507  HB3 GLU X  95      55.949  44.661  23.994  0.00  0.00           H  
ATOM   1508  CG  GLU X  95      57.925  44.894  24.899  0.00  0.00           C  
ATOM   1509  HG2 GLU X  95      58.372  45.605  25.594  0.00  0.00           H  
ATOM   1510  HG3 GLU X  95      58.113  43.899  25.302  0.00  0.00           H  
ATOM   1511  CD  GLU X  95      58.711  44.800  23.637  0.00  0.00           C  
ATOM   1512  OE1 GLU X  95      59.186  45.845  23.196  0.00  0.00           O  
ATOM   1513  OE2 GLU X  95      58.605  43.776  22.901  0.00  0.00           O1-
ATOM   1514  C   GLU X  95      54.418  46.739  24.877  0.00  0.00           C  
ATOM   1515  O   GLU X  95      53.741  46.386  23.877  0.00  0.00           O  
ATOM   1516  N   HIP X  96      53.770  47.205  25.961  0.00  0.00           N  
ATOM   1517  H   HIP X  96      54.367  47.372  26.758  0.00  0.00           H  
ATOM   1518  CA  HIP X  96      52.379  47.521  26.119  0.00  0.00           C  
ATOM   1519  HA  HIP X  96      52.125  47.390  27.170  0.00  0.00           H  
ATOM   1520  CB  HIP X  96      52.091  49.007  25.846  0.00  0.00           C  
ATOM   1521  HB2 HIP X  96      52.500  49.249  24.865  0.00  0.00           H  
ATOM   1522  HB3 HIP X  96      51.041  49.292  25.758  0.00  0.00           H  
ATOM   1523  CG  HIP X  96      52.779  49.892  26.896  0.00  0.00           C  
ATOM   1524  ND1 HIP X  96      53.658  50.953  26.611  0.00  0.00           N1+
ATOM   1525  HD1 HIP X  96      53.872  51.275  25.678  0.00  0.00           H  
ATOM   1526  CE1 HIP X  96      54.125  51.437  27.801  0.00  0.00           C  
ATOM   1527  HE1 HIP X  96      54.757  52.295  27.973  0.00  0.00           H  
ATOM   1528  NE2 HIP X  96      53.498  50.764  28.760  0.00  0.00           N  
ATOM   1529  HE2 HIP X  96      53.511  51.017  29.738  0.00  0.00           H  
ATOM   1530  CD2 HIP X  96      52.633  49.806  28.256  0.00  0.00           C  
ATOM   1531  HD2 HIP X  96      51.976  49.135  28.788  0.00  0.00           H  
ATOM   1532  C   HIP X  96      51.371  46.570  25.457  0.00  0.00           C  
ATOM   1533  O   HIP X  96      50.912  45.605  26.097  0.00  0.00           O  
ATOM   1534  N   ARG X  97      50.911  46.858  24.183  0.00  0.00           N  
ATOM   1535  H   ARG X  97      51.297  47.650  23.689  0.00  0.00           H  
ATOM   1536  CA  ARG X  97      49.710  46.230  23.536  0.00  0.00           C  
ATOM   1537  HA  ARG X  97      48.833  46.363  24.170  0.00  0.00           H  
ATOM   1538  CB  ARG X  97      49.335  47.000  22.253  0.00  0.00           C  
ATOM   1539  HB2 ARG X  97      50.250  47.321  21.756  0.00  0.00           H  
ATOM   1540  HB3 ARG X  97      48.790  46.314  21.603  0.00  0.00           H  
ATOM   1541  CG  ARG X  97      48.545  48.355  22.491  0.00  0.00           C  
ATOM   1542  HG2 ARG X  97      49.105  49.040  23.127  0.00  0.00           H  
ATOM   1543  HG3 ARG X  97      48.320  48.831  21.535  0.00  0.00           H  
ATOM   1544  CD  ARG X  97      47.151  48.146  23.181  0.00  0.00           C  
ATOM   1545  HD2 ARG X  97      47.169  47.691  24.171  0.00  0.00           H  
ATOM   1546  HD3 ARG X  97      46.747  49.132  23.410  0.00  0.00           H  
ATOM   1547  NE  ARG X  97      46.281  47.313  22.371  0.00  0.00           N  
ATOM   1548  HE  ARG X  97      46.615  46.396  22.115  0.00  0.00           H  
ATOM   1549  CZ  ARG X  97      45.249  47.661  21.568  0.00  0.00           C  
ATOM   1550  NH1 ARG X  97      44.806  48.912  21.567  0.00  0.00           N1+
ATOM   1551 HH11 ARG X  97      45.195  49.580  22.217  0.00  0.00           H  
ATOM   1552 HH12 ARG X  97      44.256  49.270  20.801  0.00  0.00           H  
ATOM   1553  NH2 ARG X  97      44.653  46.841  20.691  0.00  0.00           N  
ATOM   1554 HH21 ARG X  97      44.974  45.896  20.530  0.00  0.00           H  
ATOM   1555 HH22 ARG X  97      43.800  47.182  20.270  0.00  0.00           H  
ATOM   1556  C   ARG X  97      50.091  44.768  23.224  0.00  0.00           C  
ATOM   1557  O   ARG X  97      49.302  43.927  23.620  0.00  0.00           O  
ATOM   1558  N   LYS X  98      51.271  44.568  22.667  0.00  0.00           N  
ATOM   1559  H   LYS X  98      51.808  45.418  22.570  0.00  0.00           H  
ATOM   1560  CA  LYS X  98      51.800  43.196  22.433  0.00  0.00           C  
ATOM   1561  HA  LYS X  98      51.275  42.765  21.580  0.00  0.00           H  
ATOM   1562  CB  LYS X  98      53.299  43.237  22.100  0.00  0.00           C  
ATOM   1563  HB2 LYS X  98      53.805  43.764  22.909  0.00  0.00           H  
ATOM   1564  HB3 LYS X  98      53.725  42.236  22.060  0.00  0.00           H  
ATOM   1565  CG  LYS X  98      53.627  43.825  20.685  0.00  0.00           C  
ATOM   1566  HG2 LYS X  98      53.081  43.249  19.939  0.00  0.00           H  
ATOM   1567  HG3 LYS X  98      53.349  44.880  20.678  0.00  0.00           H  
ATOM   1568  CD  LYS X  98      55.082  43.760  20.379  0.00  0.00           C  
ATOM   1569  HD2 LYS X  98      55.706  44.223  21.143  0.00  0.00           H  
ATOM   1570  HD3 LYS X  98      55.446  42.739  20.490  0.00  0.00           H  
ATOM   1571  CE  LYS X  98      55.343  44.442  18.976  0.00  0.00           C  
ATOM   1572  HE2 LYS X  98      54.644  44.044  18.241  0.00  0.00           H  
ATOM   1573  HE3 LYS X  98      55.210  45.524  18.956  0.00  0.00           H  
ATOM   1574  NZ  LYS X  98      56.757  44.330  18.441  0.00  0.00           N1+
ATOM   1575  HZ1 LYS X  98      56.948  43.422  18.041  0.00  0.00           H  
ATOM   1576  HZ2 LYS X  98      57.411  44.328  19.210  0.00  0.00           H  
ATOM   1577  HZ3 LYS X  98      56.981  45.054  17.773  0.00  0.00           H  
ATOM   1578  C   LYS X  98      51.663  42.313  23.651  0.00  0.00           C  
ATOM   1579  O   LYS X  98      51.333  41.159  23.484  0.00  0.00           O  
ATOM   1580  N   ILE X  99      51.841  42.847  24.829  0.00  0.00           N  
ATOM   1581  H   ILE X  99      52.191  43.771  25.034  0.00  0.00           H  
ATOM   1582  CA  ILE X  99      51.708  42.031  26.012  0.00  0.00           C  
ATOM   1583  HA  ILE X  99      52.246  41.094  25.874  0.00  0.00           H  
ATOM   1584  CB  ILE X  99      52.376  42.811  27.228  0.00  0.00           C  
ATOM   1585  HB  ILE X  99      51.784  43.693  27.469  0.00  0.00           H  
ATOM   1586  CG2 ILE X  99      52.348  41.887  28.415  0.00  0.00           C  
ATOM   1587 HG21 ILE X  99      52.981  42.244  29.227  0.00  0.00           H  
ATOM   1588 HG22 ILE X  99      52.653  40.867  28.181  0.00  0.00           H  
ATOM   1589 HG23 ILE X  99      51.320  41.802  28.767  0.00  0.00           H  
ATOM   1590  CG1 ILE X  99      53.833  43.281  27.033  0.00  0.00           C  
ATOM   1591 HG12 ILE X  99      53.721  44.068  26.287  0.00  0.00           H  
ATOM   1592 HG13 ILE X  99      54.100  43.724  27.993  0.00  0.00           H  
ATOM   1593  CD1 ILE X  99      54.906  42.256  26.544  0.00  0.00           C  
ATOM   1594 HD11 ILE X  99      54.643  41.779  25.600  0.00  0.00           H  
ATOM   1595 HD12 ILE X  99      54.932  41.509  27.338  0.00  0.00           H  
ATOM   1596 HD13 ILE X  99      55.847  42.765  26.331  0.00  0.00           H  
ATOM   1597  C   ILE X  99      50.262  41.737  26.374  0.00  0.00           C  
ATOM   1598  O   ILE X  99      49.890  40.532  26.483  0.00  0.00           O  
ATOM   1599  N   TYR X 100      49.440  42.720  26.420  0.00  0.00           N  
ATOM   1600  H   TYR X 100      49.798  43.615  26.119  0.00  0.00           H  
ATOM   1601  CA  TYR X 100      48.024  42.778  26.740  0.00  0.00           C  
ATOM   1602  HA  TYR X 100      47.869  42.403  27.752  0.00  0.00           H  
ATOM   1603  CB  TYR X 100      47.381  44.191  26.712  0.00  0.00           C  
ATOM   1604  HB2 TYR X 100      47.430  44.524  25.676  0.00  0.00           H  
ATOM   1605  HB3 TYR X 100      46.327  44.071  26.960  0.00  0.00           H  
ATOM   1606  CG  TYR X 100      48.186  45.234  27.555  0.00  0.00           C  
ATOM   1607  CD1 TYR X 100      48.064  46.612  27.301  0.00  0.00           C  
ATOM   1608  HD1 TYR X 100      47.430  47.034  26.535  0.00  0.00           H  
ATOM   1609  CE1 TYR X 100      48.796  47.614  27.963  0.00  0.00           C  
ATOM   1610  HE1 TYR X 100      48.578  48.658  27.800  0.00  0.00           H  
ATOM   1611  CZ  TYR X 100      49.605  47.202  29.023  0.00  0.00           C  
ATOM   1612  OH  TYR X 100      50.152  48.135  29.902  0.00  0.00           O  
ATOM   1613  HH  TYR X 100      50.551  47.745  30.684  0.00  0.00           H  
ATOM   1614  CE2 TYR X 100      49.643  45.801  29.376  0.00  0.00           C  
ATOM   1615  HE2 TYR X 100      50.332  45.492  30.148  0.00  0.00           H  
ATOM   1616  CD2 TYR X 100      48.970  44.811  28.662  0.00  0.00           C  
ATOM   1617  HD2 TYR X 100      49.007  43.792  29.019  0.00  0.00           H  
ATOM   1618  C   TYR X 100      47.274  41.781  25.856  0.00  0.00           C  
ATOM   1619  O   TYR X 100      46.539  40.938  26.300  0.00  0.00           O  
ATOM   1620  N   THR X 101      47.492  41.805  24.499  0.00  0.00           N  
ATOM   1621  H   THR X 101      47.971  42.636  24.182  0.00  0.00           H  
ATOM   1622  CA  THR X 101      47.103  40.832  23.435  0.00  0.00           C  
ATOM   1623  HA  THR X 101      46.028  40.929  23.285  0.00  0.00           H  
ATOM   1624  CB  THR X 101      47.719  41.092  22.000  0.00  0.00           C  
ATOM   1625  HB  THR X 101      48.795  41.017  22.163  0.00  0.00           H  
ATOM   1626  CG2 THR X 101      47.124  40.240  20.871  0.00  0.00           C  
ATOM   1627 HG21 THR X 101      46.911  39.205  21.139  0.00  0.00           H  
ATOM   1628 HG22 THR X 101      47.864  40.107  20.083  0.00  0.00           H  
ATOM   1629 HG23 THR X 101      46.234  40.778  20.545  0.00  0.00           H  
ATOM   1630  OG1 THR X 101      47.422  42.438  21.702  0.00  0.00           O  
ATOM   1631  HG1 THR X 101      48.099  42.680  21.065  0.00  0.00           H  
ATOM   1632  C   THR X 101      47.226  39.444  23.968  0.00  0.00           C  
ATOM   1633  O   THR X 101      46.252  38.659  24.004  0.00  0.00           O  
ATOM   1634  N   MET X 102      48.388  39.068  24.493  0.00  0.00           N  
ATOM   1635  H   MET X 102      49.047  39.830  24.562  0.00  0.00           H  
ATOM   1636  CA  MET X 102      48.721  37.703  24.988  0.00  0.00           C  
ATOM   1637  HA  MET X 102      48.317  36.939  24.324  0.00  0.00           H  
ATOM   1638  CB  MET X 102      50.246  37.591  24.904  0.00  0.00           C  
ATOM   1639  HB2 MET X 102      50.612  37.957  23.945  0.00  0.00           H  
ATOM   1640  HB3 MET X 102      50.722  38.206  25.667  0.00  0.00           H  
ATOM   1641  CG  MET X 102      50.687  36.107  25.031  0.00  0.00           C  
ATOM   1642  HG2 MET X 102      51.720  36.002  25.361  0.00  0.00           H  
ATOM   1643  HG3 MET X 102      49.987  35.592  25.690  0.00  0.00           H  
ATOM   1644  SD  MET X 102      50.588  35.192  23.426  0.00  0.00           S  
ATOM   1645  CE  MET X 102      51.920  34.111  23.912  0.00  0.00           C  
ATOM   1646  HE1 MET X 102      51.985  33.353  23.133  0.00  0.00           H  
ATOM   1647  HE2 MET X 102      51.693  33.633  24.865  0.00  0.00           H  
ATOM   1648  HE3 MET X 102      52.788  34.761  24.031  0.00  0.00           H  
ATOM   1649  C   MET X 102      48.035  37.466  26.335  0.00  0.00           C  
ATOM   1650  O   MET X 102      47.519  36.379  26.524  0.00  0.00           O  
ATOM   1651  N   ILE X 103      47.949  38.452  27.204  0.00  0.00           N  
ATOM   1652  H   ILE X 103      48.472  39.290  26.989  0.00  0.00           H  
ATOM   1653  CA  ILE X 103      47.274  38.408  28.518  0.00  0.00           C  
ATOM   1654  HA  ILE X 103      47.714  37.656  29.175  0.00  0.00           H  
ATOM   1655  CB  ILE X 103      47.229  39.733  29.256  0.00  0.00           C  
ATOM   1656  HB  ILE X 103      46.722  40.480  28.646  0.00  0.00           H  
ATOM   1657  CG2 ILE X 103      46.494  39.621  30.669  0.00  0.00           C  
ATOM   1658 HG21 ILE X 103      45.433  39.457  30.481  0.00  0.00           H  
ATOM   1659 HG22 ILE X 103      46.637  40.539  31.239  0.00  0.00           H  
ATOM   1660 HG23 ILE X 103      47.004  38.781  31.141  0.00  0.00           H  
ATOM   1661  CG1 ILE X 103      48.703  40.286  29.512  0.00  0.00           C  
ATOM   1662 HG12 ILE X 103      48.972  40.804  28.591  0.00  0.00           H  
ATOM   1663 HG13 ILE X 103      48.565  41.095  30.228  0.00  0.00           H  
ATOM   1664  CD1 ILE X 103      49.780  39.260  29.962  0.00  0.00           C  
ATOM   1665 HD11 ILE X 103      50.594  39.962  30.141  0.00  0.00           H  
ATOM   1666 HD12 ILE X 103      50.012  38.602  29.124  0.00  0.00           H  
ATOM   1667 HD13 ILE X 103      49.539  38.609  30.802  0.00  0.00           H  
ATOM   1668  C   ILE X 103      45.829  37.907  28.251  0.00  0.00           C  
ATOM   1669  O   ILE X 103      45.308  37.168  29.100  0.00  0.00           O  
ATOM   1670  N   TYR X 104      45.220  38.437  27.147  0.00  0.00           N  
ATOM   1671  H   TYR X 104      45.677  39.196  26.662  0.00  0.00           H  
ATOM   1672  CA  TYR X 104      43.860  38.161  26.714  0.00  0.00           C  
ATOM   1673  HA  TYR X 104      43.435  37.636  27.570  0.00  0.00           H  
ATOM   1674  CB  TYR X 104      43.146  39.453  26.574  0.00  0.00           C  
ATOM   1675  HB2 TYR X 104      43.603  40.034  25.773  0.00  0.00           H  
ATOM   1676  HB3 TYR X 104      42.109  39.215  26.337  0.00  0.00           H  
ATOM   1677  CG  TYR X 104      43.219  40.328  27.853  0.00  0.00           C  
ATOM   1678  CD1 TYR X 104      42.603  39.919  29.118  0.00  0.00           C  
ATOM   1679  HD1 TYR X 104      42.220  38.909  29.124  0.00  0.00           H  
ATOM   1680  CE1 TYR X 104      42.405  40.886  30.174  0.00  0.00           C  
ATOM   1681  HE1 TYR X 104      41.879  40.615  31.077  0.00  0.00           H  
ATOM   1682  CZ  TYR X 104      42.935  42.169  30.007  0.00  0.00           C  
ATOM   1683  OH  TYR X 104      42.668  43.061  31.018  0.00  0.00           O  
ATOM   1684  HH  TYR X 104      43.167  43.857  30.823  0.00  0.00           H  
ATOM   1685  CE2 TYR X 104      43.581  42.540  28.817  0.00  0.00           C  
ATOM   1686  HE2 TYR X 104      44.006  43.533  28.815  0.00  0.00           H  
ATOM   1687  CD2 TYR X 104      43.732  41.651  27.703  0.00  0.00           C  
ATOM   1688  HD2 TYR X 104      44.195  42.005  26.793  0.00  0.00           H  
ATOM   1689  C   TYR X 104      43.711  37.126  25.604  0.00  0.00           C  
ATOM   1690  O   TYR X 104      42.774  37.116  24.775  0.00  0.00           O  
ATOM   1691  N   ARG X 105      44.606  36.083  25.666  0.00  0.00           N  
ATOM   1692  H   ARG X 105      45.269  36.116  26.426  0.00  0.00           H  
ATOM   1693  CA  ARG X 105      44.715  35.069  24.640  0.00  0.00           C  
ATOM   1694  HA  ARG X 105      44.752  35.505  23.642  0.00  0.00           H  
ATOM   1695  CB  ARG X 105      46.045  34.380  24.654  0.00  0.00           C  
ATOM   1696  HB2 ARG X 105      46.182  33.680  23.830  0.00  0.00           H  
ATOM   1697  HB3 ARG X 105      46.931  34.984  24.457  0.00  0.00           H  
ATOM   1698  CG  ARG X 105      46.241  33.507  25.937  0.00  0.00           C  
ATOM   1699  HG2 ARG X 105      46.021  34.178  26.769  0.00  0.00           H  
ATOM   1700  HG3 ARG X 105      45.504  32.709  26.021  0.00  0.00           H  
ATOM   1701  CD  ARG X 105      47.599  32.925  26.256  0.00  0.00           C  
ATOM   1702  HD2 ARG X 105      48.338  33.698  26.465  0.00  0.00           H  
ATOM   1703  HD3 ARG X 105      47.610  32.422  27.223  0.00  0.00           H  
ATOM   1704  NE  ARG X 105      47.979  31.964  25.158  0.00  0.00           N  
ATOM   1705  HE  ARG X 105      47.202  31.653  24.593  0.00  0.00           H  
ATOM   1706  CZ  ARG X 105      49.093  31.310  25.076  0.00  0.00           C  
ATOM   1707  NH1 ARG X 105      49.988  31.491  26.044  0.00  0.00           N1+
ATOM   1708 HH11 ARG X 105      49.912  32.259  26.698  0.00  0.00           H  
ATOM   1709 HH12 ARG X 105      50.737  30.839  26.229  0.00  0.00           H  
ATOM   1710  NH2 ARG X 105      49.297  30.537  24.019  0.00  0.00           N  
ATOM   1711 HH21 ARG X 105      48.509  30.473  23.389  0.00  0.00           H  
ATOM   1712 HH22 ARG X 105      50.229  30.155  23.957  0.00  0.00           H  
ATOM   1713  C   ARG X 105      43.527  34.124  24.610  0.00  0.00           C  
ATOM   1714  O   ARG X 105      43.391  33.427  23.578  0.00  0.00           O  
ATOM   1715  N   ASN X 106      42.599  34.179  25.577  0.00  0.00           N  
ATOM   1716  H   ASN X 106      42.612  35.004  26.159  0.00  0.00           H  
ATOM   1717  CA  ASN X 106      41.295  33.443  25.587  0.00  0.00           C  
ATOM   1718  HA  ASN X 106      41.108  33.094  24.570  0.00  0.00           H  
ATOM   1719  CB  ASN X 106      41.278  32.258  26.613  0.00  0.00           C  
ATOM   1720  HB2 ASN X 106      41.526  32.650  27.599  0.00  0.00           H  
ATOM   1721  HB3 ASN X 106      40.241  31.998  26.825  0.00  0.00           H  
ATOM   1722  CG  ASN X 106      42.103  31.132  26.198  0.00  0.00           C  
ATOM   1723  OD1 ASN X 106      43.313  31.063  26.521  0.00  0.00           O  
ATOM   1724  ND2 ASN X 106      41.565  30.171  25.492  0.00  0.00           N  
ATOM   1725 HD21 ASN X 106      40.632  30.343  25.147  0.00  0.00           H  
ATOM   1726 HD22 ASN X 106      42.054  29.310  25.292  0.00  0.00           H  
ATOM   1727  C   ASN X 106      40.169  34.424  25.834  0.00  0.00           C  
ATOM   1728  O   ASN X 106      40.333  35.568  26.149  0.00  0.00           O  
ATOM   1729  N   LEU X 107      38.923  33.962  25.502  0.00  0.00           N  
ATOM   1730  H   LEU X 107      38.842  32.956  25.460  0.00  0.00           H  
ATOM   1731  CA  LEU X 107      37.758  34.819  25.632  0.00  0.00           C  
ATOM   1732  HA  LEU X 107      37.862  35.733  25.046  0.00  0.00           H  
ATOM   1733  CB  LEU X 107      36.489  34.084  25.136  0.00  0.00           C  
ATOM   1734  HB2 LEU X 107      36.695  33.734  24.124  0.00  0.00           H  
ATOM   1735  HB3 LEU X 107      36.405  33.248  25.829  0.00  0.00           H  
ATOM   1736  CG  LEU X 107      35.175  34.948  25.017  0.00  0.00           C  
ATOM   1737  HG  LEU X 107      34.483  34.307  24.473  0.00  0.00           H  
ATOM   1738  CD1 LEU X 107      34.591  35.350  26.380  0.00  0.00           C  
ATOM   1739 HD11 LEU X 107      33.606  35.813  26.307  0.00  0.00           H  
ATOM   1740 HD12 LEU X 107      35.200  36.140  26.815  0.00  0.00           H  
ATOM   1741 HD13 LEU X 107      34.548  34.448  26.991  0.00  0.00           H  
ATOM   1742  CD2 LEU X 107      35.373  36.222  24.139  0.00  0.00           C  
ATOM   1743 HD21 LEU X 107      35.965  35.944  23.267  0.00  0.00           H  
ATOM   1744 HD22 LEU X 107      35.930  36.951  24.729  0.00  0.00           H  
ATOM   1745 HD23 LEU X 107      34.367  36.489  23.818  0.00  0.00           H  
ATOM   1746  C   LEU X 107      37.523  35.221  27.176  0.00  0.00           C  
ATOM   1747  O   LEU X 107      37.231  34.385  27.998  0.00  0.00           O  
ATOM   1748  N   VAL X 108      37.782  36.473  27.459  0.00  0.00           N  
ATOM   1749  H   VAL X 108      38.236  36.966  26.703  0.00  0.00           H  
ATOM   1750  CA  VAL X 108      37.466  37.021  28.828  0.00  0.00           C  
ATOM   1751  HA  VAL X 108      37.243  36.230  29.544  0.00  0.00           H  
ATOM   1752  CB  VAL X 108      38.731  37.699  29.401  0.00  0.00           C  
ATOM   1753  HB  VAL X 108      38.536  38.075  30.405  0.00  0.00           H  
ATOM   1754  CG1 VAL X 108      39.960  36.744  29.482  0.00  0.00           C  
ATOM   1755 HG11 VAL X 108      39.680  35.788  29.925  0.00  0.00           H  
ATOM   1756 HG12 VAL X 108      40.659  37.262  30.137  0.00  0.00           H  
ATOM   1757 HG13 VAL X 108      40.370  36.472  28.509  0.00  0.00           H  
ATOM   1758  CG2 VAL X 108      39.207  38.870  28.557  0.00  0.00           C  
ATOM   1759 HG21 VAL X 108      39.403  38.516  27.545  0.00  0.00           H  
ATOM   1760 HG22 VAL X 108      40.017  39.439  29.012  0.00  0.00           H  
ATOM   1761 HG23 VAL X 108      38.453  39.611  28.295  0.00  0.00           H  
ATOM   1762  C   VAL X 108      36.222  37.939  28.927  0.00  0.00           C  
ATOM   1763  O   VAL X 108      35.713  38.109  30.018  0.00  0.00           O  
ATOM   1764  N   VAL X 109      35.762  38.533  27.811  0.00  0.00           N  
ATOM   1765  H   VAL X 109      36.244  38.228  26.978  0.00  0.00           H  
ATOM   1766  CA  VAL X 109      34.592  39.488  27.875  0.00  0.00           C  
ATOM   1767  HA  VAL X 109      34.847  40.212  28.648  0.00  0.00           H  
ATOM   1768  CB  VAL X 109      34.486  40.306  26.615  0.00  0.00           C  
ATOM   1769  HB  VAL X 109      33.764  41.064  26.923  0.00  0.00           H  
ATOM   1770  CG1 VAL X 109      35.734  41.193  26.384  0.00  0.00           C  
ATOM   1771 HG11 VAL X 109      35.482  41.924  25.615  0.00  0.00           H  
ATOM   1772 HG12 VAL X 109      36.552  40.564  26.033  0.00  0.00           H  
ATOM   1773 HG13 VAL X 109      35.994  41.751  27.283  0.00  0.00           H  
ATOM   1774  CG2 VAL X 109      34.043  39.533  25.404  0.00  0.00           C  
ATOM   1775 HG21 VAL X 109      34.859  38.848  25.171  0.00  0.00           H  
ATOM   1776 HG22 VAL X 109      33.879  40.248  24.599  0.00  0.00           H  
ATOM   1777 HG23 VAL X 109      33.192  38.877  25.587  0.00  0.00           H  
ATOM   1778  C   VAL X 109      33.186  38.922  28.304  0.00  0.00           C  
ATOM   1779  O   VAL X 109      32.688  37.860  27.868  0.00  0.00           O  
ATOM   1780  N   VAL X 110      32.577  39.718  29.151  0.00  0.00           N  
ATOM   1781  H   VAL X 110      32.972  40.606  29.423  0.00  0.00           H  
ATOM   1782  CA  VAL X 110      31.305  39.230  29.733  0.00  0.00           C  
ATOM   1783  HA  VAL X 110      31.087  38.179  29.541  0.00  0.00           H  
ATOM   1784  CB  VAL X 110      31.317  39.353  31.251  0.00  0.00           C  
ATOM   1785  HB  VAL X 110      30.470  38.823  31.686  0.00  0.00           H  
ATOM   1786  CG1 VAL X 110      32.622  38.804  31.959  0.00  0.00           C  
ATOM   1787 HG11 VAL X 110      32.902  37.925  31.379  0.00  0.00           H  
ATOM   1788 HG12 VAL X 110      32.465  38.541  33.005  0.00  0.00           H  
ATOM   1789 HG13 VAL X 110      33.385  39.583  31.957  0.00  0.00           H  
ATOM   1790  CG2 VAL X 110      31.080  40.764  31.826  0.00  0.00           C  
ATOM   1791 HG21 VAL X 110      31.169  40.851  32.909  0.00  0.00           H  
ATOM   1792 HG22 VAL X 110      30.140  41.208  31.500  0.00  0.00           H  
ATOM   1793 HG23 VAL X 110      31.840  41.347  31.304  0.00  0.00           H  
ATOM   1794  C   VAL X 110      29.968  39.841  29.104  0.00  0.00           C  
ATOM   1795  O   VAL X 110      28.805  39.419  29.285  0.00  0.00           O  
ATOM   1796  N   ASN X 111      30.195  40.909  28.327  0.00  0.00           N  
ATOM   1797  H   ASN X 111      31.128  41.294  28.331  0.00  0.00           H  
ATOM   1798  CA  ASN X 111      29.222  41.719  27.603  0.00  0.00           C  
ATOM   1799  HA  ASN X 111      29.851  42.532  27.240  0.00  0.00           H  
ATOM   1800  CB  ASN X 111      28.641  40.922  26.387  0.00  0.00           C  
ATOM   1801  HB2 ASN X 111      29.352  40.306  25.836  0.00  0.00           H  
ATOM   1802  HB3 ASN X 111      27.860  40.292  26.813  0.00  0.00           H  
ATOM   1803  CG  ASN X 111      27.878  41.764  25.374  0.00  0.00           C  
ATOM   1804  OD1 ASN X 111      26.707  42.231  25.528  0.00  0.00           O  
ATOM   1805  ND2 ASN X 111      28.611  42.282  24.375  0.00  0.00           N  
ATOM   1806 HD21 ASN X 111      29.580  42.018  24.266  0.00  0.00           H  
ATOM   1807 HD22 ASN X 111      28.060  42.495  23.555  0.00  0.00           H  
ATOM   1808  C   ASN X 111      28.144  42.488  28.408  0.00  0.00           C  
ATOM   1809  O   ASN X 111      28.123  43.715  28.477  0.00  0.00           O  
ATOM   1810  N   GLN X 112      27.281  41.716  29.085  0.00  0.00           N  
ATOM   1811  H   GLN X 112      27.441  40.724  28.976  0.00  0.00           H  
ATOM   1812  CA  GLN X 112      26.120  42.141  29.937  0.00  0.00           C  
ATOM   1813  HA  GLN X 112      26.251  43.169  30.274  0.00  0.00           H  
ATOM   1814  CB  GLN X 112      24.868  42.161  29.089  0.00  0.00           C  
ATOM   1815  HB2 GLN X 112      25.010  42.938  28.340  0.00  0.00           H  
ATOM   1816  HB3 GLN X 112      24.726  41.174  28.650  0.00  0.00           H  
ATOM   1817  CG  GLN X 112      23.625  42.543  29.963  0.00  0.00           C  
ATOM   1818  HG2 GLN X 112      23.329  41.744  30.642  0.00  0.00           H  
ATOM   1819  HG3 GLN X 112      23.717  43.421  30.602  0.00  0.00           H  
ATOM   1820  CD  GLN X 112      22.441  42.818  29.061  0.00  0.00           C  
ATOM   1821  OE1 GLN X 112      22.322  43.886  28.512  0.00  0.00           O  
ATOM   1822  NE2 GLN X 112      21.487  41.936  29.007  0.00  0.00           N  
ATOM   1823 HE21 GLN X 112      21.410  41.206  29.701  0.00  0.00           H  
ATOM   1824 HE22 GLN X 112      20.625  42.184  28.543  0.00  0.00           H  
ATOM   1825  C   GLN X 112      25.993  41.375  31.213  0.00  0.00           C  
ATOM   1826  O   GLN X 112      25.981  40.156  31.219  0.00  0.00           O  
ATOM   1827  N   GLN X 113      25.732  41.998  32.366  0.00  0.00           N  
ATOM   1828  H   GLN X 113      25.687  43.007  32.380  0.00  0.00           H  
ATOM   1829  CA  GLN X 113      25.584  41.326  33.664  0.00  0.00           C  
ATOM   1830  HA  GLN X 113      25.950  40.301  33.613  0.00  0.00           H  
ATOM   1831  CB  GLN X 113      26.627  41.975  34.565  0.00  0.00           C  
ATOM   1832  HB2 GLN X 113      26.749  43.011  34.250  0.00  0.00           H  
ATOM   1833  HB3 GLN X 113      26.263  41.805  35.579  0.00  0.00           H  
ATOM   1834  CG  GLN X 113      28.056  41.310  34.489  0.00  0.00           C  
ATOM   1835  HG2 GLN X 113      28.461  41.400  33.480  0.00  0.00           H  
ATOM   1836  HG3 GLN X 113      28.733  41.905  35.101  0.00  0.00           H  
ATOM   1837  CD  GLN X 113      28.025  39.957  35.011  0.00  0.00           C  
ATOM   1838  OE1 GLN X 113      28.128  38.953  34.281  0.00  0.00           O  
ATOM   1839  NE2 GLN X 113      27.725  39.839  36.266  0.00  0.00           N  
ATOM   1840 HE21 GLN X 113      27.546  40.610  36.893  0.00  0.00           H  
ATOM   1841 HE22 GLN X 113      27.580  38.886  36.569  0.00  0.00           H  
ATOM   1842  C   GLN X 113      24.183  41.375  34.208  0.00  0.00           C  
ATOM   1843  O   GLN X 113      23.731  40.470  34.920  0.00  0.00           O  
ATOM   1844  N   GLU X 114      23.359  42.309  33.744  0.00  0.00           N  
ATOM   1845  H   GLU X 114      23.726  43.046  33.159  0.00  0.00           H  
ATOM   1846  CA  GLU X 114      21.987  42.361  34.041  0.00  0.00           C  
ATOM   1847  HA  GLU X 114      21.974  42.536  35.118  0.00  0.00           H  
ATOM   1848  CB  GLU X 114      21.382  43.577  33.326  0.00  0.00           C  
ATOM   1849  HB2 GLU X 114      22.080  44.383  33.555  0.00  0.00           H  
ATOM   1850  HB3 GLU X 114      21.289  43.376  32.259  0.00  0.00           H  
ATOM   1851  CG  GLU X 114      20.018  43.973  33.833  0.00  0.00           C  
ATOM   1852  HG2 GLU X 114      19.768  44.774  33.138  0.00  0.00           H  
ATOM   1853  HG3 GLU X 114      19.234  43.253  33.605  0.00  0.00           H  
ATOM   1854  CD  GLU X 114      19.835  44.421  35.238  0.00  0.00           C  
ATOM   1855  OE1 GLU X 114      20.242  45.570  35.561  0.00  0.00           O  
ATOM   1856  OE2 GLU X 114      19.181  43.733  36.023  0.00  0.00           O1-
ATOM   1857  C   GLU X 114      21.321  41.041  33.696  0.00  0.00           C  
ATOM   1858  O   GLU X 114      21.417  40.551  32.574  0.00  0.00           O  
ATOM   1859  N   SER X 115      20.599  40.437  34.699  0.00  0.00           N  
ATOM   1860  H   SER X 115      20.492  40.929  35.574  0.00  0.00           H  
ATOM   1861  CA  SER X 115      19.968  39.153  34.553  0.00  0.00           C  
ATOM   1862  HA  SER X 115      19.799  38.814  35.575  0.00  0.00           H  
ATOM   1863  CB  SER X 115      18.688  39.141  33.766  0.00  0.00           C  
ATOM   1864  HB2 SER X 115      18.935  39.514  32.772  0.00  0.00           H  
ATOM   1865  HB3 SER X 115      18.169  38.191  33.643  0.00  0.00           H  
ATOM   1866  OG  SER X 115      17.653  39.933  34.335  0.00  0.00           O  
ATOM   1867  HG  SER X 115      16.879  39.403  34.134  0.00  0.00           H  
ATOM   1868  C   SER X 115      20.856  37.927  33.974  0.00  0.00           C  
ATOM   1869  O   SER X 115      20.421  37.073  33.205  0.00  0.00           O  
ATOM   1870  N   SER X 116      22.150  37.961  34.332  0.00  0.00           N  
ATOM   1871  H   SER X 116      22.523  38.716  34.889  0.00  0.00           H  
ATOM   1872  CA  SER X 116      23.136  37.119  33.788  0.00  0.00           C  
ATOM   1873  HA  SER X 116      22.809  36.139  33.439  0.00  0.00           H  
ATOM   1874  CB  SER X 116      23.913  37.779  32.664  0.00  0.00           C  
ATOM   1875  HB2 SER X 116      24.680  38.416  33.104  0.00  0.00           H  
ATOM   1876  HB3 SER X 116      24.430  37.068  32.018  0.00  0.00           H  
ATOM   1877  OG  SER X 116      23.073  38.654  31.886  0.00  0.00           O  
ATOM   1878  HG  SER X 116      22.829  39.274  32.577  0.00  0.00           H  
ATOM   1879  C   SER X 116      24.150  36.792  34.873  0.00  0.00           C  
ATOM   1880  O   SER X 116      24.483  37.679  35.678  0.00  0.00           O  
ATOM   1881  N   ASP X 117      24.750  35.604  34.899  0.00  0.00           N  
ATOM   1882  H   ASP X 117      24.552  35.007  34.109  0.00  0.00           H  
ATOM   1883  CA  ASP X 117      25.741  35.230  36.002  0.00  0.00           C  
ATOM   1884  HA  ASP X 117      26.041  36.100  36.587  0.00  0.00           H  
ATOM   1885  CB  ASP X 117      25.109  34.231  36.972  0.00  0.00           C  
ATOM   1886  HB2 ASP X 117      25.725  33.950  37.827  0.00  0.00           H  
ATOM   1887  HB3 ASP X 117      24.211  34.665  37.414  0.00  0.00           H  
ATOM   1888  CG  ASP X 117      24.719  32.969  36.245  0.00  0.00           C  
ATOM   1889  OD1 ASP X 117      25.573  32.075  36.161  0.00  0.00           O  
ATOM   1890  OD2 ASP X 117      23.583  32.892  35.734  0.00  0.00           O1-
ATOM   1891  C   ASP X 117      27.081  34.669  35.563  0.00  0.00           C  
ATOM   1892  O   ASP X 117      27.479  34.697  34.394  0.00  0.00           O  
ATOM   1893  N   SER X 118      27.934  34.223  36.472  0.00  0.00           N  
ATOM   1894  H   SER X 118      27.609  34.281  37.428  0.00  0.00           H  
ATOM   1895  CA  SER X 118      29.307  33.772  36.312  0.00  0.00           C  
ATOM   1896  HA  SER X 118      29.793  34.279  35.479  0.00  0.00           H  
ATOM   1897  CB  SER X 118      30.090  34.235  37.607  0.00  0.00           C  
ATOM   1898  HB2 SER X 118      29.515  33.760  38.401  0.00  0.00           H  
ATOM   1899  HB3 SER X 118      31.089  33.801  37.621  0.00  0.00           H  
ATOM   1900  OG  SER X 118      30.240  35.676  37.697  0.00  0.00           O  
ATOM   1901  HG  SER X 118      30.996  35.813  38.274  0.00  0.00           H  
ATOM   1902  C   SER X 118      29.472  32.300  35.973  0.00  0.00           C  
ATOM   1903  O   SER X 118      30.554  31.752  35.936  0.00  0.00           O  
ATOM   1904  N   SER X 119      28.371  31.524  35.813  0.00  0.00           N  
ATOM   1905  H   SER X 119      27.483  32.003  35.851  0.00  0.00           H  
ATOM   1906  CA  SER X 119      28.455  30.055  35.433  0.00  0.00           C  
ATOM   1907  HA  SER X 119      29.461  29.715  35.681  0.00  0.00           H  
ATOM   1908  CB  SER X 119      27.454  29.190  36.273  0.00  0.00           C  
ATOM   1909  HB2 SER X 119      27.644  28.174  35.928  0.00  0.00           H  
ATOM   1910  HB3 SER X 119      27.747  29.344  37.312  0.00  0.00           H  
ATOM   1911  OG  SER X 119      26.060  29.588  36.180  0.00  0.00           O  
ATOM   1912  HG  SER X 119      25.985  30.544  36.133  0.00  0.00           H  
ATOM   1913  C   SER X 119      28.250  29.800  33.959  0.00  0.00           C  
ATOM   1914  O   SER X 119      27.720  30.676  33.217  0.00  0.00           O  
ATOM   1915  OXT SER X 119      28.369  28.635  33.579  0.00  0.00           O1-
END
