# Supplementary material for: Elucidation of Ligand-Dependent Modulation of Disorder-Order Transitions in the Oncoprotein MDM2
Source: PLoS Comput Biol. 2015 Jun 5;11(6):e1004282. doi: 10.1371/journal.pcbi.1004282 (PMC4457491; doi:10.1371/journal.pcbi.1004282)
Supplement: S1 Dataset — (ZIP) [file pcbi.1004282.s008.zip › pdbs_SI/8B2.pdb]

ATOM      1  N   MET X   1      31.427  43.275  46.335  0.00  0.00           N  
ATOM      2  H1  MET X   1      31.775  42.638  47.037  0.00  0.00           H  
ATOM      3  H2  MET X   1      32.031  43.198  45.529  0.00  0.00           H  
ATOM      4  H3  MET X   1      30.536  42.908  46.032  0.00  0.00           H  
ATOM      5  CA  MET X   1      31.421  44.748  46.649  0.00  0.00           C  
ATOM      6  HA  MET X   1      30.569  44.954  47.297  0.00  0.00           H  
ATOM      7  CB  MET X   1      32.615  45.096  47.525  0.00  0.00           C  
ATOM      8  HB2 MET X   1      32.668  44.488  48.428  0.00  0.00           H  
ATOM      9  HB3 MET X   1      33.494  45.071  46.880  0.00  0.00           H  
ATOM     10  CG  MET X   1      32.601  46.562  48.007  0.00  0.00           C  
ATOM     11  HG2 MET X   1      33.455  46.600  48.684  0.00  0.00           H  
ATOM     12  HG3 MET X   1      32.852  47.220  47.176  0.00  0.00           H  
ATOM     13  SD  MET X   1      31.135  47.128  48.866  0.00  0.00           S  
ATOM     14  CE  MET X   1      31.874  48.418  50.001  0.00  0.00           C  
ATOM     15  HE1 MET X   1      32.646  47.906  50.576  0.00  0.00           H  
ATOM     16  HE2 MET X   1      32.390  49.135  49.362  0.00  0.00           H  
ATOM     17  HE3 MET X   1      31.068  49.014  50.428  0.00  0.00           H  
ATOM     18  C   MET X   1      31.087  45.583  45.444  0.00  0.00           C  
ATOM     19  O   MET X   1      31.429  45.150  44.334  0.00  0.00           O  
ATOM     20  N   CYS X   2      30.369  46.685  45.633  0.00  0.00           N  
ATOM     21  H   CYS X   2      30.017  46.832  46.569  0.00  0.00           H  
ATOM     22  CA  CYS X   2      29.808  47.503  44.577  0.00  0.00           C  
ATOM     23  HA  CYS X   2      29.233  46.950  43.834  0.00  0.00           H  
ATOM     24  CB  CYS X   2      28.762  48.455  45.060  0.00  0.00           C  
ATOM     25  HB2 CYS X   2      29.140  49.172  45.789  0.00  0.00           H  
ATOM     26  HB3 CYS X   2      28.514  49.037  44.172  0.00  0.00           H  
ATOM     27  SG  CYS X   2      27.295  47.554  45.750  0.00  0.00           S  
ATOM     28  HG  CYS X   2      26.415  48.554  45.856  0.00  0.00           H  
ATOM     29  C   CYS X   2      30.902  48.357  43.957  0.00  0.00           C  
ATOM     30  O   CYS X   2      32.002  48.506  44.561  0.00  0.00           O  
ATOM     31  N   ASN X   3      30.647  48.908  42.744  0.00  0.00           N  
ATOM     32  H   ASN X   3      29.737  48.733  42.341  0.00  0.00           H  
ATOM     33  CA  ASN X   3      31.464  49.898  41.953  0.00  0.00           C  
ATOM     34  HA  ASN X   3      32.389  49.454  41.585  0.00  0.00           H  
ATOM     35  CB  ASN X   3      30.508  50.433  40.910  0.00  0.00           C  
ATOM     36  HB2 ASN X   3      29.639  50.839  41.427  0.00  0.00           H  
ATOM     37  HB3 ASN X   3      30.948  51.287  40.395  0.00  0.00           H  
ATOM     38  CG  ASN X   3      29.962  49.464  39.897  0.00  0.00           C  
ATOM     39  OD1 ASN X   3      29.552  48.396  40.286  0.00  0.00           O  
ATOM     40  ND2 ASN X   3      30.157  49.550  38.616  0.00  0.00           N  
ATOM     41 HD21 ASN X   3      29.982  48.762  38.008  0.00  0.00           H  
ATOM     42 HD22 ASN X   3      30.563  50.365  38.178  0.00  0.00           H  
ATOM     43  C   ASN X   3      31.993  51.105  42.741  0.00  0.00           C  
ATOM     44  O   ASN X   3      31.394  51.661  43.666  0.00  0.00           O  
ATOM     45  N   THR X   4      33.218  51.557  42.375  0.00  0.00           N  
ATOM     46  H   THR X   4      33.691  51.179  41.566  0.00  0.00           H  
ATOM     47  CA  THR X   4      33.850  52.778  42.920  0.00  0.00           C  
ATOM     48  HA  THR X   4      33.285  53.139  43.779  0.00  0.00           H  
ATOM     49  CB  THR X   4      35.322  52.492  43.348  0.00  0.00           C  
ATOM     50  HB  THR X   4      35.958  53.363  43.192  0.00  0.00           H  
ATOM     51  CG2 THR X   4      35.333  52.327  44.881  0.00  0.00           C  
ATOM     52 HG21 THR X   4      35.322  51.275  45.165  0.00  0.00           H  
ATOM     53 HG22 THR X   4      34.610  52.937  45.423  0.00  0.00           H  
ATOM     54 HG23 THR X   4      36.312  52.762  45.083  0.00  0.00           H  
ATOM     55  OG1 THR X   4      35.990  51.427  42.704  0.00  0.00           O  
ATOM     56  HG1 THR X   4      35.471  50.694  43.044  0.00  0.00           H  
ATOM     57  C   THR X   4      33.910  53.895  41.921  0.00  0.00           C  
ATOM     58  O   THR X   4      33.347  53.792  40.877  0.00  0.00           O  
ATOM     59  N   ASN X   5      34.461  55.057  42.311  0.00  0.00           N  
ATOM     60  H   ASN X   5      34.700  55.064  43.293  0.00  0.00           H  
ATOM     61  CA  ASN X   5      34.206  56.312  41.539  0.00  0.00           C  
ATOM     62  HA  ASN X   5      33.264  56.822  41.739  0.00  0.00           H  
ATOM     63  CB  ASN X   5      35.367  57.215  42.049  0.00  0.00           C  
ATOM     64  HB2 ASN X   5      35.435  57.438  43.114  0.00  0.00           H  
ATOM     65  HB3 ASN X   5      36.301  56.771  41.707  0.00  0.00           H  
ATOM     66  CG  ASN X   5      35.497  58.607  41.462  0.00  0.00           C  
ATOM     67  OD1 ASN X   5      34.667  59.050  40.618  0.00  0.00           O  
ATOM     68  ND2 ASN X   5      36.627  59.212  41.782  0.00  0.00           N  
ATOM     69 HD21 ASN X   5      37.167  58.983  42.604  0.00  0.00           H  
ATOM     70 HD22 ASN X   5      36.567  60.124  41.354  0.00  0.00           H  
ATOM     71  C   ASN X   5      34.322  56.274  39.937  0.00  0.00           C  
ATOM     72  O   ASN X   5      33.428  56.716  39.217  0.00  0.00           O  
ATOM     73  N   MET X   6      35.346  55.590  39.544  0.00  0.00           N  
ATOM     74  H   MET X   6      35.962  55.237  40.262  0.00  0.00           H  
ATOM     75  CA  MET X   6      35.693  55.338  38.179  0.00  0.00           C  
ATOM     76  HA  MET X   6      35.359  56.248  37.681  0.00  0.00           H  
ATOM     77  CB  MET X   6      37.215  55.161  38.050  0.00  0.00           C  
ATOM     78  HB2 MET X   6      37.642  56.075  38.465  0.00  0.00           H  
ATOM     79  HB3 MET X   6      37.517  54.291  38.632  0.00  0.00           H  
ATOM     80  CG  MET X   6      37.858  54.968  36.632  0.00  0.00           C  
ATOM     81  HG2 MET X   6      37.681  53.945  36.299  0.00  0.00           H  
ATOM     82  HG3 MET X   6      37.276  55.639  36.001  0.00  0.00           H  
ATOM     83  SD  MET X   6      39.624  55.307  36.607  0.00  0.00           S  
ATOM     84  CE  MET X   6      39.625  57.127  36.332  0.00  0.00           C  
ATOM     85  HE1 MET X   6      39.094  57.258  35.389  0.00  0.00           H  
ATOM     86  HE2 MET X   6      40.620  57.523  36.128  0.00  0.00           H  
ATOM     87  HE3 MET X   6      39.096  57.612  37.153  0.00  0.00           H  
ATOM     88  C   MET X   6      34.886  54.148  37.442  0.00  0.00           C  
ATOM     89  O   MET X   6      34.838  54.165  36.249  0.00  0.00           O  
ATOM     90  N   SER X   7      34.324  53.146  38.184  0.00  0.00           N  
ATOM     91  H   SER X   7      34.586  53.122  39.160  0.00  0.00           H  
ATOM     92  CA  SER X   7      33.456  52.126  37.612  0.00  0.00           C  
ATOM     93  HA  SER X   7      33.655  52.157  36.541  0.00  0.00           H  
ATOM     94  CB  SER X   7      33.751  50.737  38.126  0.00  0.00           C  
ATOM     95  HB2 SER X   7      33.169  49.930  37.681  0.00  0.00           H  
ATOM     96  HB3 SER X   7      34.784  50.632  37.793  0.00  0.00           H  
ATOM     97  OG  SER X   7      33.720  50.667  39.508  0.00  0.00           O  
ATOM     98  HG  SER X   7      33.955  49.769  39.753  0.00  0.00           H  
ATOM     99  C   SER X   7      31.921  52.355  37.764  0.00  0.00           C  
ATOM    100  O   SER X   7      31.164  51.688  37.008  0.00  0.00           O  
ATOM    101  N   VAL X   8      31.468  53.321  38.539  0.00  0.00           N  
ATOM    102  H   VAL X   8      32.145  53.766  39.143  0.00  0.00           H  
ATOM    103  CA  VAL X   8      30.065  53.511  38.913  0.00  0.00           C  
ATOM    104  HA  VAL X   8      29.635  52.519  39.050  0.00  0.00           H  
ATOM    105  CB  VAL X   8      29.881  54.107  40.276  0.00  0.00           C  
ATOM    106  HB  VAL X   8      30.616  53.572  40.877  0.00  0.00           H  
ATOM    107  CG1 VAL X   8      30.267  55.543  40.319  0.00  0.00           C  
ATOM    108 HG11 VAL X   8      30.688  55.787  41.294  0.00  0.00           H  
ATOM    109 HG12 VAL X   8      29.615  56.344  39.970  0.00  0.00           H  
ATOM    110 HG13 VAL X   8      31.092  55.626  39.611  0.00  0.00           H  
ATOM    111  CG2 VAL X   8      28.500  54.090  40.975  0.00  0.00           C  
ATOM    112 HG21 VAL X   8      27.731  54.618  40.410  0.00  0.00           H  
ATOM    113 HG22 VAL X   8      28.579  54.563  41.954  0.00  0.00           H  
ATOM    114 HG23 VAL X   8      28.163  53.054  40.958  0.00  0.00           H  
ATOM    115  C   VAL X   8      29.264  54.273  37.837  0.00  0.00           C  
ATOM    116  O   VAL X   8      29.752  55.164  37.150  0.00  0.00           O  
ATOM    117  N   PRO X   9      27.992  53.919  37.577  0.00  0.00           N  
ATOM    118  CD  PRO X   9      27.320  52.686  37.927  0.00  0.00           C  
ATOM    119  HD2 PRO X   9      27.517  52.490  38.981  0.00  0.00           H  
ATOM    120  HD3 PRO X   9      27.599  51.856  37.278  0.00  0.00           H  
ATOM    121  CG  PRO X   9      25.770  53.005  37.720  0.00  0.00           C  
ATOM    122  HG2 PRO X   9      25.362  53.676  38.476  0.00  0.00           H  
ATOM    123  HG3 PRO X   9      25.208  52.071  37.691  0.00  0.00           H  
ATOM    124  CB  PRO X   9      25.837  53.904  36.480  0.00  0.00           C  
ATOM    125  HB2 PRO X   9      24.962  54.511  36.247  0.00  0.00           H  
ATOM    126  HB3 PRO X   9      25.995  53.252  35.621  0.00  0.00           H  
ATOM    127  CA  PRO X   9      27.094  54.761  36.781  0.00  0.00           C  
ATOM    128  HA  PRO X   9      27.570  54.976  35.824  0.00  0.00           H  
ATOM    129  C   PRO X   9      26.629  56.074  37.531  0.00  0.00           C  
ATOM    130  O   PRO X   9      27.039  56.276  38.708  0.00  0.00           O  
ATOM    131  N   THR X  10      25.876  56.914  36.890  0.00  0.00           N  
ATOM    132  H   THR X  10      25.553  56.784  35.942  0.00  0.00           H  
ATOM    133  CA  THR X  10      25.260  58.116  37.504  0.00  0.00           C  
ATOM    134  HA  THR X  10      25.534  58.242  38.552  0.00  0.00           H  
ATOM    135  CB  THR X  10      25.769  59.438  36.862  0.00  0.00           C  
ATOM    136  HB  THR X  10      25.070  60.241  37.094  0.00  0.00           H  
ATOM    137  CG2 THR X  10      27.176  59.864  37.296  0.00  0.00           C  
ATOM    138 HG21 THR X  10      27.128  60.935  37.492  0.00  0.00           H  
ATOM    139 HG22 THR X  10      28.003  59.741  36.595  0.00  0.00           H  
ATOM    140 HG23 THR X  10      27.369  59.354  38.240  0.00  0.00           H  
ATOM    141  OG1 THR X  10      25.940  59.185  35.488  0.00  0.00           O  
ATOM    142  HG1 THR X  10      25.085  59.183  35.052  0.00  0.00           H  
ATOM    143  C   THR X  10      23.752  58.109  37.355  0.00  0.00           C  
ATOM    144  O   THR X  10      23.260  58.037  36.218  0.00  0.00           O  
ATOM    145  N   ASP X  11      22.920  57.936  38.372  0.00  0.00           N  
ATOM    146  H   ASP X  11      21.937  58.079  38.190  0.00  0.00           H  
ATOM    147  CA  ASP X  11      23.225  57.574  39.798  0.00  0.00           C  
ATOM    148  HA  ASP X  11      23.905  58.335  40.182  0.00  0.00           H  
ATOM    149  CB  ASP X  11      21.861  57.664  40.587  0.00  0.00           C  
ATOM    150  HB2 ASP X  11      21.962  57.416  41.643  0.00  0.00           H  
ATOM    151  HB3 ASP X  11      21.558  58.711  40.598  0.00  0.00           H  
ATOM    152  CG  ASP X  11      20.739  56.836  39.956  0.00  0.00           C  
ATOM    153  OD1 ASP X  11      20.734  55.578  39.949  0.00  0.00           O  
ATOM    154  OD2 ASP X  11      19.649  57.344  39.584  0.00  0.00           O1-
ATOM    155  C   ASP X  11      23.897  56.192  39.967  0.00  0.00           C  
ATOM    156  O   ASP X  11      23.773  55.314  39.078  0.00  0.00           O  
ATOM    157  N   GLY X  12      24.565  55.946  41.107  0.00  0.00           N  
ATOM    158  H   GLY X  12      24.905  54.994  41.119  0.00  0.00           H  
ATOM    159  CA  GLY X  12      24.992  56.831  42.133  0.00  0.00           C  
ATOM    160  HA2 GLY X  12      25.523  57.686  41.714  0.00  0.00           H  
ATOM    161  HA3 GLY X  12      24.179  57.286  42.700  0.00  0.00           H  
ATOM    162  C   GLY X  12      25.984  56.220  43.196  0.00  0.00           C  
ATOM    163  O   GLY X  12      26.049  55.005  43.297  0.00  0.00           O  
ATOM    164  N   ALA X  13      26.668  57.127  43.943  0.00  0.00           N  
ATOM    165  H   ALA X  13      26.562  58.084  43.638  0.00  0.00           H  
ATOM    166  CA  ALA X  13      27.575  56.693  45.062  0.00  0.00           C  
ATOM    167  HA  ALA X  13      27.369  55.654  45.317  0.00  0.00           H  
ATOM    168  CB  ALA X  13      29.038  56.768  44.537  0.00  0.00           C  
ATOM    169  HB1 ALA X  13      29.699  56.331  45.285  0.00  0.00           H  
ATOM    170  HB2 ALA X  13      29.408  57.791  44.455  0.00  0.00           H  
ATOM    171  HB3 ALA X  13      29.266  56.196  43.637  0.00  0.00           H  
ATOM    172  C   ALA X  13      27.466  57.456  46.396  0.00  0.00           C  
ATOM    173  O   ALA X  13      27.194  58.669  46.347  0.00  0.00           O  
ATOM    174  N   VAL X  14      27.557  56.882  47.610  0.00  0.00           N  
ATOM    175  H   VAL X  14      27.340  57.504  48.375  0.00  0.00           H  
ATOM    176  CA  VAL X  14      27.945  55.438  47.882  0.00  0.00           C  
ATOM    177  HA  VAL X  14      28.760  55.139  47.223  0.00  0.00           H  
ATOM    178  CB  VAL X  14      28.502  55.399  49.300  0.00  0.00           C  
ATOM    179  HB  VAL X  14      27.750  55.824  49.963  0.00  0.00           H  
ATOM    180  CG1 VAL X  14      28.787  53.985  49.795  0.00  0.00           C  
ATOM    181 HG11 VAL X  14      29.345  53.955  50.730  0.00  0.00           H  
ATOM    182 HG12 VAL X  14      29.311  53.465  48.993  0.00  0.00           H  
ATOM    183 HG13 VAL X  14      27.970  53.295  50.004  0.00  0.00           H  
ATOM    184  CG2 VAL X  14      29.821  56.199  49.407  0.00  0.00           C  
ATOM    185 HG21 VAL X  14      30.482  55.953  48.576  0.00  0.00           H  
ATOM    186 HG22 VAL X  14      30.290  56.151  50.389  0.00  0.00           H  
ATOM    187 HG23 VAL X  14      29.565  57.259  49.415  0.00  0.00           H  
ATOM    188  C   VAL X  14      26.772  54.519  47.665  0.00  0.00           C  
ATOM    189  O   VAL X  14      25.625  54.710  48.203  0.00  0.00           O  
ATOM    190  N   THR X  15      27.042  53.482  46.941  0.00  0.00           N  
ATOM    191  H   THR X  15      27.990  53.267  46.669  0.00  0.00           H  
ATOM    192  CA  THR X  15      26.087  52.418  46.762  0.00  0.00           C  
ATOM    193  HA  THR X  15      25.229  53.003  46.431  0.00  0.00           H  
ATOM    194  CB  THR X  15      26.564  51.493  45.595  0.00  0.00           C  
ATOM    195  HB  THR X  15      27.386  50.935  46.044  0.00  0.00           H  
ATOM    196  CG2 THR X  15      25.459  50.617  45.009  0.00  0.00           C  
ATOM    197 HG21 THR X  15      24.727  51.294  44.568  0.00  0.00           H  
ATOM    198 HG22 THR X  15      25.000  49.986  45.769  0.00  0.00           H  
ATOM    199 HG23 THR X  15      25.791  49.951  44.213  0.00  0.00           H  
ATOM    200  OG1 THR X  15      27.051  52.286  44.474  0.00  0.00           O  
ATOM    201  HG1 THR X  15      27.956  52.458  44.743  0.00  0.00           H  
ATOM    202  C   THR X  15      25.825  51.641  48.021  0.00  0.00           C  
ATOM    203  O   THR X  15      26.728  51.356  48.774  0.00  0.00           O  
ATOM    204  N   THR X  16      24.506  51.369  48.240  0.00  0.00           N  
ATOM    205  H   THR X  16      23.851  51.586  47.503  0.00  0.00           H  
ATOM    206  CA  THR X  16      24.012  51.006  49.574  0.00  0.00           C  
ATOM    207  HA  THR X  16      24.312  51.852  50.192  0.00  0.00           H  
ATOM    208  CB  THR X  16      22.541  50.782  49.621  0.00  0.00           C  
ATOM    209  HB  THR X  16      22.370  49.786  49.212  0.00  0.00           H  
ATOM    210  CG2 THR X  16      21.991  50.985  51.047  0.00  0.00           C  
ATOM    211 HG21 THR X  16      20.903  51.032  51.080  0.00  0.00           H  
ATOM    212 HG22 THR X  16      22.415  51.861  51.536  0.00  0.00           H  
ATOM    213 HG23 THR X  16      22.303  50.136  51.656  0.00  0.00           H  
ATOM    214  OG1 THR X  16      21.813  51.684  48.850  0.00  0.00           O  
ATOM    215  HG1 THR X  16      21.931  51.438  47.930  0.00  0.00           H  
ATOM    216  C   THR X  16      24.611  49.701  50.200  0.00  0.00           C  
ATOM    217  O   THR X  16      24.883  49.771  51.404  0.00  0.00           O  
ATOM    218  N   SER X  17      24.761  48.582  49.472  0.00  0.00           N  
ATOM    219  H   SER X  17      24.561  48.622  48.483  0.00  0.00           H  
ATOM    220  CA  SER X  17      25.417  47.385  49.953  0.00  0.00           C  
ATOM    221  HA  SER X  17      25.029  47.076  50.924  0.00  0.00           H  
ATOM    222  CB  SER X  17      25.351  46.340  48.848  0.00  0.00           C  
ATOM    223  HB2 SER X  17      24.347  46.273  48.430  0.00  0.00           H  
ATOM    224  HB3 SER X  17      25.978  46.500  47.971  0.00  0.00           H  
ATOM    225  OG  SER X  17      25.783  45.126  49.408  0.00  0.00           O  
ATOM    226  HG  SER X  17      25.181  44.945  50.134  0.00  0.00           H  
ATOM    227  C   SER X  17      26.870  47.636  50.229  0.00  0.00           C  
ATOM    228  O   SER X  17      27.628  48.112  49.344  0.00  0.00           O  
ATOM    229  N   GLN X  18      27.313  47.445  51.432  0.00  0.00           N  
ATOM    230  H   GLN X  18      26.601  47.221  52.113  0.00  0.00           H  
ATOM    231  CA  GLN X  18      28.619  47.800  52.063  0.00  0.00           C  
ATOM    232  HA  GLN X  18      29.327  48.013  51.261  0.00  0.00           H  
ATOM    233  CB  GLN X  18      28.434  49.117  52.817  0.00  0.00           C  
ATOM    234  HB2 GLN X  18      27.589  49.130  53.505  0.00  0.00           H  
ATOM    235  HB3 GLN X  18      29.363  49.269  53.368  0.00  0.00           H  
ATOM    236  CG  GLN X  18      28.320  50.398  52.017  0.00  0.00           C  
ATOM    237  HG2 GLN X  18      29.292  50.609  51.570  0.00  0.00           H  
ATOM    238  HG3 GLN X  18      27.669  50.052  51.213  0.00  0.00           H  
ATOM    239  CD  GLN X  18      27.741  51.568  52.757  0.00  0.00           C  
ATOM    240  OE1 GLN X  18      28.461  52.384  53.299  0.00  0.00           O  
ATOM    241  NE2 GLN X  18      26.463  51.717  52.750  0.00  0.00           N  
ATOM    242 HE21 GLN X  18      26.083  52.537  53.201  0.00  0.00           H  
ATOM    243 HE22 GLN X  18      25.836  51.040  52.340  0.00  0.00           H  
ATOM    244  C   GLN X  18      29.195  46.806  53.120  0.00  0.00           C  
ATOM    245  O   GLN X  18      30.429  46.667  53.175  0.00  0.00           O  
ATOM    246  N   ILE X  19      28.280  46.178  53.903  0.00  0.00           N  
ATOM    247  H   ILE X  19      27.327  46.503  53.823  0.00  0.00           H  
ATOM    248  CA  ILE X  19      28.520  45.090  54.877  0.00  0.00           C  
ATOM    249  HA  ILE X  19      29.547  44.787  54.669  0.00  0.00           H  
ATOM    250  CB  ILE X  19      28.509  45.585  56.425  0.00  0.00           C  
ATOM    251  HB  ILE X  19      27.455  45.806  56.588  0.00  0.00           H  
ATOM    252  CG2 ILE X  19      28.949  44.485  57.356  0.00  0.00           C  
ATOM    253 HG21 ILE X  19      28.473  44.649  58.323  0.00  0.00           H  
ATOM    254 HG22 ILE X  19      30.019  44.378  57.531  0.00  0.00           H  
ATOM    255 HG23 ILE X  19      28.579  43.522  57.004  0.00  0.00           H  
ATOM    256  CG1 ILE X  19      29.141  46.955  56.653  0.00  0.00           C  
ATOM    257 HG12 ILE X  19      30.185  46.978  56.341  0.00  0.00           H  
ATOM    258 HG13 ILE X  19      28.416  47.528  56.074  0.00  0.00           H  
ATOM    259  CD1 ILE X  19      28.986  47.545  58.037  0.00  0.00           C  
ATOM    260 HD11 ILE X  19      29.592  46.902  58.676  0.00  0.00           H  
ATOM    261 HD12 ILE X  19      27.928  47.580  58.297  0.00  0.00           H  
ATOM    262 HD13 ILE X  19      29.381  48.560  57.991  0.00  0.00           H  
ATOM    263  C   ILE X  19      27.581  43.915  54.715  0.00  0.00           C  
ATOM    264  O   ILE X  19      26.403  44.163  54.761  0.00  0.00           O  
ATOM    265  N   PRO X  20      27.998  42.669  54.507  0.00  0.00           N  
ATOM    266  CD  PRO X  20      27.129  41.495  54.657  0.00  0.00           C  
ATOM    267  HD2 PRO X  20      26.218  41.511  54.060  0.00  0.00           H  
ATOM    268  HD3 PRO X  20      26.843  41.229  55.675  0.00  0.00           H  
ATOM    269  CG  PRO X  20      27.964  40.340  54.136  0.00  0.00           C  
ATOM    270  HG2 PRO X  20      27.862  40.129  53.072  0.00  0.00           H  
ATOM    271  HG3 PRO X  20      27.740  39.364  54.567  0.00  0.00           H  
ATOM    272  CB  PRO X  20      29.357  40.700  54.530  0.00  0.00           C  
ATOM    273  HB2 PRO X  20      30.070  40.175  53.894  0.00  0.00           H  
ATOM    274  HB3 PRO X  20      29.518  40.505  55.590  0.00  0.00           H  
ATOM    275  CA  PRO X  20      29.345  42.209  54.123  0.00  0.00           C  
ATOM    276  HA  PRO X  20      30.150  42.540  54.780  0.00  0.00           H  
ATOM    277  C   PRO X  20      29.667  42.582  52.613  0.00  0.00           C  
ATOM    278  O   PRO X  20      30.828  42.685  52.234  0.00  0.00           O  
ATOM    279  N   ALA X  21      28.599  42.892  51.790  0.00  0.00           N  
ATOM    280  H   ALA X  21      27.700  42.722  52.217  0.00  0.00           H  
ATOM    281  CA  ALA X  21      28.708  43.059  50.355  0.00  0.00           C  
ATOM    282  HA  ALA X  21      27.693  42.877  50.002  0.00  0.00           H  
ATOM    283  CB  ALA X  21      28.953  44.538  50.227  0.00  0.00           C  
ATOM    284  HB1 ALA X  21      29.967  44.713  50.589  0.00  0.00           H  
ATOM    285  HB2 ALA X  21      28.244  45.155  50.778  0.00  0.00           H  
ATOM    286  HB3 ALA X  21      28.933  44.825  49.176  0.00  0.00           H  
ATOM    287  C   ALA X  21      29.588  42.138  49.505  0.00  0.00           C  
ATOM    288  O   ALA X  21      30.519  42.555  48.858  0.00  0.00           O  
ATOM    289  N   SER X  22      29.343  40.811  49.662  0.00  0.00           N  
ATOM    290  H   SER X  22      28.504  40.557  50.162  0.00  0.00           H  
ATOM    291  CA  SER X  22      30.023  39.709  48.851  0.00  0.00           C  
ATOM    292  HA  SER X  22      31.012  39.598  49.294  0.00  0.00           H  
ATOM    293  CB  SER X  22      29.295  38.357  49.106  0.00  0.00           C  
ATOM    294  HB2 SER X  22      28.285  38.433  48.702  0.00  0.00           H  
ATOM    295  HB3 SER X  22      29.798  37.557  48.562  0.00  0.00           H  
ATOM    296  OG  SER X  22      29.246  38.131  50.473  0.00  0.00           O  
ATOM    297  HG  SER X  22      30.128  37.871  50.752  0.00  0.00           H  
ATOM    298  C   SER X  22      30.053  40.050  47.397  0.00  0.00           C  
ATOM    299  O   SER X  22      29.017  40.486  46.918  0.00  0.00           O  
ATOM    300  N   GLU X  23      31.193  39.998  46.699  0.00  0.00           N  
ATOM    301  H   GLU X  23      31.147  40.331  45.747  0.00  0.00           H  
ATOM    302  CA  GLU X  23      32.419  39.327  47.121  0.00  0.00           C  
ATOM    303  HA  GLU X  23      32.215  38.632  47.935  0.00  0.00           H  
ATOM    304  CB  GLU X  23      33.119  38.604  45.955  0.00  0.00           C  
ATOM    305  HB2 GLU X  23      33.449  39.179  45.090  0.00  0.00           H  
ATOM    306  HB3 GLU X  23      33.940  38.088  46.453  0.00  0.00           H  
ATOM    307  CG  GLU X  23      32.247  37.597  45.266  0.00  0.00           C  
ATOM    308  HG2 GLU X  23      31.417  38.094  44.764  0.00  0.00           H  
ATOM    309  HG3 GLU X  23      32.850  37.072  44.524  0.00  0.00           H  
ATOM    310  CD  GLU X  23      31.670  36.527  46.182  0.00  0.00           C  
ATOM    311  OE1 GLU X  23      30.515  36.203  45.974  0.00  0.00           O  
ATOM    312  OE2 GLU X  23      32.403  35.992  47.042  0.00  0.00           O1-
ATOM    313  C   GLU X  23      33.374  40.291  47.838  0.00  0.00           C  
ATOM    314  O   GLU X  23      33.031  41.510  48.017  0.00  0.00           O  
ATOM    315  N   GLN X  24      34.635  39.907  48.203  0.00  0.00           N  
ATOM    316  H   GLN X  24      34.993  39.006  47.917  0.00  0.00           H  
ATOM    317  CA  GLN X  24      35.707  40.862  48.508  0.00  0.00           C  
ATOM    318  HA  GLN X  24      35.421  41.348  49.441  0.00  0.00           H  
ATOM    319  CB  GLN X  24      36.922  39.987  48.814  0.00  0.00           C  
ATOM    320  HB2 GLN X  24      37.622  40.677  49.284  0.00  0.00           H  
ATOM    321  HB3 GLN X  24      36.671  39.201  49.526  0.00  0.00           H  
ATOM    322  CG  GLN X  24      37.528  39.496  47.480  0.00  0.00           C  
ATOM    323  HG2 GLN X  24      36.877  38.883  46.857  0.00  0.00           H  
ATOM    324  HG3 GLN X  24      37.808  40.383  46.911  0.00  0.00           H  
ATOM    325  CD  GLN X  24      38.753  38.603  47.720  0.00  0.00           C  
ATOM    326  OE1 GLN X  24      39.857  39.065  47.825  0.00  0.00           O  
ATOM    327  NE2 GLN X  24      38.561  37.330  48.003  0.00  0.00           N  
ATOM    328 HE21 GLN X  24      37.606  37.041  48.164  0.00  0.00           H  
ATOM    329 HE22 GLN X  24      39.342  36.784  48.337  0.00  0.00           H  
ATOM    330  C   GLN X  24      35.843  41.848  47.273  0.00  0.00           C  
ATOM    331  O   GLN X  24      35.315  41.634  46.173  0.00  0.00           O  
ATOM    332  N   GLU X  25      36.601  42.941  47.524  0.00  0.00           N  
ATOM    333  H   GLU X  25      37.113  42.893  48.394  0.00  0.00           H  
ATOM    334  CA  GLU X  25      36.664  44.123  46.616  0.00  0.00           C  
ATOM    335  HA  GLU X  25      35.907  44.107  45.831  0.00  0.00           H  
ATOM    336  CB  GLU X  25      36.445  45.450  47.441  0.00  0.00           C  
ATOM    337  HB2 GLU X  25      35.671  45.305  48.194  0.00  0.00           H  
ATOM    338  HB3 GLU X  25      37.366  45.680  47.976  0.00  0.00           H  
ATOM    339  CG  GLU X  25      36.042  46.517  46.341  0.00  0.00           C  
ATOM    340  HG2 GLU X  25      36.895  46.663  45.679  0.00  0.00           H  
ATOM    341  HG3 GLU X  25      35.212  46.163  45.729  0.00  0.00           H  
ATOM    342  CD  GLU X  25      35.678  47.860  46.966  0.00  0.00           C  
ATOM    343  OE1 GLU X  25      36.065  48.062  48.191  0.00  0.00           O  
ATOM    344  OE2 GLU X  25      35.129  48.696  46.257  0.00  0.00           O1-
ATOM    345  C   GLU X  25      38.071  44.116  45.907  0.00  0.00           C  
ATOM    346  O   GLU X  25      39.085  44.482  46.457  0.00  0.00           O  
ATOM    347  N   THR X  26      38.177  43.666  44.584  0.00  0.00           N  
ATOM    348  H   THR X  26      39.112  43.640  44.203  0.00  0.00           H  
ATOM    349  CA  THR X  26      37.125  43.184  43.707  0.00  0.00           C  
ATOM    350  HA  THR X  26      36.222  43.045  44.301  0.00  0.00           H  
ATOM    351  CB  THR X  26      36.848  44.123  42.518  0.00  0.00           C  
ATOM    352  HB  THR X  26      37.781  44.373  42.013  0.00  0.00           H  
ATOM    353  CG2 THR X  26      35.691  43.605  41.642  0.00  0.00           C  
ATOM    354 HG21 THR X  26      35.651  44.313  40.814  0.00  0.00           H  
ATOM    355 HG22 THR X  26      35.792  42.574  41.304  0.00  0.00           H  
ATOM    356 HG23 THR X  26      34.760  43.660  42.207  0.00  0.00           H  
ATOM    357  OG1 THR X  26      36.191  45.264  43.075  0.00  0.00           O  
ATOM    358  HG1 THR X  26      36.862  45.936  42.935  0.00  0.00           H  
ATOM    359  C   THR X  26      37.515  41.879  43.013  0.00  0.00           C  
ATOM    360  O   THR X  26      38.494  41.782  42.268  0.00  0.00           O  
ATOM    361  N   LEU X  27      36.717  40.818  43.187  0.00  0.00           N  
ATOM    362  H   LEU X  27      35.991  40.946  43.878  0.00  0.00           H  
ATOM    363  CA  LEU X  27      36.949  39.419  42.735  0.00  0.00           C  
ATOM    364  HA  LEU X  27      38.013  39.208  42.632  0.00  0.00           H  
ATOM    365  CB  LEU X  27      36.324  38.341  43.615  0.00  0.00           C  
ATOM    366  HB2 LEU X  27      36.485  38.706  44.630  0.00  0.00           H  
ATOM    367  HB3 LEU X  27      35.260  38.326  43.377  0.00  0.00           H  
ATOM    368  CG  LEU X  27      36.884  36.923  43.512  0.00  0.00           C  
ATOM    369  HG  LEU X  27      37.052  36.604  42.484  0.00  0.00           H  
ATOM    370  CD1 LEU X  27      38.144  36.829  44.351  0.00  0.00           C  
ATOM    371 HD11 LEU X  27      38.033  36.977  45.426  0.00  0.00           H  
ATOM    372 HD12 LEU X  27      38.601  35.849  44.219  0.00  0.00           H  
ATOM    373 HD13 LEU X  27      38.853  37.554  43.952  0.00  0.00           H  
ATOM    374  CD2 LEU X  27      35.846  35.903  44.049  0.00  0.00           C  
ATOM    375 HD21 LEU X  27      34.937  35.999  43.455  0.00  0.00           H  
ATOM    376 HD22 LEU X  27      36.300  34.929  44.231  0.00  0.00           H  
ATOM    377 HD23 LEU X  27      35.478  36.119  45.052  0.00  0.00           H  
ATOM    378  C   LEU X  27      36.447  39.285  41.303  0.00  0.00           C  
ATOM    379  O   LEU X  27      35.304  39.649  40.998  0.00  0.00           O  
ATOM    380  N   VAL X  28      37.256  38.691  40.433  0.00  0.00           N  
ATOM    381  H   VAL X  28      38.159  38.434  40.807  0.00  0.00           H  
ATOM    382  CA  VAL X  28      37.107  38.630  39.017  0.00  0.00           C  
ATOM    383  HA  VAL X  28      36.073  38.879  38.781  0.00  0.00           H  
ATOM    384  CB  VAL X  28      38.027  39.616  38.270  0.00  0.00           C  
ATOM    385  HB  VAL X  28      38.142  39.299  37.234  0.00  0.00           H  
ATOM    386  CG1 VAL X  28      37.363  40.985  38.301  0.00  0.00           C  
ATOM    387 HG11 VAL X  28      37.965  41.651  37.683  0.00  0.00           H  
ATOM    388 HG12 VAL X  28      36.402  40.990  37.787  0.00  0.00           H  
ATOM    389 HG13 VAL X  28      37.240  41.473  39.268  0.00  0.00           H  
ATOM    390  CG2 VAL X  28      39.472  39.708  38.744  0.00  0.00           C  
ATOM    391 HG21 VAL X  28      39.506  40.214  39.709  0.00  0.00           H  
ATOM    392 HG22 VAL X  28      40.045  38.810  38.511  0.00  0.00           H  
ATOM    393 HG23 VAL X  28      39.999  40.429  38.119  0.00  0.00           H  
ATOM    394  C   VAL X  28      37.390  37.221  38.392  0.00  0.00           C  
ATOM    395  O   VAL X  28      38.403  36.589  38.751  0.00  0.00           O  
ATOM    396  N   ARG X  29      36.555  36.756  37.455  0.00  0.00           N  
ATOM    397  H   ARG X  29      35.820  37.389  37.173  0.00  0.00           H  
ATOM    398  CA  ARG X  29      36.938  35.684  36.438  0.00  0.00           C  
ATOM    399  HA  ARG X  29      37.640  34.977  36.880  0.00  0.00           H  
ATOM    400  CB  ARG X  29      35.723  34.865  35.993  0.00  0.00           C  
ATOM    401  HB2 ARG X  29      35.180  35.310  35.159  0.00  0.00           H  
ATOM    402  HB3 ARG X  29      36.112  33.947  35.552  0.00  0.00           H  
ATOM    403  CG  ARG X  29      34.804  34.333  37.087  0.00  0.00           C  
ATOM    404  HG2 ARG X  29      34.250  35.187  37.478  0.00  0.00           H  
ATOM    405  HG3 ARG X  29      34.092  33.696  36.562  0.00  0.00           H  
ATOM    406  CD  ARG X  29      35.503  33.473  38.178  0.00  0.00           C  
ATOM    407  HD2 ARG X  29      36.278  34.089  38.633  0.00  0.00           H  
ATOM    408  HD3 ARG X  29      34.768  33.210  38.939  0.00  0.00           H  
ATOM    409  NE  ARG X  29      36.049  32.253  37.623  0.00  0.00           N  
ATOM    410  HE  ARG X  29      36.996  32.190  37.276  0.00  0.00           H  
ATOM    411  CZ  ARG X  29      35.324  31.216  37.311  0.00  0.00           C  
ATOM    412  NH1 ARG X  29      34.043  31.002  37.620  0.00  0.00           N1+
ATOM    413 HH11 ARG X  29      33.552  31.749  38.090  0.00  0.00           H  
ATOM    414 HH12 ARG X  29      33.631  30.088  37.744  0.00  0.00           H  
ATOM    415  NH2 ARG X  29      35.836  30.235  36.734  0.00  0.00           N  
ATOM    416 HH21 ARG X  29      35.321  29.392  36.523  0.00  0.00           H  
ATOM    417 HH22 ARG X  29      36.845  30.185  36.722  0.00  0.00           H  
ATOM    418  C   ARG X  29      37.606  36.369  35.149  0.00  0.00           C  
ATOM    419  O   ARG X  29      37.082  37.344  34.645  0.00  0.00           O  
ATOM    420  N   PRO X  30      38.782  35.911  34.676  0.00  0.00           N  
ATOM    421  CD  PRO X  30      39.823  35.252  35.457  0.00  0.00           C  
ATOM    422  HD2 PRO X  30      39.837  34.169  35.327  0.00  0.00           H  
ATOM    423  HD3 PRO X  30      39.652  35.576  36.484  0.00  0.00           H  
ATOM    424  CG  PRO X  30      41.173  35.749  34.927  0.00  0.00           C  
ATOM    425  HG2 PRO X  30      41.878  34.933  35.089  0.00  0.00           H  
ATOM    426  HG3 PRO X  30      41.584  36.606  35.460  0.00  0.00           H  
ATOM    427  CB  PRO X  30      40.821  36.099  33.483  0.00  0.00           C  
ATOM    428  HB2 PRO X  30      41.188  35.337  32.796  0.00  0.00           H  
ATOM    429  HB3 PRO X  30      41.433  36.895  33.059  0.00  0.00           H  
ATOM    430  CA  PRO X  30      39.329  36.287  33.356  0.00  0.00           C  
ATOM    431  HA  PRO X  30      39.306  37.364  33.189  0.00  0.00           H  
ATOM    432  C   PRO X  30      38.684  35.563  32.099  0.00  0.00           C  
ATOM    433  O   PRO X  30      38.097  34.492  32.258  0.00  0.00           O  
ATOM    434  N   LYS X  31      38.697  36.285  30.952  0.00  0.00           N  
ATOM    435  H   LYS X  31      38.919  37.262  31.079  0.00  0.00           H  
ATOM    436  CA  LYS X  31      38.336  35.671  29.719  0.00  0.00           C  
ATOM    437  HA  LYS X  31      37.563  34.952  29.990  0.00  0.00           H  
ATOM    438  CB  LYS X  31      37.670  36.753  28.827  0.00  0.00           C  
ATOM    439  HB2 LYS X  31      38.318  37.629  28.792  0.00  0.00           H  
ATOM    440  HB3 LYS X  31      37.467  36.396  27.817  0.00  0.00           H  
ATOM    441  CG  LYS X  31      36.261  37.159  29.309  0.00  0.00           C  
ATOM    442  HG2 LYS X  31      35.540  36.469  28.871  0.00  0.00           H  
ATOM    443  HG3 LYS X  31      36.232  37.033  30.391  0.00  0.00           H  
ATOM    444  CD  LYS X  31      35.756  38.571  28.844  0.00  0.00           C  
ATOM    445  HD2 LYS X  31      36.424  39.262  29.357  0.00  0.00           H  
ATOM    446  HD3 LYS X  31      35.934  38.678  27.774  0.00  0.00           H  
ATOM    447  CE  LYS X  31      34.364  38.919  29.326  0.00  0.00           C  
ATOM    448  HE2 LYS X  31      33.618  38.293  28.836  0.00  0.00           H  
ATOM    449  HE3 LYS X  31      34.288  38.734  30.397  0.00  0.00           H  
ATOM    450  NZ  LYS X  31      34.001  40.290  29.045  0.00  0.00           N1+
ATOM    451  HZ1 LYS X  31      34.756  40.950  29.162  0.00  0.00           H  
ATOM    452  HZ2 LYS X  31      33.714  40.446  28.089  0.00  0.00           H  
ATOM    453  HZ3 LYS X  31      33.223  40.669  29.565  0.00  0.00           H  
ATOM    454  C   LYS X  31      39.526  35.013  29.074  0.00  0.00           C  
ATOM    455  O   LYS X  31      40.633  35.359  29.454  0.00  0.00           O  
ATOM    456  N   PRO X  32      39.301  34.121  28.099  0.00  0.00           N  
ATOM    457  CD  PRO X  32      37.964  33.695  27.632  0.00  0.00           C  
ATOM    458  HD2 PRO X  32      37.529  34.556  27.124  0.00  0.00           H  
ATOM    459  HD3 PRO X  32      37.290  33.514  28.469  0.00  0.00           H  
ATOM    460  CG  PRO X  32      38.205  32.576  26.686  0.00  0.00           C  
ATOM    461  HG2 PRO X  32      37.481  32.522  25.873  0.00  0.00           H  
ATOM    462  HG3 PRO X  32      38.175  31.601  27.172  0.00  0.00           H  
ATOM    463  CB  PRO X  32      39.612  32.632  26.197  0.00  0.00           C  
ATOM    464  HB2 PRO X  32      39.720  33.341  25.376  0.00  0.00           H  
ATOM    465  HB3 PRO X  32      39.914  31.622  25.923  0.00  0.00           H  
ATOM    466  CA  PRO X  32      40.345  33.286  27.437  0.00  0.00           C  
ATOM    467  HA  PRO X  32      40.749  32.503  28.079  0.00  0.00           H  
ATOM    468  C   PRO X  32      41.670  34.020  26.959  0.00  0.00           C  
ATOM    469  O   PRO X  32      42.728  33.424  27.151  0.00  0.00           O  
ATOM    470  N   LEU X  33      41.645  35.226  26.384  0.00  0.00           N  
ATOM    471  H   LEU X  33      40.755  35.681  26.241  0.00  0.00           H  
ATOM    472  CA  LEU X  33      42.834  35.944  26.036  0.00  0.00           C  
ATOM    473  HA  LEU X  33      43.456  35.378  25.343  0.00  0.00           H  
ATOM    474  CB  LEU X  33      42.407  37.141  25.142  0.00  0.00           C  
ATOM    475  HB2 LEU X  33      41.349  37.046  24.895  0.00  0.00           H  
ATOM    476  HB3 LEU X  33      42.485  38.055  25.731  0.00  0.00           H  
ATOM    477  CG  LEU X  33      43.333  37.399  23.949  0.00  0.00           C  
ATOM    478  HG  LEU X  33      43.316  36.457  23.401  0.00  0.00           H  
ATOM    479  CD1 LEU X  33      42.486  38.356  23.120  0.00  0.00           C  
ATOM    480 HD11 LEU X  33      43.129  38.588  22.271  0.00  0.00           H  
ATOM    481 HD12 LEU X  33      41.550  37.909  22.784  0.00  0.00           H  
ATOM    482 HD13 LEU X  33      42.162  39.279  23.600  0.00  0.00           H  
ATOM    483  CD2 LEU X  33      44.699  37.988  24.262  0.00  0.00           C  
ATOM    484 HD21 LEU X  33      45.150  38.215  23.297  0.00  0.00           H  
ATOM    485 HD22 LEU X  33      44.636  38.823  24.960  0.00  0.00           H  
ATOM    486 HD23 LEU X  33      45.223  37.141  24.704  0.00  0.00           H  
ATOM    487  C   LEU X  33      43.688  36.372  27.220  0.00  0.00           C  
ATOM    488  O   LEU X  33      44.876  36.175  27.304  0.00  0.00           O  
ATOM    489  N   LEU X  34      43.056  36.788  28.325  0.00  0.00           N  
ATOM    490  H   LEU X  34      42.105  37.106  28.200  0.00  0.00           H  
ATOM    491  CA  LEU X  34      43.753  37.104  29.596  0.00  0.00           C  
ATOM    492  HA  LEU X  34      44.676  37.591  29.282  0.00  0.00           H  
ATOM    493  CB  LEU X  34      42.716  37.955  30.364  0.00  0.00           C  
ATOM    494  HB2 LEU X  34      42.342  38.745  29.713  0.00  0.00           H  
ATOM    495  HB3 LEU X  34      41.892  37.282  30.602  0.00  0.00           H  
ATOM    496  CG  LEU X  34      43.263  38.478  31.759  0.00  0.00           C  
ATOM    497  HG  LEU X  34      43.295  37.604  32.410  0.00  0.00           H  
ATOM    498  CD1 LEU X  34      44.606  39.149  31.728  0.00  0.00           C  
ATOM    499 HD11 LEU X  34      45.110  39.085  32.692  0.00  0.00           H  
ATOM    500 HD12 LEU X  34      45.294  38.632  31.059  0.00  0.00           H  
ATOM    501 HD13 LEU X  34      44.499  40.193  31.432  0.00  0.00           H  
ATOM    502  CD2 LEU X  34      42.204  39.423  32.396  0.00  0.00           C  
ATOM    503 HD21 LEU X  34      42.451  39.477  33.457  0.00  0.00           H  
ATOM    504 HD22 LEU X  34      42.177  40.426  31.970  0.00  0.00           H  
ATOM    505 HD23 LEU X  34      41.236  38.923  32.389  0.00  0.00           H  
ATOM    506  C   LEU X  34      44.236  35.862  30.386  0.00  0.00           C  
ATOM    507  O   LEU X  34      45.257  35.943  31.103  0.00  0.00           O  
ATOM    508  N   LEU X  35      43.381  34.851  30.379  0.00  0.00           N  
ATOM    509  H   LEU X  35      42.576  34.950  29.778  0.00  0.00           H  
ATOM    510  CA  LEU X  35      43.906  33.602  30.847  0.00  0.00           C  
ATOM    511  HA  LEU X  35      43.983  33.702  31.930  0.00  0.00           H  
ATOM    512  CB  LEU X  35      42.800  32.537  30.547  0.00  0.00           C  
ATOM    513  HB2 LEU X  35      42.708  32.779  29.489  0.00  0.00           H  
ATOM    514  HB3 LEU X  35      43.217  31.545  30.721  0.00  0.00           H  
ATOM    515  CG  LEU X  35      41.517  32.635  31.398  0.00  0.00           C  
ATOM    516  HG  LEU X  35      41.146  33.646  31.228  0.00  0.00           H  
ATOM    517  CD1 LEU X  35      40.318  31.687  30.966  0.00  0.00           C  
ATOM    518 HD11 LEU X  35      39.379  31.993  31.425  0.00  0.00           H  
ATOM    519 HD12 LEU X  35      40.231  31.601  29.883  0.00  0.00           H  
ATOM    520 HD13 LEU X  35      40.528  30.652  31.237  0.00  0.00           H  
ATOM    521  CD2 LEU X  35      41.747  32.543  32.894  0.00  0.00           C  
ATOM    522 HD21 LEU X  35      40.844  32.720  33.480  0.00  0.00           H  
ATOM    523 HD22 LEU X  35      42.141  31.607  33.291  0.00  0.00           H  
ATOM    524 HD23 LEU X  35      42.400  33.317  33.297  0.00  0.00           H  
ATOM    525  C   LEU X  35      45.242  33.150  30.142  0.00  0.00           C  
ATOM    526  O   LEU X  35      46.150  32.679  30.835  0.00  0.00           O  
ATOM    527  N   LYS X  36      45.394  33.309  28.798  0.00  0.00           N  
ATOM    528  H   LYS X  36      44.609  33.598  28.231  0.00  0.00           H  
ATOM    529  CA  LYS X  36      46.683  32.966  28.174  0.00  0.00           C  
ATOM    530  HA  LYS X  36      47.040  32.022  28.586  0.00  0.00           H  
ATOM    531  CB  LYS X  36      46.408  32.722  26.714  0.00  0.00           C  
ATOM    532  HB2 LYS X  36      45.497  32.130  26.634  0.00  0.00           H  
ATOM    533  HB3 LYS X  36      46.265  33.705  26.264  0.00  0.00           H  
ATOM    534  CG  LYS X  36      47.561  31.977  26.041  0.00  0.00           C  
ATOM    535  HG2 LYS X  36      48.472  32.513  26.303  0.00  0.00           H  
ATOM    536  HG3 LYS X  36      47.559  30.961  26.438  0.00  0.00           H  
ATOM    537  CD  LYS X  36      47.630  31.969  24.558  0.00  0.00           C  
ATOM    538  HD2 LYS X  36      47.769  32.984  24.187  0.00  0.00           H  
ATOM    539  HD3 LYS X  36      48.500  31.437  24.173  0.00  0.00           H  
ATOM    540  CE  LYS X  36      46.298  31.534  23.816  0.00  0.00           C  
ATOM    541  HE2 LYS X  36      45.444  32.190  23.982  0.00  0.00           H  
ATOM    542  HE3 LYS X  36      46.486  31.643  22.748  0.00  0.00           H  
ATOM    543  NZ  LYS X  36      45.916  30.161  24.253  0.00  0.00           N1+
ATOM    544  HZ1 LYS X  36      45.387  29.974  25.093  0.00  0.00           H  
ATOM    545  HZ2 LYS X  36      45.505  29.668  23.473  0.00  0.00           H  
ATOM    546  HZ3 LYS X  36      46.723  29.563  24.359  0.00  0.00           H  
ATOM    547  C   LYS X  36      47.813  33.979  28.443  0.00  0.00           C  
ATOM    548  O   LYS X  36      48.963  33.605  28.561  0.00  0.00           O  
ATOM    549  N   LEU X  37      47.514  35.242  28.717  0.00  0.00           N  
ATOM    550  H   LEU X  37      46.560  35.528  28.552  0.00  0.00           H  
ATOM    551  CA  LEU X  37      48.452  36.299  29.114  0.00  0.00           C  
ATOM    552  HA  LEU X  37      49.329  36.310  28.467  0.00  0.00           H  
ATOM    553  CB  LEU X  37      47.801  37.674  29.020  0.00  0.00           C  
ATOM    554  HB2 LEU X  37      47.744  37.957  27.969  0.00  0.00           H  
ATOM    555  HB3 LEU X  37      46.799  37.629  29.446  0.00  0.00           H  
ATOM    556  CG  LEU X  37      48.712  38.814  29.582  0.00  0.00           C  
ATOM    557  HG  LEU X  37      48.327  39.774  29.240  0.00  0.00           H  
ATOM    558  CD1 LEU X  37      48.649  39.162  31.072  0.00  0.00           C  
ATOM    559 HD11 LEU X  37      49.215  40.068  31.287  0.00  0.00           H  
ATOM    560 HD12 LEU X  37      47.601  39.171  31.371  0.00  0.00           H  
ATOM    561 HD13 LEU X  37      49.254  38.407  31.575  0.00  0.00           H  
ATOM    562  CD2 LEU X  37      50.198  38.832  29.177  0.00  0.00           C  
ATOM    563 HD21 LEU X  37      50.664  39.801  29.357  0.00  0.00           H  
ATOM    564 HD22 LEU X  37      50.627  38.055  29.809  0.00  0.00           H  
ATOM    565 HD23 LEU X  37      50.341  38.503  28.148  0.00  0.00           H  
ATOM    566  C   LEU X  37      48.883  35.953  30.500  0.00  0.00           C  
ATOM    567  O   LEU X  37      50.031  35.760  30.771  0.00  0.00           O  
ATOM    568  N   LEU X  38      47.920  35.796  31.461  0.00  0.00           N  
ATOM    569  H   LEU X  38      46.952  35.943  31.210  0.00  0.00           H  
ATOM    570  CA  LEU X  38      48.226  35.449  32.848  0.00  0.00           C  
ATOM    571  HA  LEU X  38      48.665  36.298  33.371  0.00  0.00           H  
ATOM    572  CB  LEU X  38      46.872  35.178  33.659  0.00  0.00           C  
ATOM    573  HB2 LEU X  38      46.188  34.605  33.032  0.00  0.00           H  
ATOM    574  HB3 LEU X  38      47.052  34.590  34.559  0.00  0.00           H  
ATOM    575  CG  LEU X  38      46.146  36.476  34.155  0.00  0.00           C  
ATOM    576  HG  LEU X  38      46.246  37.333  33.489  0.00  0.00           H  
ATOM    577  CD1 LEU X  38      44.647  36.237  34.472  0.00  0.00           C  
ATOM    578 HD11 LEU X  38      44.553  35.471  35.242  0.00  0.00           H  
ATOM    579 HD12 LEU X  38      44.115  37.127  34.807  0.00  0.00           H  
ATOM    580 HD13 LEU X  38      44.222  35.800  33.569  0.00  0.00           H  
ATOM    581  CD2 LEU X  38      46.768  36.942  35.531  0.00  0.00           C  
ATOM    582 HD21 LEU X  38      47.804  37.272  35.472  0.00  0.00           H  
ATOM    583 HD22 LEU X  38      46.358  37.904  35.840  0.00  0.00           H  
ATOM    584 HD23 LEU X  38      46.608  36.207  36.320  0.00  0.00           H  
ATOM    585  C   LEU X  38      49.126  34.252  32.997  0.00  0.00           C  
ATOM    586  O   LEU X  38      50.088  34.347  33.815  0.00  0.00           O  
ATOM    587  N   LYS X  39      48.945  33.281  32.106  0.00  0.00           N  
ATOM    588  H   LYS X  39      48.054  33.390  31.643  0.00  0.00           H  
ATOM    589  CA  LYS X  39      49.727  31.968  32.017  0.00  0.00           C  
ATOM    590  HA  LYS X  39      49.857  31.567  33.022  0.00  0.00           H  
ATOM    591  CB  LYS X  39      49.072  30.886  31.092  0.00  0.00           C  
ATOM    592  HB2 LYS X  39      48.165  30.657  31.652  0.00  0.00           H  
ATOM    593  HB3 LYS X  39      48.721  31.212  30.113  0.00  0.00           H  
ATOM    594  CG  LYS X  39      49.929  29.558  30.978  0.00  0.00           C  
ATOM    595  HG2 LYS X  39      50.845  29.695  30.404  0.00  0.00           H  
ATOM    596  HG3 LYS X  39      50.221  29.160  31.950  0.00  0.00           H  
ATOM    597  CD  LYS X  39      48.986  28.558  30.277  0.00  0.00           C  
ATOM    598  HD2 LYS X  39      48.178  28.340  30.976  0.00  0.00           H  
ATOM    599  HD3 LYS X  39      48.632  28.898  29.304  0.00  0.00           H  
ATOM    600  CE  LYS X  39      49.705  27.178  30.146  0.00  0.00           C  
ATOM    601  HE2 LYS X  39      50.550  27.413  29.499  0.00  0.00           H  
ATOM    602  HE3 LYS X  39      50.038  26.883  31.142  0.00  0.00           H  
ATOM    603  NZ  LYS X  39      48.870  26.107  29.397  0.00  0.00           N1+
ATOM    604  HZ1 LYS X  39      49.512  25.385  29.104  0.00  0.00           H  
ATOM    605  HZ2 LYS X  39      48.079  25.799  29.944  0.00  0.00           H  
ATOM    606  HZ3 LYS X  39      48.529  26.548  28.554  0.00  0.00           H  
ATOM    607  C   LYS X  39      51.139  32.231  31.705  0.00  0.00           C  
ATOM    608  O   LYS X  39      52.077  31.840  32.381  0.00  0.00           O  
ATOM    609  N   SER X  40      51.366  32.789  30.556  0.00  0.00           N  
ATOM    610  H   SER X  40      50.546  33.161  30.099  0.00  0.00           H  
ATOM    611  CA  SER X  40      52.640  33.324  30.037  0.00  0.00           C  
ATOM    612  HA  SER X  40      53.347  32.622  29.596  0.00  0.00           H  
ATOM    613  CB  SER X  40      52.219  34.174  28.723  0.00  0.00           C  
ATOM    614  HB2 SER X  40      51.634  35.054  28.992  0.00  0.00           H  
ATOM    615  HB3 SER X  40      53.137  34.559  28.279  0.00  0.00           H  
ATOM    616  OG  SER X  40      51.523  33.532  27.689  0.00  0.00           O  
ATOM    617  HG  SER X  40      50.589  33.710  27.821  0.00  0.00           H  
ATOM    618  C   SER X  40      53.403  34.263  30.963  0.00  0.00           C  
ATOM    619  O   SER X  40      54.617  34.158  31.027  0.00  0.00           O  
ATOM    620  N   VAL X  41      52.733  35.193  31.662  0.00  0.00           N  
ATOM    621  H   VAL X  41      51.726  35.192  31.584  0.00  0.00           H  
ATOM    622  CA  VAL X  41      53.434  36.110  32.645  0.00  0.00           C  
ATOM    623  HA  VAL X  41      54.403  36.329  32.195  0.00  0.00           H  
ATOM    624  CB  VAL X  41      52.750  37.481  32.752  0.00  0.00           C  
ATOM    625  HB  VAL X  41      52.597  37.887  31.752  0.00  0.00           H  
ATOM    626  CG1 VAL X  41      51.470  37.335  33.553  0.00  0.00           C  
ATOM    627 HG11 VAL X  41      51.134  38.372  33.560  0.00  0.00           H  
ATOM    628 HG12 VAL X  41      50.740  36.768  32.976  0.00  0.00           H  
ATOM    629 HG13 VAL X  41      51.588  37.032  34.594  0.00  0.00           H  
ATOM    630  CG2 VAL X  41      53.685  38.519  33.438  0.00  0.00           C  
ATOM    631 HG21 VAL X  41      53.232  39.507  33.348  0.00  0.00           H  
ATOM    632 HG22 VAL X  41      53.689  38.261  34.497  0.00  0.00           H  
ATOM    633 HG23 VAL X  41      54.627  38.582  32.893  0.00  0.00           H  
ATOM    634  C   VAL X  41      53.743  35.326  33.919  0.00  0.00           C  
ATOM    635  O   VAL X  41      54.433  35.801  34.794  0.00  0.00           O  
ATOM    636  N   GLY X  42      53.292  34.026  33.994  0.00  0.00           N  
ATOM    637  H   GLY X  42      52.633  33.747  33.280  0.00  0.00           H  
ATOM    638  CA  GLY X  42      53.837  33.010  34.923  0.00  0.00           C  
ATOM    639  HA2 GLY X  42      54.114  32.094  34.401  0.00  0.00           H  
ATOM    640  HA3 GLY X  42      54.746  33.401  35.380  0.00  0.00           H  
ATOM    641  C   GLY X  42      52.970  32.663  36.102  0.00  0.00           C  
ATOM    642  O   GLY X  42      53.484  32.132  37.088  0.00  0.00           O  
ATOM    643  N   ALA X  43      51.713  33.012  36.040  0.00  0.00           N  
ATOM    644  H   ALA X  43      51.389  33.259  35.117  0.00  0.00           H  
ATOM    645  CA  ALA X  43      50.677  32.756  37.030  0.00  0.00           C  
ATOM    646  HA  ALA X  43      51.129  32.526  37.995  0.00  0.00           H  
ATOM    647  CB  ALA X  43      49.836  34.029  37.173  0.00  0.00           C  
ATOM    648  HB1 ALA X  43      48.916  33.900  37.743  0.00  0.00           H  
ATOM    649  HB2 ALA X  43      50.393  34.920  37.461  0.00  0.00           H  
ATOM    650  HB3 ALA X  43      49.379  34.261  36.211  0.00  0.00           H  
ATOM    651  C   ALA X  43      49.838  31.538  36.739  0.00  0.00           C  
ATOM    652  O   ALA X  43      49.780  31.101  35.586  0.00  0.00           O  
ATOM    653  N   GLN X  44      49.294  30.863  37.779  0.00  0.00           N  
ATOM    654  H   GLN X  44      49.272  31.372  38.651  0.00  0.00           H  
ATOM    655  CA  GLN X  44      48.841  29.435  37.712  0.00  0.00           C  
ATOM    656  HA  GLN X  44      48.939  29.121  36.673  0.00  0.00           H  
ATOM    657  CB  GLN X  44      49.716  28.515  38.501  0.00  0.00           C  
ATOM    658  HB2 GLN X  44      49.451  28.588  39.556  0.00  0.00           H  
ATOM    659  HB3 GLN X  44      49.482  27.504  38.166  0.00  0.00           H  
ATOM    660  CG  GLN X  44      51.237  28.777  38.415  0.00  0.00           C  
ATOM    661  HG2 GLN X  44      51.510  28.984  37.380  0.00  0.00           H  
ATOM    662  HG3 GLN X  44      51.563  29.667  38.954  0.00  0.00           H  
ATOM    663  CD  GLN X  44      52.067  27.574  38.826  0.00  0.00           C  
ATOM    664  OE1 GLN X  44      52.637  26.883  37.980  0.00  0.00           O  
ATOM    665  NE2 GLN X  44      52.006  27.078  40.011  0.00  0.00           N  
ATOM    666 HE21 GLN X  44      52.576  26.277  40.242  0.00  0.00           H  
ATOM    667 HE22 GLN X  44      51.503  27.477  40.790  0.00  0.00           H  
ATOM    668  C   GLN X  44      47.378  29.270  38.113  0.00  0.00           C  
ATOM    669  O   GLN X  44      46.838  28.283  37.712  0.00  0.00           O  
ATOM    670  N   LYS X  45      46.745  30.135  38.929  0.00  0.00           N  
ATOM    671  H   LYS X  45      47.307  30.921  39.224  0.00  0.00           H  
ATOM    672  CA  LYS X  45      45.304  30.015  39.211  0.00  0.00           C  
ATOM    673  HA  LYS X  45      45.219  28.934  39.329  0.00  0.00           H  
ATOM    674  CB  LYS X  45      45.014  30.565  40.587  0.00  0.00           C  
ATOM    675  HB2 LYS X  45      43.986  30.296  40.831  0.00  0.00           H  
ATOM    676  HB3 LYS X  45      45.627  30.074  41.342  0.00  0.00           H  
ATOM    677  CG  LYS X  45      45.134  32.064  40.649  0.00  0.00           C  
ATOM    678  HG2 LYS X  45      46.129  32.372  40.329  0.00  0.00           H  
ATOM    679  HG3 LYS X  45      44.441  32.411  39.883  0.00  0.00           H  
ATOM    680  CD  LYS X  45      44.928  32.613  42.055  0.00  0.00           C  
ATOM    681  HD2 LYS X  45      44.152  32.072  42.596  0.00  0.00           H  
ATOM    682  HD3 LYS X  45      45.789  32.323  42.656  0.00  0.00           H  
ATOM    683  CE  LYS X  45      44.829  34.141  42.071  0.00  0.00           C  
ATOM    684  HE2 LYS X  45      45.724  34.545  41.599  0.00  0.00           H  
ATOM    685  HE3 LYS X  45      43.941  34.493  41.546  0.00  0.00           H  
ATOM    686  NZ  LYS X  45      44.815  34.724  43.451  0.00  0.00           N1+
ATOM    687  HZ1 LYS X  45      43.880  34.689  43.832  0.00  0.00           H  
ATOM    688  HZ2 LYS X  45      45.503  34.310  44.063  0.00  0.00           H  
ATOM    689  HZ3 LYS X  45      44.997  35.714  43.361  0.00  0.00           H  
ATOM    690  C   LYS X  45      44.322  30.400  38.090  0.00  0.00           C  
ATOM    691  O   LYS X  45      44.786  30.932  37.076  0.00  0.00           O  
ATOM    692  N   ASP X  46      42.999  30.265  38.313  0.00  0.00           N  
ATOM    693  H   ASP X  46      42.761  29.817  39.187  0.00  0.00           H  
ATOM    694  CA  ASP X  46      41.841  30.705  37.513  0.00  0.00           C  
ATOM    695  HA  ASP X  46      42.243  30.952  36.530  0.00  0.00           H  
ATOM    696  CB  ASP X  46      40.901  29.511  37.412  0.00  0.00           C  
ATOM    697  HB2 ASP X  46      41.509  28.698  37.013  0.00  0.00           H  
ATOM    698  HB3 ASP X  46      40.471  29.166  38.353  0.00  0.00           H  
ATOM    699  CG  ASP X  46      39.752  29.712  36.522  0.00  0.00           C  
ATOM    700  OD1 ASP X  46      39.938  29.903  35.320  0.00  0.00           O  
ATOM    701  OD2 ASP X  46      38.614  29.718  37.008  0.00  0.00           O1-
ATOM    702  C   ASP X  46      41.172  31.958  37.942  0.00  0.00           C  
ATOM    703  O   ASP X  46      40.868  32.810  37.171  0.00  0.00           O  
ATOM    704  N   THR X  47      40.957  32.121  39.291  0.00  0.00           N  
ATOM    705  H   THR X  47      41.212  31.396  39.946  0.00  0.00           H  
ATOM    706  CA  THR X  47      40.154  33.271  39.839  0.00  0.00           C  
ATOM    707  HA  THR X  47      39.634  33.745  39.006  0.00  0.00           H  
ATOM    708  CB  THR X  47      39.025  32.782  40.821  0.00  0.00           C  
ATOM    709  HB  THR X  47      39.404  32.261  41.701  0.00  0.00           H  
ATOM    710  CG2 THR X  47      38.118  33.920  41.274  0.00  0.00           C  
ATOM    711 HG21 THR X  47      37.378  33.578  41.997  0.00  0.00           H  
ATOM    712 HG22 THR X  47      38.594  34.832  41.634  0.00  0.00           H  
ATOM    713 HG23 THR X  47      37.612  34.356  40.412  0.00  0.00           H  
ATOM    714  OG1 THR X  47      38.133  31.962  40.017  0.00  0.00           O  
ATOM    715  HG1 THR X  47      38.542  31.101  39.906  0.00  0.00           H  
ATOM    716  C   THR X  47      41.067  34.283  40.459  0.00  0.00           C  
ATOM    717  O   THR X  47      41.901  33.885  41.254  0.00  0.00           O  
ATOM    718  N   TYR X  48      40.969  35.603  40.179  0.00  0.00           N  
ATOM    719  H   TYR X  48      40.099  35.917  39.776  0.00  0.00           H  
ATOM    720  CA  TYR X  48      41.769  36.765  40.597  0.00  0.00           C  
ATOM    721  HA  TYR X  48      42.551  36.595  41.337  0.00  0.00           H  
ATOM    722  CB  TYR X  48      42.534  37.237  39.347  0.00  0.00           C  
ATOM    723  HB2 TYR X  48      41.748  37.420  38.615  0.00  0.00           H  
ATOM    724  HB3 TYR X  48      43.001  38.172  39.657  0.00  0.00           H  
ATOM    725  CG  TYR X  48      43.471  36.147  38.850  0.00  0.00           C  
ATOM    726  CD1 TYR X  48      43.139  35.096  37.938  0.00  0.00           C  
ATOM    727  HD1 TYR X  48      42.171  35.006  37.468  0.00  0.00           H  
ATOM    728  CE1 TYR X  48      44.015  34.021  37.688  0.00  0.00           C  
ATOM    729  HE1 TYR X  48      43.680  33.323  36.936  0.00  0.00           H  
ATOM    730  CZ  TYR X  48      45.355  34.073  38.093  0.00  0.00           C  
ATOM    731  OH  TYR X  48      46.311  33.239  37.633  0.00  0.00           O  
ATOM    732  HH  TYR X  48      45.864  32.566  37.114  0.00  0.00           H  
ATOM    733  CE2 TYR X  48      45.695  35.094  39.015  0.00  0.00           C  
ATOM    734  HE2 TYR X  48      46.678  34.964  39.441  0.00  0.00           H  
ATOM    735  CD2 TYR X  48      44.788  36.130  39.409  0.00  0.00           C  
ATOM    736  HD2 TYR X  48      44.996  36.935  40.099  0.00  0.00           H  
ATOM    737  C   TYR X  48      40.999  37.856  41.352  0.00  0.00           C  
ATOM    738  O   TYR X  48      39.779  37.709  41.485  0.00  0.00           O  
ATOM    739  N   THR X  49      41.740  38.872  41.880  0.00  0.00           N  
ATOM    740  H   THR X  49      42.747  38.867  41.813  0.00  0.00           H  
ATOM    741  CA  THR X  49      41.129  40.204  42.157  0.00  0.00           C  
ATOM    742  HA  THR X  49      40.045  40.106  42.104  0.00  0.00           H  
ATOM    743  CB  THR X  49      41.550  40.755  43.550  0.00  0.00           C  
ATOM    744  HB  THR X  49      41.193  41.785  43.556  0.00  0.00           H  
ATOM    745  CG2 THR X  49      40.949  39.939  44.653  0.00  0.00           C  
ATOM    746 HG21 THR X  49      41.241  38.895  44.539  0.00  0.00           H  
ATOM    747 HG22 THR X  49      41.227  40.324  45.633  0.00  0.00           H  
ATOM    748 HG23 THR X  49      39.899  40.087  44.400  0.00  0.00           H  
ATOM    749  OG1 THR X  49      42.902  40.732  43.686  0.00  0.00           O  
ATOM    750  HG1 THR X  49      43.001  40.750  44.641  0.00  0.00           H  
ATOM    751  C   THR X  49      41.630  41.190  41.075  0.00  0.00           C  
ATOM    752  O   THR X  49      42.690  40.999  40.458  0.00  0.00           O  
ATOM    753  N   MET X  50      40.966  42.322  40.812  0.00  0.00           N  
ATOM    754  H   MET X  50      40.119  42.477  41.339  0.00  0.00           H  
ATOM    755  CA  MET X  50      41.320  43.338  39.804  0.00  0.00           C  
ATOM    756  HA  MET X  50      41.459  42.770  38.885  0.00  0.00           H  
ATOM    757  CB  MET X  50      40.337  44.538  39.679  0.00  0.00           C  
ATOM    758  HB2 MET X  50      40.523  45.349  40.383  0.00  0.00           H  
ATOM    759  HB3 MET X  50      39.358  44.166  39.982  0.00  0.00           H  
ATOM    760  CG  MET X  50      40.446  45.135  38.375  0.00  0.00           C  
ATOM    761  HG2 MET X  50      41.454  45.545  38.307  0.00  0.00           H  
ATOM    762  HG3 MET X  50      40.384  44.332  37.641  0.00  0.00           H  
ATOM    763  SD  MET X  50      39.186  46.372  37.875  0.00  0.00           S  
ATOM    764  CE  MET X  50      37.774  45.343  38.057  0.00  0.00           C  
ATOM    765  HE1 MET X  50      37.957  44.400  37.541  0.00  0.00           H  
ATOM    766  HE2 MET X  50      37.755  45.121  39.124  0.00  0.00           H  
ATOM    767  HE3 MET X  50      36.822  45.811  37.804  0.00  0.00           H  
ATOM    768  C   MET X  50      42.639  43.981  40.156  0.00  0.00           C  
ATOM    769  O   MET X  50      43.423  44.092  39.230  0.00  0.00           O  
ATOM    770  N   LYS X  51      42.909  44.282  41.473  0.00  0.00           N  
ATOM    771  H   LYS X  51      42.176  44.050  42.128  0.00  0.00           H  
ATOM    772  CA  LYS X  51      44.308  44.602  41.996  0.00  0.00           C  
ATOM    773  HA  LYS X  51      44.482  45.643  41.723  0.00  0.00           H  
ATOM    774  CB  LYS X  51      44.288  44.458  43.529  0.00  0.00           C  
ATOM    775  HB2 LYS X  51      43.436  45.076  43.812  0.00  0.00           H  
ATOM    776  HB3 LYS X  51      44.148  43.432  43.869  0.00  0.00           H  
ATOM    777  CG  LYS X  51      45.516  45.008  44.236  0.00  0.00           C  
ATOM    778  HG2 LYS X  51      46.443  44.556  43.883  0.00  0.00           H  
ATOM    779  HG3 LYS X  51      45.483  46.069  43.991  0.00  0.00           H  
ATOM    780  CD  LYS X  51      45.434  44.963  45.784  0.00  0.00           C  
ATOM    781  HD2 LYS X  51      44.414  45.271  46.014  0.00  0.00           H  
ATOM    782  HD3 LYS X  51      45.685  43.938  46.057  0.00  0.00           H  
ATOM    783  CE  LYS X  51      46.400  45.905  46.506  0.00  0.00           C  
ATOM    784  HE2 LYS X  51      47.398  45.471  46.451  0.00  0.00           H  
ATOM    785  HE3 LYS X  51      46.325  46.823  45.923  0.00  0.00           H  
ATOM    786  NZ  LYS X  51      45.985  46.097  47.952  0.00  0.00           N1+
ATOM    787  HZ1 LYS X  51      45.991  45.244  48.494  0.00  0.00           H  
ATOM    788  HZ2 LYS X  51      46.683  46.589  48.493  0.00  0.00           H  
ATOM    789  HZ3 LYS X  51      45.066  46.514  47.991  0.00  0.00           H  
ATOM    790  C   LYS X  51      45.435  43.689  41.464  0.00  0.00           C  
ATOM    791  O   LYS X  51      46.525  44.246  41.241  0.00  0.00           O  
ATOM    792  N   GLU X  52      45.225  42.374  41.399  0.00  0.00           N  
ATOM    793  H   GLU X  52      44.370  42.014  41.798  0.00  0.00           H  
ATOM    794  CA  GLU X  52      46.229  41.406  40.908  0.00  0.00           C  
ATOM    795  HA  GLU X  52      47.154  41.612  41.445  0.00  0.00           H  
ATOM    796  CB  GLU X  52      45.751  39.972  41.146  0.00  0.00           C  
ATOM    797  HB2 GLU X  52      44.695  39.896  40.886  0.00  0.00           H  
ATOM    798  HB3 GLU X  52      46.343  39.338  40.487  0.00  0.00           H  
ATOM    799  CG  GLU X  52      45.961  39.428  42.574  0.00  0.00           C  
ATOM    800  HG2 GLU X  52      47.012  39.593  42.814  0.00  0.00           H  
ATOM    801  HG3 GLU X  52      45.435  39.981  43.352  0.00  0.00           H  
ATOM    802  CD  GLU X  52      45.641  37.920  42.709  0.00  0.00           C  
ATOM    803  OE1 GLU X  52      46.601  37.207  43.125  0.00  0.00           O  
ATOM    804  OE2 GLU X  52      44.473  37.525  42.686  0.00  0.00           O1-
ATOM    805  C   GLU X  52      46.534  41.609  39.367  0.00  0.00           C  
ATOM    806  O   GLU X  52      47.693  41.560  39.026  0.00  0.00           O  
ATOM    807  N   VAL X  53      45.457  41.832  38.641  0.00  0.00           N  
ATOM    808  H   VAL X  53      44.575  41.900  39.128  0.00  0.00           H  
ATOM    809  CA  VAL X  53      45.427  42.022  37.217  0.00  0.00           C  
ATOM    810  HA  VAL X  53      45.783  41.080  36.800  0.00  0.00           H  
ATOM    811  CB  VAL X  53      43.956  42.037  36.777  0.00  0.00           C  
ATOM    812  HB  VAL X  53      43.250  42.665  37.319  0.00  0.00           H  
ATOM    813  CG1 VAL X  53      43.954  42.433  35.280  0.00  0.00           C  
ATOM    814 HG11 VAL X  53      42.934  42.404  34.897  0.00  0.00           H  
ATOM    815 HG12 VAL X  53      44.238  43.476  35.140  0.00  0.00           H  
ATOM    816 HG13 VAL X  53      44.583  41.759  34.698  0.00  0.00           H  
ATOM    817  CG2 VAL X  53      43.332  40.606  36.739  0.00  0.00           C  
ATOM    818 HG21 VAL X  53      42.348  40.710  36.282  0.00  0.00           H  
ATOM    819 HG22 VAL X  53      43.906  39.871  36.175  0.00  0.00           H  
ATOM    820 HG23 VAL X  53      43.066  40.249  37.734  0.00  0.00           H  
ATOM    821  C   VAL X  53      46.344  43.173  36.776  0.00  0.00           C  
ATOM    822  O   VAL X  53      47.223  43.002  35.900  0.00  0.00           O  
ATOM    823  N   LEU X  54      46.237  44.310  37.444  0.00  0.00           N  
ATOM    824  H   LEU X  54      45.509  44.377  38.141  0.00  0.00           H  
ATOM    825  CA  LEU X  54      47.092  45.448  37.241  0.00  0.00           C  
ATOM    826  HA  LEU X  54      46.866  45.792  36.231  0.00  0.00           H  
ATOM    827  CB  LEU X  54      46.661  46.459  38.275  0.00  0.00           C  
ATOM    828  HB2 LEU X  54      46.381  45.867  39.146  0.00  0.00           H  
ATOM    829  HB3 LEU X  54      47.558  46.984  38.603  0.00  0.00           H  
ATOM    830  CG  LEU X  54      45.710  47.547  37.834  0.00  0.00           C  
ATOM    831  HG  LEU X  54      44.782  47.077  37.508  0.00  0.00           H  
ATOM    832  CD1 LEU X  54      45.267  48.383  39.128  0.00  0.00           C  
ATOM    833 HD11 LEU X  54      44.296  48.833  38.921  0.00  0.00           H  
ATOM    834 HD12 LEU X  54      45.071  47.677  39.935  0.00  0.00           H  
ATOM    835 HD13 LEU X  54      45.973  49.158  39.427  0.00  0.00           H  
ATOM    836  CD2 LEU X  54      46.251  48.447  36.752  0.00  0.00           C  
ATOM    837 HD21 LEU X  54      46.560  47.827  35.910  0.00  0.00           H  
ATOM    838 HD22 LEU X  54      45.429  49.060  36.384  0.00  0.00           H  
ATOM    839 HD23 LEU X  54      47.066  49.065  37.129  0.00  0.00           H  
ATOM    840  C   LEU X  54      48.596  45.161  37.478  0.00  0.00           C  
ATOM    841  O   LEU X  54      49.457  45.607  36.725  0.00  0.00           O  
ATOM    842  N   PHE X  55      48.931  44.369  38.509  0.00  0.00           N  
ATOM    843  H   PHE X  55      48.166  43.886  38.958  0.00  0.00           H  
ATOM    844  CA  PHE X  55      50.337  43.986  38.811  0.00  0.00           C  
ATOM    845  HA  PHE X  55      51.024  44.833  38.805  0.00  0.00           H  
ATOM    846  CB  PHE X  55      50.519  43.241  40.160  0.00  0.00           C  
ATOM    847  HB2 PHE X  55      50.354  43.956  40.967  0.00  0.00           H  
ATOM    848  HB3 PHE X  55      49.671  42.556  40.163  0.00  0.00           H  
ATOM    849  CG  PHE X  55      51.704  42.408  40.529  0.00  0.00           C  
ATOM    850  CD1 PHE X  55      52.915  43.105  40.927  0.00  0.00           C  
ATOM    851  HD1 PHE X  55      52.892  44.179  41.041  0.00  0.00           H  
ATOM    852  CE1 PHE X  55      54.090  42.412  41.186  0.00  0.00           C  
ATOM    853  HE1 PHE X  55      54.944  42.958  41.558  0.00  0.00           H  
ATOM    854  CZ  PHE X  55      54.064  40.989  41.100  0.00  0.00           C  
ATOM    855  HZ  PHE X  55      54.982  40.450  41.285  0.00  0.00           H  
ATOM    856  CE2 PHE X  55      52.903  40.340  40.596  0.00  0.00           C  
ATOM    857  HE2 PHE X  55      53.082  39.307  40.335  0.00  0.00           H  
ATOM    858  CD2 PHE X  55      51.732  41.031  40.260  0.00  0.00           C  
ATOM    859  HD2 PHE X  55      50.873  40.559  39.807  0.00  0.00           H  
ATOM    860  C   PHE X  55      50.836  43.103  37.670  0.00  0.00           C  
ATOM    861  O   PHE X  55      51.862  43.420  37.068  0.00  0.00           O  
ATOM    862  N   TYR X  56      50.124  42.013  37.356  0.00  0.00           N  
ATOM    863  H   TYR X  56      49.301  41.844  37.916  0.00  0.00           H  
ATOM    864  CA  TYR X  56      50.477  41.104  36.327  0.00  0.00           C  
ATOM    865  HA  TYR X  56      51.491  40.760  36.531  0.00  0.00           H  
ATOM    866  CB  TYR X  56      49.468  39.914  36.253  0.00  0.00           C  
ATOM    867  HB2 TYR X  56      48.467  40.331  36.142  0.00  0.00           H  
ATOM    868  HB3 TYR X  56      49.609  39.245  35.404  0.00  0.00           H  
ATOM    869  CG  TYR X  56      49.687  39.056  37.512  0.00  0.00           C  
ATOM    870  CD1 TYR X  56      50.880  38.511  37.942  0.00  0.00           C  
ATOM    871  HD1 TYR X  56      51.810  38.655  37.412  0.00  0.00           H  
ATOM    872  CE1 TYR X  56      50.948  37.705  39.096  0.00  0.00           C  
ATOM    873  HE1 TYR X  56      51.942  37.450  39.434  0.00  0.00           H  
ATOM    874  CZ  TYR X  56      49.811  37.306  39.813  0.00  0.00           C  
ATOM    875  OH  TYR X  56      49.944  36.622  40.937  0.00  0.00           O  
ATOM    876  HH  TYR X  56      50.875  36.544  41.158  0.00  0.00           H  
ATOM    877  CE2 TYR X  56      48.571  37.878  39.402  0.00  0.00           C  
ATOM    878  HE2 TYR X  56      47.647  37.686  39.927  0.00  0.00           H  
ATOM    879  CD2 TYR X  56      48.521  38.701  38.253  0.00  0.00           C  
ATOM    880  HD2 TYR X  56      47.532  38.999  37.938  0.00  0.00           H  
ATOM    881  C   TYR X  56      50.604  41.724  34.894  0.00  0.00           C  
ATOM    882  O   TYR X  56      51.514  41.364  34.167  0.00  0.00           O  
ATOM    883  N   LEU X  57      49.775  42.670  34.440  0.00  0.00           N  
ATOM    884  H   LEU X  57      49.015  42.942  35.046  0.00  0.00           H  
ATOM    885  CA  LEU X  57      49.962  43.457  33.247  0.00  0.00           C  
ATOM    886  HA  LEU X  57      50.151  42.808  32.391  0.00  0.00           H  
ATOM    887  CB  LEU X  57      48.671  44.220  32.898  0.00  0.00           C  
ATOM    888  HB2 LEU X  57      48.515  44.827  33.789  0.00  0.00           H  
ATOM    889  HB3 LEU X  57      48.758  44.927  32.073  0.00  0.00           H  
ATOM    890  CG  LEU X  57      47.426  43.327  32.675  0.00  0.00           C  
ATOM    891  HG  LEU X  57      47.422  42.576  33.464  0.00  0.00           H  
ATOM    892  CD1 LEU X  57      46.227  44.244  32.830  0.00  0.00           C  
ATOM    893 HD11 LEU X  57      45.250  43.772  32.728  0.00  0.00           H  
ATOM    894 HD12 LEU X  57      46.135  44.743  33.795  0.00  0.00           H  
ATOM    895 HD13 LEU X  57      46.385  45.069  32.135  0.00  0.00           H  
ATOM    896  CD2 LEU X  57      47.401  42.709  31.266  0.00  0.00           C  
ATOM    897 HD21 LEU X  57      46.615  41.965  31.139  0.00  0.00           H  
ATOM    898 HD22 LEU X  57      47.092  43.516  30.601  0.00  0.00           H  
ATOM    899 HD23 LEU X  57      48.399  42.372  30.987  0.00  0.00           H  
ATOM    900  C   LEU X  57      51.169  44.387  33.339  0.00  0.00           C  
ATOM    901  O   LEU X  57      52.070  44.322  32.484  0.00  0.00           O  
ATOM    902  N   GLY X  58      51.340  45.197  34.443  0.00  0.00           N  
ATOM    903  H   GLY X  58      50.713  45.052  35.221  0.00  0.00           H  
ATOM    904  CA  GLY X  58      52.571  46.012  34.637  0.00  0.00           C  
ATOM    905  HA2 GLY X  58      52.677  46.746  33.838  0.00  0.00           H  
ATOM    906  HA3 GLY X  58      52.558  46.516  35.604  0.00  0.00           H  
ATOM    907  C   GLY X  58      53.822  45.111  34.723  0.00  0.00           C  
ATOM    908  O   GLY X  58      54.850  45.623  34.350  0.00  0.00           O  
ATOM    909  N   GLN X  59      53.750  43.813  35.130  0.00  0.00           N  
ATOM    910  H   GLN X  59      52.916  43.529  35.624  0.00  0.00           H  
ATOM    911  CA  GLN X  59      54.942  42.917  35.234  0.00  0.00           C  
ATOM    912  HA  GLN X  59      55.739  43.412  35.790  0.00  0.00           H  
ATOM    913  CB  GLN X  59      54.514  41.672  36.035  0.00  0.00           C  
ATOM    914  HB2 GLN X  59      54.244  42.033  37.027  0.00  0.00           H  
ATOM    915  HB3 GLN X  59      53.559  41.302  35.660  0.00  0.00           H  
ATOM    916  CG  GLN X  59      55.607  40.668  36.203  0.00  0.00           C  
ATOM    917  HG2 GLN X  59      55.960  40.267  35.252  0.00  0.00           H  
ATOM    918  HG3 GLN X  59      56.411  41.232  36.675  0.00  0.00           H  
ATOM    919  CD  GLN X  59      55.123  39.668  37.239  0.00  0.00           C  
ATOM    920  OE1 GLN X  59      54.536  38.645  36.938  0.00  0.00           O  
ATOM    921  NE2 GLN X  59      55.357  39.910  38.503  0.00  0.00           N  
ATOM    922 HE21 GLN X  59      54.964  39.247  39.156  0.00  0.00           H  
ATOM    923 HE22 GLN X  59      55.814  40.774  38.755  0.00  0.00           H  
ATOM    924  C   GLN X  59      55.311  42.518  33.869  0.00  0.00           C  
ATOM    925  O   GLN X  59      56.514  42.557  33.520  0.00  0.00           O  
ATOM    926  N   TYR X  60      54.345  42.311  32.936  0.00  0.00           N  
ATOM    927  H   TYR X  60      53.379  42.213  33.215  0.00  0.00           H  
ATOM    928  CA  TYR X  60      54.657  42.231  31.551  0.00  0.00           C  
ATOM    929  HA  TYR X  60      55.392  41.434  31.429  0.00  0.00           H  
ATOM    930  CB  TYR X  60      53.471  41.754  30.748  0.00  0.00           C  
ATOM    931  HB2 TYR X  60      52.787  41.155  31.350  0.00  0.00           H  
ATOM    932  HB3 TYR X  60      52.916  42.606  30.356  0.00  0.00           H  
ATOM    933  CG  TYR X  60      53.843  40.998  29.513  0.00  0.00           C  
ATOM    934  CD1 TYR X  60      54.138  39.610  29.708  0.00  0.00           C  
ATOM    935  HD1 TYR X  60      54.086  39.191  30.702  0.00  0.00           H  
ATOM    936  CE1 TYR X  60      54.644  38.863  28.585  0.00  0.00           C  
ATOM    937  HE1 TYR X  60      55.074  37.879  28.701  0.00  0.00           H  
ATOM    938  CZ  TYR X  60      54.682  39.483  27.337  0.00  0.00           C  
ATOM    939  OH  TYR X  60      55.183  38.787  26.256  0.00  0.00           O  
ATOM    940  HH  TYR X  60      55.714  38.057  26.583  0.00  0.00           H  
ATOM    941  CE2 TYR X  60      54.242  40.839  27.120  0.00  0.00           C  
ATOM    942  HE2 TYR X  60      54.293  41.276  26.133  0.00  0.00           H  
ATOM    943  CD2 TYR X  60      53.829  41.620  28.224  0.00  0.00           C  
ATOM    944  HD2 TYR X  60      53.582  42.661  28.077  0.00  0.00           H  
ATOM    945  C   TYR X  60      55.265  43.534  31.024  0.00  0.00           C  
ATOM    946  O   TYR X  60      56.390  43.455  30.437  0.00  0.00           O  
ATOM    947  N   ILE X  61      54.638  44.704  31.211  0.00  0.00           N  
ATOM    948  H   ILE X  61      53.699  44.713  31.583  0.00  0.00           H  
ATOM    949  CA  ILE X  61      55.251  45.949  30.734  0.00  0.00           C  
ATOM    950  HA  ILE X  61      55.433  45.760  29.676  0.00  0.00           H  
ATOM    951  CB  ILE X  61      54.285  47.136  30.947  0.00  0.00           C  
ATOM    952  HB  ILE X  61      54.134  47.125  32.027  0.00  0.00           H  
ATOM    953  CG2 ILE X  61      54.938  48.392  30.331  0.00  0.00           C  
ATOM    954 HG21 ILE X  61      55.272  48.250  29.303  0.00  0.00           H  
ATOM    955 HG22 ILE X  61      54.220  49.212  30.333  0.00  0.00           H  
ATOM    956 HG23 ILE X  61      55.853  48.620  30.877  0.00  0.00           H  
ATOM    957  CG1 ILE X  61      52.929  46.893  30.217  0.00  0.00           C  
ATOM    958 HG12 ILE X  61      53.133  46.942  29.148  0.00  0.00           H  
ATOM    959 HG13 ILE X  61      52.550  45.880  30.358  0.00  0.00           H  
ATOM    960  CD1 ILE X  61      51.843  47.844  30.630  0.00  0.00           C  
ATOM    961 HD11 ILE X  61      51.968  48.822  30.167  0.00  0.00           H  
ATOM    962 HD12 ILE X  61      50.915  47.444  30.221  0.00  0.00           H  
ATOM    963 HD13 ILE X  61      51.757  47.739  31.712  0.00  0.00           H  
ATOM    964  C   ILE X  61      56.651  46.196  31.180  0.00  0.00           C  
ATOM    965  O   ILE X  61      57.424  46.673  30.398  0.00  0.00           O  
ATOM    966  N   MET X  62      57.058  45.803  32.372  0.00  0.00           N  
ATOM    967  H   MET X  62      56.326  45.582  33.032  0.00  0.00           H  
ATOM    968  CA  MET X  62      58.392  45.761  32.971  0.00  0.00           C  
ATOM    969  HA  MET X  62      58.836  46.706  32.657  0.00  0.00           H  
ATOM    970  CB  MET X  62      58.445  45.827  34.466  0.00  0.00           C  
ATOM    971  HB2 MET X  62      57.880  44.973  34.837  0.00  0.00           H  
ATOM    972  HB3 MET X  62      59.464  45.698  34.830  0.00  0.00           H  
ATOM    973  CG  MET X  62      57.801  47.148  34.934  0.00  0.00           C  
ATOM    974  HG2 MET X  62      58.407  47.923  34.465  0.00  0.00           H  
ATOM    975  HG3 MET X  62      56.833  47.343  34.474  0.00  0.00           H  
ATOM    976  SD  MET X  62      57.585  47.438  36.710  0.00  0.00           S  
ATOM    977  CE  MET X  62      55.815  47.727  36.933  0.00  0.00           C  
ATOM    978  HE1 MET X  62      55.671  48.549  36.232  0.00  0.00           H  
ATOM    979  HE2 MET X  62      55.102  46.962  36.624  0.00  0.00           H  
ATOM    980  HE3 MET X  62      55.574  48.054  37.944  0.00  0.00           H  
ATOM    981  C   MET X  62      59.279  44.749  32.338  0.00  0.00           C  
ATOM    982  O   MET X  62      60.221  45.167  31.740  0.00  0.00           O  
ATOM    983  N   THR X  63      58.968  43.409  32.465  0.00  0.00           N  
ATOM    984  H   THR X  63      58.076  43.138  32.854  0.00  0.00           H  
ATOM    985  CA  THR X  63      59.891  42.361  32.032  0.00  0.00           C  
ATOM    986  HA  THR X  63      60.848  42.712  32.416  0.00  0.00           H  
ATOM    987  CB  THR X  63      59.566  40.948  32.648  0.00  0.00           C  
ATOM    988  HB  THR X  63      58.910  40.418  31.957  0.00  0.00           H  
ATOM    989  CG2 THR X  63      60.927  40.262  32.812  0.00  0.00           C  
ATOM    990 HG21 THR X  63      61.573  40.848  33.467  0.00  0.00           H  
ATOM    991 HG22 THR X  63      60.764  39.315  33.327  0.00  0.00           H  
ATOM    992 HG23 THR X  63      61.485  40.230  31.876  0.00  0.00           H  
ATOM    993  OG1 THR X  63      58.969  41.026  33.886  0.00  0.00           O  
ATOM    994  HG1 THR X  63      58.381  40.270  33.952  0.00  0.00           H  
ATOM    995  C   THR X  63      60.051  42.306  30.517  0.00  0.00           C  
ATOM    996  O   THR X  63      61.201  42.302  30.098  0.00  0.00           O  
ATOM    997  N   LYS X  64      58.961  42.442  29.740  0.00  0.00           N  
ATOM    998  H   LYS X  64      58.047  42.618  30.132  0.00  0.00           H  
ATOM    999  CA  LYS X  64      58.986  42.497  28.293  0.00  0.00           C  
ATOM   1000  HA  LYS X  64      59.703  41.712  28.052  0.00  0.00           H  
ATOM   1001  CB  LYS X  64      57.632  42.009  27.690  0.00  0.00           C  
ATOM   1002  HB2 LYS X  64      57.120  41.312  28.353  0.00  0.00           H  
ATOM   1003  HB3 LYS X  64      56.977  42.880  27.693  0.00  0.00           H  
ATOM   1004  CG  LYS X  64      57.700  41.304  26.318  0.00  0.00           C  
ATOM   1005  HG2 LYS X  64      56.727  40.830  26.189  0.00  0.00           H  
ATOM   1006  HG3 LYS X  64      57.654  42.125  25.601  0.00  0.00           H  
ATOM   1007  CD  LYS X  64      58.979  40.490  26.008  0.00  0.00           C  
ATOM   1008  HD2 LYS X  64      59.913  41.039  26.123  0.00  0.00           H  
ATOM   1009  HD3 LYS X  64      58.916  39.590  26.619  0.00  0.00           H  
ATOM   1010  CE  LYS X  64      58.806  40.178  24.487  0.00  0.00           C  
ATOM   1011  HE2 LYS X  64      57.893  39.611  24.303  0.00  0.00           H  
ATOM   1012  HE3 LYS X  64      58.823  41.103  23.910  0.00  0.00           H  
ATOM   1013  NZ  LYS X  64      59.881  39.255  24.026  0.00  0.00           N1+
ATOM   1014  HZ1 LYS X  64      59.774  38.284  24.283  0.00  0.00           H  
ATOM   1015  HZ2 LYS X  64      59.652  39.175  23.046  0.00  0.00           H  
ATOM   1016  HZ3 LYS X  64      60.823  39.617  24.059  0.00  0.00           H  
ATOM   1017  C   LYS X  64      59.479  43.854  27.716  0.00  0.00           C  
ATOM   1018  O   LYS X  64      59.504  43.914  26.520  0.00  0.00           O  
ATOM   1019  N   ARG X  65      59.811  44.860  28.513  0.00  0.00           N  
ATOM   1020  H   ARG X  65      59.744  44.687  29.505  0.00  0.00           H  
ATOM   1021  CA  ARG X  65      60.206  46.262  28.096  0.00  0.00           C  
ATOM   1022  HA  ARG X  65      60.121  46.791  29.045  0.00  0.00           H  
ATOM   1023  CB  ARG X  65      61.729  46.268  27.820  0.00  0.00           C  
ATOM   1024  HB2 ARG X  65      62.177  45.465  28.406  0.00  0.00           H  
ATOM   1025  HB3 ARG X  65      61.948  45.949  26.801  0.00  0.00           H  
ATOM   1026  CG  ARG X  65      62.525  47.514  28.163  0.00  0.00           C  
ATOM   1027  HG2 ARG X  65      62.082  48.412  27.732  0.00  0.00           H  
ATOM   1028  HG3 ARG X  65      62.357  47.629  29.234  0.00  0.00           H  
ATOM   1029  CD  ARG X  65      64.100  47.395  27.953  0.00  0.00           C  
ATOM   1030  HD2 ARG X  65      64.484  46.418  28.248  0.00  0.00           H  
ATOM   1031  HD3 ARG X  65      64.322  47.482  26.889  0.00  0.00           H  
ATOM   1032  NE  ARG X  65      64.760  48.524  28.581  0.00  0.00           N  
ATOM   1033  HE  ARG X  65      64.858  48.522  29.586  0.00  0.00           H  
ATOM   1034  CZ  ARG X  65      65.135  49.665  27.989  0.00  0.00           C  
ATOM   1035  NH1 ARG X  65      64.719  49.842  26.767  0.00  0.00           N1+
ATOM   1036 HH11 ARG X  65      64.064  49.196  26.350  0.00  0.00           H  
ATOM   1037 HH12 ARG X  65      64.833  50.746  26.331  0.00  0.00           H  
ATOM   1038  NH2 ARG X  65      65.784  50.659  28.527  0.00  0.00           N  
ATOM   1039 HH21 ARG X  65      66.246  50.562  29.420  0.00  0.00           H  
ATOM   1040 HH22 ARG X  65      65.816  51.535  28.026  0.00  0.00           H  
ATOM   1041  C   ARG X  65      59.351  46.957  27.029  0.00  0.00           C  
ATOM   1042  O   ARG X  65      59.805  47.246  25.905  0.00  0.00           O  
ATOM   1043  N   LEU X  66      58.114  47.299  27.413  0.00  0.00           N  
ATOM   1044  H   LEU X  66      57.821  46.912  28.298  0.00  0.00           H  
ATOM   1045  CA  LEU X  66      57.132  47.775  26.458  0.00  0.00           C  
ATOM   1046  HA  LEU X  66      57.522  47.923  25.451  0.00  0.00           H  
ATOM   1047  CB  LEU X  66      55.860  46.835  26.486  0.00  0.00           C  
ATOM   1048  HB2 LEU X  66      55.371  46.949  27.454  0.00  0.00           H  
ATOM   1049  HB3 LEU X  66      55.123  47.179  25.761  0.00  0.00           H  
ATOM   1050  CG  LEU X  66      56.216  45.407  26.230  0.00  0.00           C  
ATOM   1051  HG  LEU X  66      56.681  44.964  27.111  0.00  0.00           H  
ATOM   1052  CD1 LEU X  66      55.003  44.633  26.052  0.00  0.00           C  
ATOM   1053 HD11 LEU X  66      54.367  44.633  26.938  0.00  0.00           H  
ATOM   1054 HD12 LEU X  66      54.370  45.190  25.361  0.00  0.00           H  
ATOM   1055 HD13 LEU X  66      55.176  43.688  25.538  0.00  0.00           H  
ATOM   1056  CD2 LEU X  66      56.986  45.191  24.939  0.00  0.00           C  
ATOM   1057 HD21 LEU X  66      57.211  44.144  24.739  0.00  0.00           H  
ATOM   1058 HD22 LEU X  66      56.346  45.549  24.132  0.00  0.00           H  
ATOM   1059 HD23 LEU X  66      57.970  45.633  25.095  0.00  0.00           H  
ATOM   1060  C   LEU X  66      56.757  49.228  26.630  0.00  0.00           C  
ATOM   1061  O   LEU X  66      55.990  49.776  25.824  0.00  0.00           O  
ATOM   1062  N   TYR X  67      57.269  49.943  27.619  0.00  0.00           N  
ATOM   1063  H   TYR X  67      57.880  49.542  28.316  0.00  0.00           H  
ATOM   1064  CA  TYR X  67      57.284  51.449  27.507  0.00  0.00           C  
ATOM   1065  HA  TYR X  67      56.274  51.837  27.376  0.00  0.00           H  
ATOM   1066  CB  TYR X  67      57.694  52.092  28.864  0.00  0.00           C  
ATOM   1067  HB2 TYR X  67      57.995  53.132  28.735  0.00  0.00           H  
ATOM   1068  HB3 TYR X  67      56.799  52.149  29.484  0.00  0.00           H  
ATOM   1069  CG  TYR X  67      58.774  51.396  29.617  0.00  0.00           C  
ATOM   1070  CD1 TYR X  67      60.113  51.505  29.323  0.00  0.00           C  
ATOM   1071  HD1 TYR X  67      60.459  52.254  28.626  0.00  0.00           H  
ATOM   1072  CE1 TYR X  67      61.143  50.690  29.878  0.00  0.00           C  
ATOM   1073  HE1 TYR X  67      62.170  50.694  29.542  0.00  0.00           H  
ATOM   1074  CZ  TYR X  67      60.755  49.808  30.891  0.00  0.00           C  
ATOM   1075  OH  TYR X  67      61.673  48.959  31.401  0.00  0.00           O  
ATOM   1076  HH  TYR X  67      62.513  49.210  31.010  0.00  0.00           H  
ATOM   1077  CE2 TYR X  67      59.381  49.645  31.188  0.00  0.00           C  
ATOM   1078  HE2 TYR X  67      59.110  48.883  31.904  0.00  0.00           H  
ATOM   1079  CD2 TYR X  67      58.390  50.380  30.502  0.00  0.00           C  
ATOM   1080  HD2 TYR X  67      57.362  50.178  30.768  0.00  0.00           H  
ATOM   1081  C   TYR X  67      58.205  51.965  26.353  0.00  0.00           C  
ATOM   1082  O   TYR X  67      59.149  51.313  25.927  0.00  0.00           O  
ATOM   1083  N   ASP X  68      58.106  53.213  25.966  0.00  0.00           N  
ATOM   1084  H   ASP X  68      57.348  53.796  26.292  0.00  0.00           H  
ATOM   1085  CA  ASP X  68      59.005  53.980  25.199  0.00  0.00           C  
ATOM   1086  HA  ASP X  68      59.207  53.287  24.382  0.00  0.00           H  
ATOM   1087  CB  ASP X  68      58.244  55.161  24.585  0.00  0.00           C  
ATOM   1088  HB2 ASP X  68      57.286  54.755  24.259  0.00  0.00           H  
ATOM   1089  HB3 ASP X  68      57.881  55.806  25.385  0.00  0.00           H  
ATOM   1090  CG  ASP X  68      59.068  55.992  23.602  0.00  0.00           C  
ATOM   1091  OD1 ASP X  68      60.078  55.515  22.976  0.00  0.00           O  
ATOM   1092  OD2 ASP X  68      58.720  57.191  23.411  0.00  0.00           O1-
ATOM   1093  C   ASP X  68      60.298  54.363  25.977  0.00  0.00           C  
ATOM   1094  O   ASP X  68      60.320  54.680  27.198  0.00  0.00           O  
ATOM   1095  N   GLU X  69      61.453  54.426  25.245  0.00  0.00           N  
ATOM   1096  H   GLU X  69      61.399  54.165  24.271  0.00  0.00           H  
ATOM   1097  CA  GLU X  69      62.801  54.875  25.738  0.00  0.00           C  
ATOM   1098  HA  GLU X  69      62.988  54.428  26.714  0.00  0.00           H  
ATOM   1099  CB  GLU X  69      63.828  54.350  24.828  0.00  0.00           C  
ATOM   1100  HB2 GLU X  69      63.645  53.283  24.701  0.00  0.00           H  
ATOM   1101  HB3 GLU X  69      63.796  54.890  23.882  0.00  0.00           H  
ATOM   1102  CG  GLU X  69      65.281  54.452  25.254  0.00  0.00           C  
ATOM   1103  HG2 GLU X  69      65.930  54.405  24.379  0.00  0.00           H  
ATOM   1104  HG3 GLU X  69      65.366  55.408  25.770  0.00  0.00           H  
ATOM   1105  CD  GLU X  69      65.555  53.378  26.250  0.00  0.00           C  
ATOM   1106  OE1 GLU X  69      66.094  52.257  25.922  0.00  0.00           O  
ATOM   1107  OE2 GLU X  69      65.105  53.488  27.419  0.00  0.00           O1-
ATOM   1108  C   GLU X  69      62.773  56.335  25.932  0.00  0.00           C  
ATOM   1109  O   GLU X  69      63.495  56.797  26.804  0.00  0.00           O  
ATOM   1110  N   LYS X  70      61.995  57.108  25.105  0.00  0.00           N  
ATOM   1111  H   LYS X  70      61.368  56.612  24.489  0.00  0.00           H  
ATOM   1112  CA  LYS X  70      62.086  58.568  24.913  0.00  0.00           C  
ATOM   1113  HA  LYS X  70      63.100  58.949  25.037  0.00  0.00           H  
ATOM   1114  CB  LYS X  70      61.762  58.897  23.433  0.00  0.00           C  
ATOM   1115  HB2 LYS X  70      60.747  58.573  23.201  0.00  0.00           H  
ATOM   1116  HB3 LYS X  70      61.865  59.975  23.312  0.00  0.00           H  
ATOM   1117  CG  LYS X  70      62.764  58.131  22.521  0.00  0.00           C  
ATOM   1118  HG2 LYS X  70      63.757  58.341  22.919  0.00  0.00           H  
ATOM   1119  HG3 LYS X  70      62.644  57.057  22.660  0.00  0.00           H  
ATOM   1120  CD  LYS X  70      62.707  58.660  21.074  0.00  0.00           C  
ATOM   1121  HD2 LYS X  70      62.795  59.746  21.109  0.00  0.00           H  
ATOM   1122  HD3 LYS X  70      63.518  58.176  20.529  0.00  0.00           H  
ATOM   1123  CE  LYS X  70      61.281  58.297  20.502  0.00  0.00           C  
ATOM   1124  HE2 LYS X  70      60.612  58.999  21.000  0.00  0.00           H  
ATOM   1125  HE3 LYS X  70      61.265  58.516  19.435  0.00  0.00           H  
ATOM   1126  NZ  LYS X  70      60.786  56.900  20.706  0.00  0.00           N1+
ATOM   1127  HZ1 LYS X  70      59.860  56.716  20.347  0.00  0.00           H  
ATOM   1128  HZ2 LYS X  70      61.413  56.228  20.288  0.00  0.00           H  
ATOM   1129  HZ3 LYS X  70      60.624  56.718  21.686  0.00  0.00           H  
ATOM   1130  C   LYS X  70      61.212  59.225  25.861  0.00  0.00           C  
ATOM   1131  O   LYS X  70      61.702  60.033  26.664  0.00  0.00           O  
ATOM   1132  N   GLN X  71      59.926  58.799  25.867  0.00  0.00           N  
ATOM   1133  H   GLN X  71      59.669  58.099  25.186  0.00  0.00           H  
ATOM   1134  CA  GLN X  71      58.875  59.348  26.681  0.00  0.00           C  
ATOM   1135  HA  GLN X  71      59.368  60.052  27.352  0.00  0.00           H  
ATOM   1136  CB  GLN X  71      57.868  60.040  25.647  0.00  0.00           C  
ATOM   1137  HB2 GLN X  71      57.345  59.361  24.973  0.00  0.00           H  
ATOM   1138  HB3 GLN X  71      57.107  60.346  26.365  0.00  0.00           H  
ATOM   1139  CG  GLN X  71      58.580  61.183  24.887  0.00  0.00           C  
ATOM   1140  HG2 GLN X  71      59.263  61.702  25.560  0.00  0.00           H  
ATOM   1141  HG3 GLN X  71      59.180  60.887  24.027  0.00  0.00           H  
ATOM   1142  CD  GLN X  71      57.619  62.238  24.508  0.00  0.00           C  
ATOM   1143  OE1 GLN X  71      56.374  62.239  24.826  0.00  0.00           O  
ATOM   1144  NE2 GLN X  71      58.156  63.213  23.786  0.00  0.00           N  
ATOM   1145 HE21 GLN X  71      57.533  63.852  23.311  0.00  0.00           H  
ATOM   1146 HE22 GLN X  71      59.108  63.017  23.515  0.00  0.00           H  
ATOM   1147  C   GLN X  71      58.241  58.179  27.439  0.00  0.00           C  
ATOM   1148  O   GLN X  71      57.205  57.690  26.979  0.00  0.00           O  
ATOM   1149  N   GLN X  72      58.780  57.848  28.618  0.00  0.00           N  
ATOM   1150  H   GLN X  72      59.510  58.467  28.939  0.00  0.00           H  
ATOM   1151  CA  GLN X  72      58.410  56.715  29.472  0.00  0.00           C  
ATOM   1152  HA  GLN X  72      58.681  55.744  29.057  0.00  0.00           H  
ATOM   1153  CB  GLN X  72      58.968  56.794  30.876  0.00  0.00           C  
ATOM   1154  HB2 GLN X  72      59.976  57.189  30.754  0.00  0.00           H  
ATOM   1155  HB3 GLN X  72      58.383  57.493  31.473  0.00  0.00           H  
ATOM   1156  CG  GLN X  72      59.054  55.438  31.582  0.00  0.00           C  
ATOM   1157  HG2 GLN X  72      58.022  55.096  31.660  0.00  0.00           H  
ATOM   1158  HG3 GLN X  72      59.692  54.720  31.067  0.00  0.00           H  
ATOM   1159  CD  GLN X  72      59.688  55.618  32.981  0.00  0.00           C  
ATOM   1160  OE1 GLN X  72      59.338  56.439  33.818  0.00  0.00           O  
ATOM   1161  NE2 GLN X  72      60.927  55.091  33.158  0.00  0.00           N  
ATOM   1162 HE21 GLN X  72      61.351  55.250  34.061  0.00  0.00           H  
ATOM   1163 HE22 GLN X  72      61.302  54.533  32.404  0.00  0.00           H  
ATOM   1164  C   GLN X  72      56.813  56.579  29.627  0.00  0.00           C  
ATOM   1165  O   GLN X  72      56.376  55.420  29.629  0.00  0.00           O  
ATOM   1166  N   HIP X  73      56.033  57.639  29.746  0.00  0.00           N  
ATOM   1167  H   HIP X  73      56.414  58.480  30.155  0.00  0.00           H  
ATOM   1168  CA  HIP X  73      54.498  57.464  29.662  0.00  0.00           C  
ATOM   1169  HA  HIP X  73      54.152  56.824  30.474  0.00  0.00           H  
ATOM   1170  CB  HIP X  73      53.733  58.869  29.836  0.00  0.00           C  
ATOM   1171  HB2 HIP X  73      52.652  58.770  29.733  0.00  0.00           H  
ATOM   1172  HB3 HIP X  73      54.022  59.265  30.810  0.00  0.00           H  
ATOM   1173  CG  HIP X  73      54.034  59.950  28.806  0.00  0.00           C  
ATOM   1174  ND1 HIP X  73      55.071  60.880  28.892  0.00  0.00           N1+
ATOM   1175  HD1 HIP X  73      55.805  60.951  29.582  0.00  0.00           H  
ATOM   1176  CE1 HIP X  73      54.978  61.801  27.873  0.00  0.00           C  
ATOM   1177  HE1 HIP X  73      55.536  62.715  27.732  0.00  0.00           H  
ATOM   1178  NE2 HIP X  73      53.837  61.514  27.180  0.00  0.00           N  
ATOM   1179  HE2 HIP X  73      53.277  62.119  26.595  0.00  0.00           H  
ATOM   1180  CD2 HIP X  73      53.199  60.449  27.846  0.00  0.00           C  
ATOM   1181  HD2 HIP X  73      52.257  59.991  27.581  0.00  0.00           H  
ATOM   1182  C   HIP X  73      54.004  56.734  28.490  0.00  0.00           C  
ATOM   1183  O   HIP X  73      52.858  56.160  28.683  0.00  0.00           O  
ATOM   1184  N   ILE X  74      54.562  56.807  27.294  0.00  0.00           N  
ATOM   1185  H   ILE X  74      55.417  57.324  27.146  0.00  0.00           H  
ATOM   1186  CA  ILE X  74      54.076  56.122  26.069  0.00  0.00           C  
ATOM   1187  HA  ILE X  74      52.992  56.120  26.179  0.00  0.00           H  
ATOM   1188  CB  ILE X  74      54.509  56.848  24.750  0.00  0.00           C  
ATOM   1189  HB  ILE X  74      55.585  57.021  24.780  0.00  0.00           H  
ATOM   1190  CG2 ILE X  74      54.194  56.142  23.458  0.00  0.00           C  
ATOM   1191 HG21 ILE X  74      54.683  55.169  23.400  0.00  0.00           H  
ATOM   1192 HG22 ILE X  74      53.123  56.079  23.270  0.00  0.00           H  
ATOM   1193 HG23 ILE X  74      54.571  56.762  22.645  0.00  0.00           H  
ATOM   1194  CG1 ILE X  74      54.085  58.333  24.614  0.00  0.00           C  
ATOM   1195 HG12 ILE X  74      54.710  58.878  25.321  0.00  0.00           H  
ATOM   1196 HG13 ILE X  74      54.467  58.734  23.675  0.00  0.00           H  
ATOM   1197  CD1 ILE X  74      52.602  58.613  24.661  0.00  0.00           C  
ATOM   1198 HD11 ILE X  74      52.325  59.665  24.599  0.00  0.00           H  
ATOM   1199 HD12 ILE X  74      52.016  58.113  23.889  0.00  0.00           H  
ATOM   1200 HD13 ILE X  74      52.176  58.217  25.583  0.00  0.00           H  
ATOM   1201  C   ILE X  74      54.399  54.624  26.192  0.00  0.00           C  
ATOM   1202  O   ILE X  74      55.484  54.284  26.606  0.00  0.00           O  
ATOM   1203  N   VAL X  75      53.440  53.694  25.827  0.00  0.00           N  
ATOM   1204  H   VAL X  75      52.581  54.111  25.498  0.00  0.00           H  
ATOM   1205  CA  VAL X  75      53.483  52.260  25.931  0.00  0.00           C  
ATOM   1206  HA  VAL X  75      54.485  52.043  26.301  0.00  0.00           H  
ATOM   1207  CB  VAL X  75      52.475  51.686  26.899  0.00  0.00           C  
ATOM   1208  HB  VAL X  75      51.477  51.794  26.475  0.00  0.00           H  
ATOM   1209  CG1 VAL X  75      52.669  50.235  27.377  0.00  0.00           C  
ATOM   1210 HG11 VAL X  75      53.420  50.266  28.166  0.00  0.00           H  
ATOM   1211 HG12 VAL X  75      51.670  49.892  27.649  0.00  0.00           H  
ATOM   1212 HG13 VAL X  75      52.996  49.590  26.561  0.00  0.00           H  
ATOM   1213  CG2 VAL X  75      52.332  52.521  28.115  0.00  0.00           C  
ATOM   1214 HG21 VAL X  75      51.512  52.132  28.719  0.00  0.00           H  
ATOM   1215 HG22 VAL X  75      53.238  52.410  28.712  0.00  0.00           H  
ATOM   1216 HG23 VAL X  75      52.119  53.538  27.785  0.00  0.00           H  
ATOM   1217  C   VAL X  75      53.271  51.656  24.524  0.00  0.00           C  
ATOM   1218  O   VAL X  75      52.333  52.030  23.828  0.00  0.00           O  
ATOM   1219  N   TYR X  76      54.164  50.793  24.035  0.00  0.00           N  
ATOM   1220  H   TYR X  76      54.794  50.529  24.780  0.00  0.00           H  
ATOM   1221  CA  TYR X  76      54.154  50.072  22.719  0.00  0.00           C  
ATOM   1222  HA  TYR X  76      53.357  50.490  22.103  0.00  0.00           H  
ATOM   1223  CB  TYR X  76      55.471  50.374  22.009  0.00  0.00           C  
ATOM   1224  HB2 TYR X  76      56.270  50.342  22.750  0.00  0.00           H  
ATOM   1225  HB3 TYR X  76      55.772  49.619  21.283  0.00  0.00           H  
ATOM   1226  CG  TYR X  76      55.577  51.662  21.220  0.00  0.00           C  
ATOM   1227  CD1 TYR X  76      54.976  51.737  19.910  0.00  0.00           C  
ATOM   1228  HD1 TYR X  76      54.680  50.830  19.404  0.00  0.00           H  
ATOM   1229  CE1 TYR X  76      54.961  53.014  19.241  0.00  0.00           C  
ATOM   1230  HE1 TYR X  76      54.693  53.142  18.202  0.00  0.00           H  
ATOM   1231  CZ  TYR X  76      55.581  54.116  19.804  0.00  0.00           C  
ATOM   1232  OH  TYR X  76      55.785  55.321  19.258  0.00  0.00           O  
ATOM   1233  HH  TYR X  76      55.301  55.557  18.462  0.00  0.00           H  
ATOM   1234  CE2 TYR X  76      56.108  54.001  21.102  0.00  0.00           C  
ATOM   1235  HE2 TYR X  76      56.392  54.897  21.634  0.00  0.00           H  
ATOM   1236  CD2 TYR X  76      56.066  52.795  21.832  0.00  0.00           C  
ATOM   1237  HD2 TYR X  76      56.393  52.767  22.861  0.00  0.00           H  
ATOM   1238  C   TYR X  76      54.051  48.576  22.895  0.00  0.00           C  
ATOM   1239  O   TYR X  76      54.915  47.840  23.308  0.00  0.00           O  
ATOM   1240  N   CYS X  77      52.801  48.049  22.775  0.00  0.00           N  
ATOM   1241  H   CYS X  77      52.117  48.686  22.393  0.00  0.00           H  
ATOM   1242  CA  CYS X  77      52.517  46.612  22.549  0.00  0.00           C  
ATOM   1243  HA  CYS X  77      53.269  45.928  22.944  0.00  0.00           H  
ATOM   1244  CB  CYS X  77      51.297  46.356  23.438  0.00  0.00           C  
ATOM   1245  HB2 CYS X  77      50.451  46.964  23.116  0.00  0.00           H  
ATOM   1246  HB3 CYS X  77      51.028  45.305  23.334  0.00  0.00           H  
ATOM   1247  SG  CYS X  77      51.748  46.776  25.146  0.00  0.00           S  
ATOM   1248  HG  CYS X  77      51.737  48.087  24.890  0.00  0.00           H  
ATOM   1249  C   CYS X  77      52.342  46.260  21.059  0.00  0.00           C  
ATOM   1250  O   CYS X  77      51.284  45.783  20.607  0.00  0.00           O  
ATOM   1251  N   SER X  78      53.335  46.658  20.243  0.00  0.00           N  
ATOM   1252  H   SER X  78      54.116  47.226  20.539  0.00  0.00           H  
ATOM   1253  CA  SER X  78      53.437  46.343  18.747  0.00  0.00           C  
ATOM   1254  HA  SER X  78      52.621  46.823  18.206  0.00  0.00           H  
ATOM   1255  CB  SER X  78      54.720  46.975  18.209  0.00  0.00           C  
ATOM   1256  HB2 SER X  78      55.533  46.575  18.815  0.00  0.00           H  
ATOM   1257  HB3 SER X  78      54.808  46.728  17.151  0.00  0.00           H  
ATOM   1258  OG  SER X  78      54.800  48.383  18.417  0.00  0.00           O  
ATOM   1259  HG  SER X  78      55.693  48.730  18.351  0.00  0.00           H  
ATOM   1260  C   SER X  78      53.443  44.875  18.371  0.00  0.00           C  
ATOM   1261  O   SER X  78      52.912  44.518  17.336  0.00  0.00           O  
ATOM   1262  N   ASN X  79      54.090  43.940  19.067  0.00  0.00           N  
ATOM   1263  H   ASN X  79      54.544  44.267  19.907  0.00  0.00           H  
ATOM   1264  CA  ASN X  79      54.393  42.600  18.551  0.00  0.00           C  
ATOM   1265  HA  ASN X  79      54.190  42.546  17.481  0.00  0.00           H  
ATOM   1266  CB  ASN X  79      55.958  42.333  18.673  0.00  0.00           C  
ATOM   1267  HB2 ASN X  79      56.575  42.967  18.037  0.00  0.00           H  
ATOM   1268  HB3 ASN X  79      56.387  42.647  19.624  0.00  0.00           H  
ATOM   1269  CG  ASN X  79      56.298  40.858  18.334  0.00  0.00           C  
ATOM   1270  OD1 ASN X  79      56.552  40.558  17.157  0.00  0.00           O  
ATOM   1271  ND2 ASN X  79      56.130  39.952  19.253  0.00  0.00           N  
ATOM   1272 HD21 ASN X  79      56.243  38.982  18.996  0.00  0.00           H  
ATOM   1273 HD22 ASN X  79      56.088  40.168  20.239  0.00  0.00           H  
ATOM   1274  C   ASN X  79      53.573  41.510  19.342  0.00  0.00           C  
ATOM   1275  O   ASN X  79      53.058  40.491  18.838  0.00  0.00           O  
ATOM   1276  N   ASP X  80      53.556  41.732  20.659  0.00  0.00           N  
ATOM   1277  H   ASP X  80      53.908  42.634  20.948  0.00  0.00           H  
ATOM   1278  CA  ASP X  80      53.148  40.693  21.703  0.00  0.00           C  
ATOM   1279  HA  ASP X  80      53.391  39.758  21.198  0.00  0.00           H  
ATOM   1280  CB  ASP X  80      53.969  40.829  22.998  0.00  0.00           C  
ATOM   1281  HB2 ASP X  80      53.467  41.678  23.462  0.00  0.00           H  
ATOM   1282  HB3 ASP X  80      53.792  39.907  23.552  0.00  0.00           H  
ATOM   1283  CG  ASP X  80      55.467  41.087  22.857  0.00  0.00           C  
ATOM   1284  OD1 ASP X  80      55.996  42.197  23.151  0.00  0.00           O  
ATOM   1285  OD2 ASP X  80      56.163  40.103  22.364  0.00  0.00           O1-
ATOM   1286  C   ASP X  80      51.585  40.654  22.024  0.00  0.00           C  
ATOM   1287  O   ASP X  80      50.781  41.548  21.687  0.00  0.00           O  
ATOM   1288  N   LEU X  81      51.232  39.652  22.833  0.00  0.00           N  
ATOM   1289  H   LEU X  81      51.932  38.977  23.106  0.00  0.00           H  
ATOM   1290  CA  LEU X  81      49.820  39.299  23.088  0.00  0.00           C  
ATOM   1291  HA  LEU X  81      49.408  39.209  22.083  0.00  0.00           H  
ATOM   1292  CB  LEU X  81      49.929  37.977  23.863  0.00  0.00           C  
ATOM   1293  HB2 LEU X  81      50.577  37.236  23.395  0.00  0.00           H  
ATOM   1294  HB3 LEU X  81      50.378  38.249  24.818  0.00  0.00           H  
ATOM   1295  CG  LEU X  81      48.630  37.144  24.040  0.00  0.00           C  
ATOM   1296  HG  LEU X  81      47.937  37.652  24.710  0.00  0.00           H  
ATOM   1297  CD1 LEU X  81      47.882  36.834  22.707  0.00  0.00           C  
ATOM   1298 HD11 LEU X  81      47.246  35.969  22.898  0.00  0.00           H  
ATOM   1299 HD12 LEU X  81      47.230  37.690  22.533  0.00  0.00           H  
ATOM   1300 HD13 LEU X  81      48.589  36.429  21.983  0.00  0.00           H  
ATOM   1301  CD2 LEU X  81      48.961  35.814  24.640  0.00  0.00           C  
ATOM   1302 HD21 LEU X  81      49.644  36.035  25.460  0.00  0.00           H  
ATOM   1303 HD22 LEU X  81      48.069  35.269  24.951  0.00  0.00           H  
ATOM   1304 HD23 LEU X  81      49.544  35.084  24.077  0.00  0.00           H  
ATOM   1305  C   LEU X  81      49.019  40.395  23.791  0.00  0.00           C  
ATOM   1306  O   LEU X  81      47.883  40.706  23.454  0.00  0.00           O  
ATOM   1307  N   LEU X  82      49.602  41.131  24.725  0.00  0.00           N  
ATOM   1308  H   LEU X  82      50.599  41.015  24.832  0.00  0.00           H  
ATOM   1309  CA  LEU X  82      49.017  42.218  25.418  0.00  0.00           C  
ATOM   1310  HA  LEU X  82      48.295  41.893  26.167  0.00  0.00           H  
ATOM   1311  CB  LEU X  82      50.159  42.806  26.214  0.00  0.00           C  
ATOM   1312  HB2 LEU X  82      50.434  42.091  26.990  0.00  0.00           H  
ATOM   1313  HB3 LEU X  82      51.004  42.989  25.551  0.00  0.00           H  
ATOM   1314  CG  LEU X  82      49.919  44.082  27.018  0.00  0.00           C  
ATOM   1315  HG  LEU X  82      49.476  44.948  26.525  0.00  0.00           H  
ATOM   1316  CD1 LEU X  82      48.897  43.796  28.073  0.00  0.00           C  
ATOM   1317 HD11 LEU X  82      49.316  43.012  28.704  0.00  0.00           H  
ATOM   1318 HD12 LEU X  82      48.613  44.731  28.556  0.00  0.00           H  
ATOM   1319 HD13 LEU X  82      48.005  43.376  27.610  0.00  0.00           H  
ATOM   1320  CD2 LEU X  82      51.162  44.512  27.757  0.00  0.00           C  
ATOM   1321 HD21 LEU X  82      51.126  45.571  28.010  0.00  0.00           H  
ATOM   1322 HD22 LEU X  82      51.302  43.808  28.578  0.00  0.00           H  
ATOM   1323 HD23 LEU X  82      51.947  44.337  27.022  0.00  0.00           H  
ATOM   1324  C   LEU X  82      48.373  43.221  24.466  0.00  0.00           C  
ATOM   1325  O   LEU X  82      47.299  43.718  24.753  0.00  0.00           O  
ATOM   1326  N   GLY X  83      48.996  43.637  23.342  0.00  0.00           N  
ATOM   1327  H   GLY X  83      49.722  43.020  23.007  0.00  0.00           H  
ATOM   1328  CA  GLY X  83      48.311  44.540  22.345  0.00  0.00           C  
ATOM   1329  HA2 GLY X  83      48.061  45.418  22.939  0.00  0.00           H  
ATOM   1330  HA3 GLY X  83      48.955  44.896  21.540  0.00  0.00           H  
ATOM   1331  C   GLY X  83      46.921  44.083  21.807  0.00  0.00           C  
ATOM   1332  O   GLY X  83      46.144  44.952  21.429  0.00  0.00           O  
ATOM   1333  N   ASP X  84      46.669  42.782  21.838  0.00  0.00           N  
ATOM   1334  H   ASP X  84      47.375  42.171  22.223  0.00  0.00           H  
ATOM   1335  CA  ASP X  84      45.378  42.231  21.413  0.00  0.00           C  
ATOM   1336  HA  ASP X  84      44.991  42.899  20.643  0.00  0.00           H  
ATOM   1337  CB  ASP X  84      45.591  40.895  20.729  0.00  0.00           C  
ATOM   1338  HB2 ASP X  84      45.874  40.073  21.386  0.00  0.00           H  
ATOM   1339  HB3 ASP X  84      44.707  40.550  20.192  0.00  0.00           H  
ATOM   1340  CG  ASP X  84      46.741  40.939  19.848  0.00  0.00           C  
ATOM   1341  OD1 ASP X  84      46.737  41.722  18.845  0.00  0.00           O  
ATOM   1342  OD2 ASP X  84      47.735  40.192  20.080  0.00  0.00           O1-
ATOM   1343  C   ASP X  84      44.397  42.123  22.632  0.00  0.00           C  
ATOM   1344  O   ASP X  84      43.245  42.424  22.490  0.00  0.00           O  
ATOM   1345  N   LEU X  85      44.811  41.814  23.819  0.00  0.00           N  
ATOM   1346  H   LEU X  85      45.795  41.587  23.841  0.00  0.00           H  
ATOM   1347  CA  LEU X  85      44.098  42.009  25.109  0.00  0.00           C  
ATOM   1348  HA  LEU X  85      43.330  41.240  25.182  0.00  0.00           H  
ATOM   1349  CB  LEU X  85      45.088  41.642  26.205  0.00  0.00           C  
ATOM   1350  HB2 LEU X  85      45.748  40.862  25.826  0.00  0.00           H  
ATOM   1351  HB3 LEU X  85      45.783  42.439  26.469  0.00  0.00           H  
ATOM   1352  CG  LEU X  85      44.302  41.272  27.518  0.00  0.00           C  
ATOM   1353  HG  LEU X  85      43.301  40.860  27.385  0.00  0.00           H  
ATOM   1354  CD1 LEU X  85      45.077  40.169  28.271  0.00  0.00           C  
ATOM   1355 HD11 LEU X  85      46.118  40.450  28.428  0.00  0.00           H  
ATOM   1356 HD12 LEU X  85      44.576  39.988  29.222  0.00  0.00           H  
ATOM   1357 HD13 LEU X  85      45.121  39.250  27.685  0.00  0.00           H  
ATOM   1358  CD2 LEU X  85      44.187  42.498  28.440  0.00  0.00           C  
ATOM   1359 HD21 LEU X  85      43.741  43.315  27.874  0.00  0.00           H  
ATOM   1360 HD22 LEU X  85      43.635  42.276  29.353  0.00  0.00           H  
ATOM   1361 HD23 LEU X  85      45.194  42.807  28.723  0.00  0.00           H  
ATOM   1362  C   LEU X  85      43.568  43.464  25.179  0.00  0.00           C  
ATOM   1363  O   LEU X  85      42.414  43.734  25.445  0.00  0.00           O  
ATOM   1364  N   PHE X  86      44.445  44.376  24.840  0.00  0.00           N  
ATOM   1365  H   PHE X  86      45.408  44.109  24.697  0.00  0.00           H  
ATOM   1366  CA  PHE X  86      44.120  45.772  24.805  0.00  0.00           C  
ATOM   1367  HA  PHE X  86      43.420  45.941  25.624  0.00  0.00           H  
ATOM   1368  CB  PHE X  86      45.397  46.541  25.025  0.00  0.00           C  
ATOM   1369  HB2 PHE X  86      46.211  45.953  24.602  0.00  0.00           H  
ATOM   1370  HB3 PHE X  86      45.405  47.480  24.471  0.00  0.00           H  
ATOM   1371  CG  PHE X  86      45.722  46.775  26.512  0.00  0.00           C  
ATOM   1372  CD1 PHE X  86      45.627  45.716  27.475  0.00  0.00           C  
ATOM   1373  HD1 PHE X  86      45.491  44.705  27.122  0.00  0.00           H  
ATOM   1374  CE1 PHE X  86      45.925  45.989  28.829  0.00  0.00           C  
ATOM   1375  HE1 PHE X  86      45.933  45.179  29.543  0.00  0.00           H  
ATOM   1376  CZ  PHE X  86      46.176  47.247  29.290  0.00  0.00           C  
ATOM   1377  HZ  PHE X  86      46.291  47.442  30.346  0.00  0.00           H  
ATOM   1378  CE2 PHE X  86      46.319  48.257  28.370  0.00  0.00           C  
ATOM   1379  HE2 PHE X  86      46.618  49.247  28.683  0.00  0.00           H  
ATOM   1380  CD2 PHE X  86      46.153  47.999  27.014  0.00  0.00           C  
ATOM   1381  HD2 PHE X  86      46.313  48.796  26.303  0.00  0.00           H  
ATOM   1382  C   PHE X  86      43.450  46.126  23.527  0.00  0.00           C  
ATOM   1383  O   PHE X  86      42.640  47.099  23.598  0.00  0.00           O  
ATOM   1384  N   GLY X  87      43.619  45.477  22.360  0.00  0.00           N  
ATOM   1385  H   GLY X  87      44.133  44.607  22.346  0.00  0.00           H  
ATOM   1386  CA  GLY X  87      43.208  45.899  21.043  0.00  0.00           C  
ATOM   1387  HA2 GLY X  87      43.469  45.181  20.265  0.00  0.00           H  
ATOM   1388  HA3 GLY X  87      42.130  46.043  21.122  0.00  0.00           H  
ATOM   1389  C   GLY X  87      43.787  47.203  20.522  0.00  0.00           C  
ATOM   1390  O   GLY X  87      43.183  47.803  19.603  0.00  0.00           O  
ATOM   1391  N   VAL X  88      44.932  47.658  21.064  0.00  0.00           N  
ATOM   1392  H   VAL X  88      45.479  47.042  21.648  0.00  0.00           H  
ATOM   1393  CA  VAL X  88      45.722  48.887  20.752  0.00  0.00           C  
ATOM   1394  HA  VAL X  88      45.322  49.178  19.781  0.00  0.00           H  
ATOM   1395  CB  VAL X  88      45.236  49.935  21.710  0.00  0.00           C  
ATOM   1396  HB  VAL X  88      45.456  49.692  22.750  0.00  0.00           H  
ATOM   1397  CG1 VAL X  88      46.065  51.266  21.424  0.00  0.00           C  
ATOM   1398 HG11 VAL X  88      45.961  51.913  22.295  0.00  0.00           H  
ATOM   1399 HG12 VAL X  88      47.115  51.136  21.164  0.00  0.00           H  
ATOM   1400 HG13 VAL X  88      45.593  51.826  20.617  0.00  0.00           H  
ATOM   1401  CG2 VAL X  88      43.773  50.318  21.573  0.00  0.00           C  
ATOM   1402 HG21 VAL X  88      43.471  50.493  20.540  0.00  0.00           H  
ATOM   1403 HG22 VAL X  88      43.118  49.519  21.921  0.00  0.00           H  
ATOM   1404 HG23 VAL X  88      43.618  51.256  22.106  0.00  0.00           H  
ATOM   1405  C   VAL X  88      47.270  48.669  20.720  0.00  0.00           C  
ATOM   1406  O   VAL X  88      47.802  48.154  21.708  0.00  0.00           O  
ATOM   1407  N   PRO X  89      47.953  48.974  19.593  0.00  0.00           N  
ATOM   1408  CD  PRO X  89      47.311  49.380  18.356  0.00  0.00           C  
ATOM   1409  HD2 PRO X  89      46.889  50.366  18.552  0.00  0.00           H  
ATOM   1410  HD3 PRO X  89      46.668  48.594  17.961  0.00  0.00           H  
ATOM   1411  CG  PRO X  89      48.409  49.699  17.405  0.00  0.00           C  
ATOM   1412  HG2 PRO X  89      48.619  50.767  17.458  0.00  0.00           H  
ATOM   1413  HG3 PRO X  89      48.234  49.550  16.339  0.00  0.00           H  
ATOM   1414  CB  PRO X  89      49.689  49.063  17.939  0.00  0.00           C  
ATOM   1415  HB2 PRO X  89      50.612  49.633  17.829  0.00  0.00           H  
ATOM   1416  HB3 PRO X  89      49.849  48.077  17.503  0.00  0.00           H  
ATOM   1417  CA  PRO X  89      49.454  48.831  19.403  0.00  0.00           C  
ATOM   1418  HA  PRO X  89      49.722  47.822  19.716  0.00  0.00           H  
ATOM   1419  C   PRO X  89      50.211  49.855  20.312  0.00  0.00           C  
ATOM   1420  O   PRO X  89      51.023  49.491  21.128  0.00  0.00           O  
ATOM   1421  N   SER X  90      49.804  51.098  20.285  0.00  0.00           N  
ATOM   1422  H   SER X  90      49.045  51.342  19.664  0.00  0.00           H  
ATOM   1423  CA  SER X  90      50.466  52.135  21.086  0.00  0.00           C  
ATOM   1424  HA  SER X  90      51.136  51.702  21.830  0.00  0.00           H  
ATOM   1425  CB  SER X  90      51.297  53.106  20.308  0.00  0.00           C  
ATOM   1426  HB2 SER X  90      51.883  53.783  20.929  0.00  0.00           H  
ATOM   1427  HB3 SER X  90      51.972  52.536  19.670  0.00  0.00           H  
ATOM   1428  OG  SER X  90      50.549  53.996  19.478  0.00  0.00           O  
ATOM   1429  HG  SER X  90      49.638  53.700  19.419  0.00  0.00           H  
ATOM   1430  C   SER X  90      49.490  52.899  21.967  0.00  0.00           C  
ATOM   1431  O   SER X  90      48.490  53.293  21.494  0.00  0.00           O  
ATOM   1432  N   PHE X  91      49.879  53.210  23.261  0.00  0.00           N  
ATOM   1433  H   PHE X  91      50.769  52.816  23.531  0.00  0.00           H  
ATOM   1434  CA  PHE X  91      49.021  53.882  24.266  0.00  0.00           C  
ATOM   1435  HA  PHE X  91      48.402  54.667  23.831  0.00  0.00           H  
ATOM   1436  CB  PHE X  91      48.058  52.818  24.900  0.00  0.00           C  
ATOM   1437  HB2 PHE X  91      47.518  53.305  25.713  0.00  0.00           H  
ATOM   1438  HB3 PHE X  91      47.385  52.415  24.143  0.00  0.00           H  
ATOM   1439  CG  PHE X  91      48.576  51.635  25.652  0.00  0.00           C  
ATOM   1440  CD1 PHE X  91      48.748  51.743  27.059  0.00  0.00           C  
ATOM   1441  HD1 PHE X  91      48.689  52.669  27.612  0.00  0.00           H  
ATOM   1442  CE1 PHE X  91      49.113  50.651  27.731  0.00  0.00           C  
ATOM   1443  HE1 PHE X  91      49.326  50.894  28.762  0.00  0.00           H  
ATOM   1444  CZ  PHE X  91      49.337  49.416  27.067  0.00  0.00           C  
ATOM   1445  HZ  PHE X  91      49.459  48.502  27.628  0.00  0.00           H  
ATOM   1446  CE2 PHE X  91      49.266  49.320  25.653  0.00  0.00           C  
ATOM   1447  HE2 PHE X  91      49.369  48.354  25.181  0.00  0.00           H  
ATOM   1448  CD2 PHE X  91      48.954  50.455  24.920  0.00  0.00           C  
ATOM   1449  HD2 PHE X  91      48.757  50.483  23.858  0.00  0.00           H  
ATOM   1450  C   PHE X  91      49.772  54.649  25.374  0.00  0.00           C  
ATOM   1451  O   PHE X  91      50.988  54.772  25.243  0.00  0.00           O  
ATOM   1452  N   SER X  92      49.045  55.183  26.346  0.00  0.00           N  
ATOM   1453  H   SER X  92      48.078  54.893  26.377  0.00  0.00           H  
ATOM   1454  CA  SER X  92      49.674  56.048  27.390  0.00  0.00           C  
ATOM   1455  HA  SER X  92      50.758  55.950  27.332  0.00  0.00           H  
ATOM   1456  CB  SER X  92      49.389  57.479  26.946  0.00  0.00           C  
ATOM   1457  HB2 SER X  92      49.824  57.748  25.984  0.00  0.00           H  
ATOM   1458  HB3 SER X  92      48.312  57.517  26.784  0.00  0.00           H  
ATOM   1459  OG  SER X  92      49.824  58.293  27.965  0.00  0.00           O  
ATOM   1460  HG  SER X  92      49.671  59.209  27.720  0.00  0.00           H  
ATOM   1461  C   SER X  92      49.178  55.751  28.742  0.00  0.00           C  
ATOM   1462  O   SER X  92      47.938  55.556  28.869  0.00  0.00           O  
ATOM   1463  N   VAL X  93      50.020  55.791  29.762  0.00  0.00           N  
ATOM   1464  H   VAL X  93      50.990  55.968  29.545  0.00  0.00           H  
ATOM   1465  CA  VAL X  93      49.622  55.638  31.195  0.00  0.00           C  
ATOM   1466  HA  VAL X  93      48.983  54.775  31.385  0.00  0.00           H  
ATOM   1467  CB  VAL X  93      50.814  55.428  32.120  0.00  0.00           C  
ATOM   1468  HB  VAL X  93      50.406  55.382  33.130  0.00  0.00           H  
ATOM   1469  CG1 VAL X  93      51.499  54.076  31.859  0.00  0.00           C  
ATOM   1470 HG11 VAL X  93      51.789  53.976  30.813  0.00  0.00           H  
ATOM   1471 HG12 VAL X  93      52.434  54.017  32.416  0.00  0.00           H  
ATOM   1472 HG13 VAL X  93      50.828  53.247  32.086  0.00  0.00           H  
ATOM   1473  CG2 VAL X  93      51.882  56.525  32.088  0.00  0.00           C  
ATOM   1474 HG21 VAL X  93      52.710  56.242  32.737  0.00  0.00           H  
ATOM   1475 HG22 VAL X  93      52.184  56.877  31.101  0.00  0.00           H  
ATOM   1476 HG23 VAL X  93      51.357  57.414  32.439  0.00  0.00           H  
ATOM   1477  C   VAL X  93      48.700  56.727  31.693  0.00  0.00           C  
ATOM   1478  O   VAL X  93      47.899  56.475  32.539  0.00  0.00           O  
ATOM   1479  N   LYS X  94      48.631  57.952  31.158  0.00  0.00           N  
ATOM   1480  H   LYS X  94      49.325  58.151  30.451  0.00  0.00           H  
ATOM   1481  CA  LYS X  94      47.789  59.106  31.599  0.00  0.00           C  
ATOM   1482  HA  LYS X  94      47.926  59.376  32.646  0.00  0.00           H  
ATOM   1483  CB  LYS X  94      48.251  60.260  30.690  0.00  0.00           C  
ATOM   1484  HB2 LYS X  94      49.330  60.184  30.556  0.00  0.00           H  
ATOM   1485  HB3 LYS X  94      47.719  60.135  29.747  0.00  0.00           H  
ATOM   1486  CG  LYS X  94      47.932  61.693  31.239  0.00  0.00           C  
ATOM   1487  HG2 LYS X  94      46.898  61.749  31.581  0.00  0.00           H  
ATOM   1488  HG3 LYS X  94      48.648  61.826  32.050  0.00  0.00           H  
ATOM   1489  CD  LYS X  94      48.178  62.683  30.187  0.00  0.00           C  
ATOM   1490  HD2 LYS X  94      49.134  62.549  29.679  0.00  0.00           H  
ATOM   1491  HD3 LYS X  94      47.466  62.562  29.371  0.00  0.00           H  
ATOM   1492  CE  LYS X  94      47.971  64.183  30.750  0.00  0.00           C  
ATOM   1493  HE2 LYS X  94      47.105  64.100  31.407  0.00  0.00           H  
ATOM   1494  HE3 LYS X  94      48.827  64.461  31.365  0.00  0.00           H  
ATOM   1495  NZ  LYS X  94      47.583  65.118  29.647  0.00  0.00           N1+
ATOM   1496  HZ1 LYS X  94      46.667  64.882  29.294  0.00  0.00           H  
ATOM   1497  HZ2 LYS X  94      47.602  66.036  30.069  0.00  0.00           H  
ATOM   1498  HZ3 LYS X  94      48.347  65.188  28.990  0.00  0.00           H  
ATOM   1499  C   LYS X  94      46.288  58.951  31.483  0.00  0.00           C  
ATOM   1500  O   LYS X  94      45.504  59.436  32.297  0.00  0.00           O  
ATOM   1501  N   GLU X  95      45.895  58.153  30.490  0.00  0.00           N  
ATOM   1502  H   GLU X  95      46.501  57.478  30.047  0.00  0.00           H  
ATOM   1503  CA  GLU X  95      44.499  58.085  30.206  0.00  0.00           C  
ATOM   1504  HA  GLU X  95      44.001  59.009  30.498  0.00  0.00           H  
ATOM   1505  CB  GLU X  95      44.249  57.970  28.661  0.00  0.00           C  
ATOM   1506  HB2 GLU X  95      44.705  57.055  28.283  0.00  0.00           H  
ATOM   1507  HB3 GLU X  95      43.181  57.817  28.503  0.00  0.00           H  
ATOM   1508  CG  GLU X  95      44.858  59.160  27.886  0.00  0.00           C  
ATOM   1509  HG2 GLU X  95      44.598  60.039  28.475  0.00  0.00           H  
ATOM   1510  HG3 GLU X  95      45.945  59.109  27.816  0.00  0.00           H  
ATOM   1511  CD  GLU X  95      44.109  59.215  26.483  0.00  0.00           C  
ATOM   1512  OE1 GLU X  95      43.492  60.268  26.144  0.00  0.00           O  
ATOM   1513  OE2 GLU X  95      44.226  58.178  25.756  0.00  0.00           O1-
ATOM   1514  C   GLU X  95      43.838  57.037  31.115  0.00  0.00           C  
ATOM   1515  O   GLU X  95      43.512  55.919  30.684  0.00  0.00           O  
ATOM   1516  N   HIP X  96      43.743  57.227  32.438  0.00  0.00           N  
ATOM   1517  H   HIP X  96      44.054  58.092  32.858  0.00  0.00           H  
ATOM   1518  CA  HIP X  96      43.449  56.143  33.462  0.00  0.00           C  
ATOM   1519  HA  HIP X  96      44.264  55.424  33.378  0.00  0.00           H  
ATOM   1520  CB  HIP X  96      43.496  56.724  34.882  0.00  0.00           C  
ATOM   1521  HB2 HIP X  96      42.705  57.468  34.981  0.00  0.00           H  
ATOM   1522  HB3 HIP X  96      43.267  55.973  35.638  0.00  0.00           H  
ATOM   1523  CG  HIP X  96      44.773  57.363  35.253  0.00  0.00           C  
ATOM   1524  ND1 HIP X  96      44.999  58.538  35.950  0.00  0.00           N1+
ATOM   1525  HD1 HIP X  96      44.305  58.958  36.553  0.00  0.00           H  
ATOM   1526  CE1 HIP X  96      46.260  58.835  36.140  0.00  0.00           C  
ATOM   1527  HE1 HIP X  96      46.692  59.679  36.656  0.00  0.00           H  
ATOM   1528  NE2 HIP X  96      46.927  57.899  35.410  0.00  0.00           N  
ATOM   1529  HE2 HIP X  96      47.931  57.791  35.439  0.00  0.00           H  
ATOM   1530  CD2 HIP X  96      46.014  57.020  34.882  0.00  0.00           C  
ATOM   1531  HD2 HIP X  96      46.323  56.200  34.250  0.00  0.00           H  
ATOM   1532  C   HIP X  96      42.187  55.318  33.196  0.00  0.00           C  
ATOM   1533  O   HIP X  96      42.213  54.063  33.027  0.00  0.00           O  
ATOM   1534  N   ARG X  97      41.056  55.974  32.906  0.00  0.00           N  
ATOM   1535  H   ARG X  97      41.115  56.980  32.975  0.00  0.00           H  
ATOM   1536  CA  ARG X  97      39.753  55.280  32.594  0.00  0.00           C  
ATOM   1537  HA  ARG X  97      39.532  54.652  33.457  0.00  0.00           H  
ATOM   1538  CB  ARG X  97      38.609  56.215  32.286  0.00  0.00           C  
ATOM   1539  HB2 ARG X  97      38.698  57.108  32.904  0.00  0.00           H  
ATOM   1540  HB3 ARG X  97      38.647  56.642  31.284  0.00  0.00           H  
ATOM   1541  CG  ARG X  97      37.260  55.541  32.504  0.00  0.00           C  
ATOM   1542  HG2 ARG X  97      37.048  54.946  31.615  0.00  0.00           H  
ATOM   1543  HG3 ARG X  97      37.376  54.741  33.235  0.00  0.00           H  
ATOM   1544  CD  ARG X  97      36.017  56.398  32.854  0.00  0.00           C  
ATOM   1545  HD2 ARG X  97      36.065  56.776  33.875  0.00  0.00           H  
ATOM   1546  HD3 ARG X  97      35.881  57.105  32.036  0.00  0.00           H  
ATOM   1547  NE  ARG X  97      34.800  55.553  32.774  0.00  0.00           N  
ATOM   1548  HE  ARG X  97      34.941  54.594  32.492  0.00  0.00           H  
ATOM   1549  CZ  ARG X  97      33.595  55.828  33.217  0.00  0.00           C  
ATOM   1550  NH1 ARG X  97      33.332  56.982  33.773  0.00  0.00           N1+
ATOM   1551 HH11 ARG X  97      33.974  57.759  33.719  0.00  0.00           H  
ATOM   1552 HH12 ARG X  97      32.387  57.189  34.062  0.00  0.00           H  
ATOM   1553  NH2 ARG X  97      32.565  55.016  33.051  0.00  0.00           N  
ATOM   1554 HH21 ARG X  97      32.513  54.168  32.505  0.00  0.00           H  
ATOM   1555 HH22 ARG X  97      31.702  55.229  33.530  0.00  0.00           H  
ATOM   1556  C   ARG X  97      39.783  54.429  31.309  0.00  0.00           C  
ATOM   1557  O   ARG X  97      39.114  53.414  31.217  0.00  0.00           O  
ATOM   1558  N   LYS X  98      40.646  54.753  30.374  0.00  0.00           N  
ATOM   1559  H   LYS X  98      41.214  55.587  30.412  0.00  0.00           H  
ATOM   1560  CA  LYS X  98      40.767  53.907  29.157  0.00  0.00           C  
ATOM   1561  HA  LYS X  98      39.775  53.567  28.862  0.00  0.00           H  
ATOM   1562  CB  LYS X  98      41.423  54.882  28.197  0.00  0.00           C  
ATOM   1563  HB2 LYS X  98      40.863  55.817  28.194  0.00  0.00           H  
ATOM   1564  HB3 LYS X  98      42.455  54.968  28.540  0.00  0.00           H  
ATOM   1565  CG  LYS X  98      41.459  54.371  26.780  0.00  0.00           C  
ATOM   1566  HG2 LYS X  98      41.980  53.423  26.639  0.00  0.00           H  
ATOM   1567  HG3 LYS X  98      40.471  54.222  26.345  0.00  0.00           H  
ATOM   1568  CD  LYS X  98      42.147  55.295  25.800  0.00  0.00           C  
ATOM   1569  HD2 LYS X  98      43.131  55.558  26.189  0.00  0.00           H  
ATOM   1570  HD3 LYS X  98      42.233  54.889  24.792  0.00  0.00           H  
ATOM   1571  CE  LYS X  98      41.415  56.614  25.664  0.00  0.00           C  
ATOM   1572  HE2 LYS X  98      40.371  56.351  25.491  0.00  0.00           H  
ATOM   1573  HE3 LYS X  98      41.417  57.140  26.619  0.00  0.00           H  
ATOM   1574  NZ  LYS X  98      41.943  57.482  24.564  0.00  0.00           N1+
ATOM   1575  HZ1 LYS X  98      41.224  58.102  24.219  0.00  0.00           H  
ATOM   1576  HZ2 LYS X  98      42.688  58.034  24.967  0.00  0.00           H  
ATOM   1577  HZ3 LYS X  98      42.339  57.098  23.718  0.00  0.00           H  
ATOM   1578  C   LYS X  98      41.572  52.649  29.382  0.00  0.00           C  
ATOM   1579  O   LYS X  98      41.093  51.563  29.011  0.00  0.00           O  
ATOM   1580  N   ILE X  99      42.703  52.689  30.065  0.00  0.00           N  
ATOM   1581  H   ILE X  99      43.035  53.594  30.368  0.00  0.00           H  
ATOM   1582  CA  ILE X  99      43.478  51.465  30.562  0.00  0.00           C  
ATOM   1583  HA  ILE X  99      43.666  50.837  29.691  0.00  0.00           H  
ATOM   1584  CB  ILE X  99      44.781  51.803  31.339  0.00  0.00           C  
ATOM   1585  HB  ILE X  99      44.478  52.437  32.173  0.00  0.00           H  
ATOM   1586  CG2 ILE X  99      45.344  50.541  31.989  0.00  0.00           C  
ATOM   1587 HG21 ILE X  99      44.938  50.342  32.981  0.00  0.00           H  
ATOM   1588 HG22 ILE X  99      45.161  49.703  31.318  0.00  0.00           H  
ATOM   1589 HG23 ILE X  99      46.394  50.788  32.145  0.00  0.00           H  
ATOM   1590  CG1 ILE X  99      45.736  52.659  30.459  0.00  0.00           C  
ATOM   1591 HG12 ILE X  99      46.204  51.961  29.766  0.00  0.00           H  
ATOM   1592 HG13 ILE X  99      45.086  53.396  29.987  0.00  0.00           H  
ATOM   1593  CD1 ILE X  99      46.790  53.381  31.247  0.00  0.00           C  
ATOM   1594 HD11 ILE X  99      47.503  52.641  31.610  0.00  0.00           H  
ATOM   1595 HD12 ILE X  99      47.310  54.085  30.597  0.00  0.00           H  
ATOM   1596 HD13 ILE X  99      46.347  53.919  32.085  0.00  0.00           H  
ATOM   1597  C   ILE X  99      42.540  50.619  31.444  0.00  0.00           C  
ATOM   1598  O   ILE X  99      42.586  49.405  31.270  0.00  0.00           O  
ATOM   1599  N   TYR X 100      41.694  51.218  32.251  0.00  0.00           N  
ATOM   1600  H   TYR X 100      41.713  52.225  32.179  0.00  0.00           H  
ATOM   1601  CA  TYR X 100      40.665  50.588  33.085  0.00  0.00           C  
ATOM   1602  HA  TYR X 100      41.166  49.830  33.687  0.00  0.00           H  
ATOM   1603  CB  TYR X 100      39.895  51.616  33.965  0.00  0.00           C  
ATOM   1604  HB2 TYR X 100      40.500  52.038  34.769  0.00  0.00           H  
ATOM   1605  HB3 TYR X 100      39.625  52.450  33.317  0.00  0.00           H  
ATOM   1606  CG  TYR X 100      38.546  50.954  34.485  0.00  0.00           C  
ATOM   1607  CD1 TYR X 100      38.547  49.940  35.514  0.00  0.00           C  
ATOM   1608  HD1 TYR X 100      39.502  49.633  35.914  0.00  0.00           H  
ATOM   1609  CE1 TYR X 100      37.341  49.368  35.914  0.00  0.00           C  
ATOM   1610  HE1 TYR X 100      37.363  48.491  36.543  0.00  0.00           H  
ATOM   1611  CZ  TYR X 100      36.092  49.796  35.427  0.00  0.00           C  
ATOM   1612  OH  TYR X 100      34.945  49.171  35.774  0.00  0.00           O  
ATOM   1613  HH  TYR X 100      35.013  48.573  36.522  0.00  0.00           H  
ATOM   1614  CE2 TYR X 100      36.138  50.773  34.456  0.00  0.00           C  
ATOM   1615  HE2 TYR X 100      35.231  50.998  33.914  0.00  0.00           H  
ATOM   1616  CD2 TYR X 100      37.309  51.381  33.933  0.00  0.00           C  
ATOM   1617  HD2 TYR X 100      37.292  52.173  33.199  0.00  0.00           H  
ATOM   1618  C   TYR X 100      39.729  49.799  32.219  0.00  0.00           C  
ATOM   1619  O   TYR X 100      39.467  48.640  32.529  0.00  0.00           O  
ATOM   1620  N   THR X 101      39.156  50.460  31.175  0.00  0.00           N  
ATOM   1621  H   THR X 101      39.344  51.438  31.010  0.00  0.00           H  
ATOM   1622  CA  THR X 101      38.282  49.856  30.203  0.00  0.00           C  
ATOM   1623  HA  THR X 101      37.432  49.464  30.762  0.00  0.00           H  
ATOM   1624  CB  THR X 101      37.824  51.024  29.299  0.00  0.00           C  
ATOM   1625  HB  THR X 101      38.707  51.502  28.873  0.00  0.00           H  
ATOM   1626  CG2 THR X 101      36.936  50.487  28.160  0.00  0.00           C  
ATOM   1627 HG21 THR X 101      36.055  50.016  28.596  0.00  0.00           H  
ATOM   1628 HG22 THR X 101      36.551  51.396  27.698  0.00  0.00           H  
ATOM   1629 HG23 THR X 101      37.404  49.786  27.469  0.00  0.00           H  
ATOM   1630  OG1 THR X 101      37.195  52.067  30.041  0.00  0.00           O  
ATOM   1631  HG1 THR X 101      37.867  52.528  30.549  0.00  0.00           H  
ATOM   1632  C   THR X 101      38.896  48.677  29.571  0.00  0.00           C  
ATOM   1633  O   THR X 101      38.295  47.569  29.712  0.00  0.00           O  
ATOM   1634  N   MET X 102      40.023  48.869  28.967  0.00  0.00           N  
ATOM   1635  H   MET X 102      40.537  49.739  28.952  0.00  0.00           H  
ATOM   1636  CA  MET X 102      40.710  47.805  28.305  0.00  0.00           C  
ATOM   1637  HA  MET X 102      40.097  47.367  27.518  0.00  0.00           H  
ATOM   1638  CB  MET X 102      42.001  48.352  27.690  0.00  0.00           C  
ATOM   1639  HB2 MET X 102      42.654  48.761  28.461  0.00  0.00           H  
ATOM   1640  HB3 MET X 102      42.473  47.450  27.298  0.00  0.00           H  
ATOM   1641  CG  MET X 102      41.838  49.434  26.618  0.00  0.00           C  
ATOM   1642  HG2 MET X 102      41.315  48.975  25.779  0.00  0.00           H  
ATOM   1643  HG3 MET X 102      41.292  50.272  27.052  0.00  0.00           H  
ATOM   1644  SD  MET X 102      43.448  49.948  25.999  0.00  0.00           S  
ATOM   1645  CE  MET X 102      42.855  50.962  24.618  0.00  0.00           C  
ATOM   1646  HE1 MET X 102      41.858  51.328  24.864  0.00  0.00           H  
ATOM   1647  HE2 MET X 102      43.535  51.773  24.356  0.00  0.00           H  
ATOM   1648  HE3 MET X 102      42.752  50.201  23.844  0.00  0.00           H  
ATOM   1649  C   MET X 102      41.003  46.624  29.203  0.00  0.00           C  
ATOM   1650  O   MET X 102      40.810  45.503  28.712  0.00  0.00           O  
ATOM   1651  N   ILE X 103      41.342  46.881  30.467  0.00  0.00           N  
ATOM   1652  H   ILE X 103      41.561  47.827  30.746  0.00  0.00           H  
ATOM   1653  CA  ILE X 103      41.461  45.763  31.497  0.00  0.00           C  
ATOM   1654  HA  ILE X 103      42.077  44.925  31.172  0.00  0.00           H  
ATOM   1655  CB  ILE X 103      42.136  46.472  32.734  0.00  0.00           C  
ATOM   1656  HB  ILE X 103      41.554  47.391  32.796  0.00  0.00           H  
ATOM   1657  CG2 ILE X 103      41.864  45.721  34.025  0.00  0.00           C  
ATOM   1658 HG21 ILE X 103      42.308  46.198  34.898  0.00  0.00           H  
ATOM   1659 HG22 ILE X 103      40.800  45.807  34.244  0.00  0.00           H  
ATOM   1660 HG23 ILE X 103      42.175  44.676  34.049  0.00  0.00           H  
ATOM   1661  CG1 ILE X 103      43.646  46.733  32.519  0.00  0.00           C  
ATOM   1662 HG12 ILE X 103      44.210  45.802  32.455  0.00  0.00           H  
ATOM   1663 HG13 ILE X 103      43.819  47.257  31.579  0.00  0.00           H  
ATOM   1664  CD1 ILE X 103      44.297  47.627  33.600  0.00  0.00           C  
ATOM   1665 HD11 ILE X 103      45.264  47.937  33.203  0.00  0.00           H  
ATOM   1666 HD12 ILE X 103      43.710  48.526  33.789  0.00  0.00           H  
ATOM   1667 HD13 ILE X 103      44.458  47.149  34.567  0.00  0.00           H  
ATOM   1668  C   ILE X 103      40.122  45.142  31.825  0.00  0.00           C  
ATOM   1669  O   ILE X 103      39.959  43.972  31.604  0.00  0.00           O  
ATOM   1670  N   TYR X 104      39.125  45.967  32.269  0.00  0.00           N  
ATOM   1671  H   TYR X 104      39.373  46.945  32.306  0.00  0.00           H  
ATOM   1672  CA  TYR X 104      37.741  45.497  32.555  0.00  0.00           C  
ATOM   1673  HA  TYR X 104      37.859  44.752  33.342  0.00  0.00           H  
ATOM   1674  CB  TYR X 104      36.847  46.617  33.042  0.00  0.00           C  
ATOM   1675  HB2 TYR X 104      37.346  47.107  33.878  0.00  0.00           H  
ATOM   1676  HB3 TYR X 104      36.734  47.365  32.256  0.00  0.00           H  
ATOM   1677  CG  TYR X 104      35.415  46.333  33.516  0.00  0.00           C  
ATOM   1678  CD1 TYR X 104      35.196  46.199  34.844  0.00  0.00           C  
ATOM   1679  HD1 TYR X 104      36.003  46.037  35.542  0.00  0.00           H  
ATOM   1680  CE1 TYR X 104      33.852  45.952  35.334  0.00  0.00           C  
ATOM   1681  HE1 TYR X 104      33.678  45.799  36.389  0.00  0.00           H  
ATOM   1682  CZ  TYR X 104      32.804  45.885  34.441  0.00  0.00           C  
ATOM   1683  OH  TYR X 104      31.616  45.484  34.903  0.00  0.00           O  
ATOM   1684  HH  TYR X 104      31.690  45.342  35.850  0.00  0.00           H  
ATOM   1685  CE2 TYR X 104      33.054  46.061  33.061  0.00  0.00           C  
ATOM   1686  HE2 TYR X 104      32.197  46.042  32.404  0.00  0.00           H  
ATOM   1687  CD2 TYR X 104      34.367  46.371  32.637  0.00  0.00           C  
ATOM   1688  HD2 TYR X 104      34.495  46.516  31.574  0.00  0.00           H  
ATOM   1689  C   TYR X 104      37.041  44.691  31.461  0.00  0.00           C  
ATOM   1690  O   TYR X 104      36.565  43.597  31.748  0.00  0.00           O  
ATOM   1691  N   ARG X 105      37.075  45.072  30.206  0.00  0.00           N  
ATOM   1692  H   ARG X 105      37.414  45.996  29.978  0.00  0.00           H  
ATOM   1693  CA  ARG X 105      36.620  44.240  29.019  0.00  0.00           C  
ATOM   1694  HA  ARG X 105      35.538  44.181  28.904  0.00  0.00           H  
ATOM   1695  CB  ARG X 105      37.164  44.790  27.715  0.00  0.00           C  
ATOM   1696  HB2 ARG X 105      38.216  45.072  27.755  0.00  0.00           H  
ATOM   1697  HB3 ARG X 105      37.111  44.066  26.902  0.00  0.00           H  
ATOM   1698  CG  ARG X 105      36.518  46.116  27.234  0.00  0.00           C  
ATOM   1699  HG2 ARG X 105      35.445  45.956  27.129  0.00  0.00           H  
ATOM   1700  HG3 ARG X 105      36.576  46.945  27.940  0.00  0.00           H  
ATOM   1701  CD  ARG X 105      37.175  46.566  25.961  0.00  0.00           C  
ATOM   1702  HD2 ARG X 105      38.204  46.787  26.243  0.00  0.00           H  
ATOM   1703  HD3 ARG X 105      37.221  45.684  25.323  0.00  0.00           H  
ATOM   1704  NE  ARG X 105      36.509  47.724  25.184  0.00  0.00           N  
ATOM   1705  HE  ARG X 105      35.511  47.716  25.030  0.00  0.00           H  
ATOM   1706  CZ  ARG X 105      37.087  48.894  24.893  0.00  0.00           C  
ATOM   1707  NH1 ARG X 105      38.361  49.198  24.976  0.00  0.00           N1+
ATOM   1708 HH11 ARG X 105      38.930  48.375  25.115  0.00  0.00           H  
ATOM   1709 HH12 ARG X 105      38.698  50.127  24.769  0.00  0.00           H  
ATOM   1710  NH2 ARG X 105      36.479  49.924  24.423  0.00  0.00           N  
ATOM   1711 HH21 ARG X 105      35.479  49.975  24.287  0.00  0.00           H  
ATOM   1712 HH22 ARG X 105      37.086  50.716  24.264  0.00  0.00           H  
ATOM   1713  C   ARG X 105      37.073  42.769  29.014  0.00  0.00           C  
ATOM   1714  O   ARG X 105      36.245  41.901  28.660  0.00  0.00           O  
ATOM   1715  N   ASN X 106      38.258  42.507  29.412  0.00  0.00           N  
ATOM   1716  H   ASN X 106      38.718  43.302  29.832  0.00  0.00           H  
ATOM   1717  CA  ASN X 106      38.757  41.172  29.575  0.00  0.00           C  
ATOM   1718  HA  ASN X 106      38.409  40.492  28.797  0.00  0.00           H  
ATOM   1719  CB  ASN X 106      40.276  41.375  29.402  0.00  0.00           C  
ATOM   1720  HB2 ASN X 106      40.634  42.093  30.140  0.00  0.00           H  
ATOM   1721  HB3 ASN X 106      40.915  40.594  29.813  0.00  0.00           H  
ATOM   1722  CG  ASN X 106      40.710  41.766  28.036  0.00  0.00           C  
ATOM   1723  OD1 ASN X 106      40.710  40.907  27.125  0.00  0.00           O  
ATOM   1724  ND2 ASN X 106      41.021  42.999  27.808  0.00  0.00           N  
ATOM   1725 HD21 ASN X 106      41.294  43.267  26.873  0.00  0.00           H  
ATOM   1726 HD22 ASN X 106      41.018  43.766  28.465  0.00  0.00           H  
ATOM   1727  C   ASN X 106      38.357  40.417  30.923  0.00  0.00           C  
ATOM   1728  O   ASN X 106      38.702  39.238  31.106  0.00  0.00           O  
ATOM   1729  N   LEU X 107      37.591  41.061  31.785  0.00  0.00           N  
ATOM   1730  H   LEU X 107      37.288  42.000  31.569  0.00  0.00           H  
ATOM   1731  CA  LEU X 107      37.119  40.497  33.053  0.00  0.00           C  
ATOM   1732  HA  LEU X 107      37.524  39.495  33.196  0.00  0.00           H  
ATOM   1733  CB  LEU X 107      37.635  41.480  34.193  0.00  0.00           C  
ATOM   1734  HB2 LEU X 107      37.248  42.453  33.891  0.00  0.00           H  
ATOM   1735  HB3 LEU X 107      37.251  41.200  35.174  0.00  0.00           H  
ATOM   1736  CG  LEU X 107      39.195  41.576  34.353  0.00  0.00           C  
ATOM   1737  HG  LEU X 107      39.700  41.782  33.409  0.00  0.00           H  
ATOM   1738  CD1 LEU X 107      39.713  42.662  35.329  0.00  0.00           C  
ATOM   1739 HD11 LEU X 107      39.369  43.629  34.962  0.00  0.00           H  
ATOM   1740 HD12 LEU X 107      39.375  42.499  36.352  0.00  0.00           H  
ATOM   1741 HD13 LEU X 107      40.803  42.703  35.335  0.00  0.00           H  
ATOM   1742  CD2 LEU X 107      39.795  40.194  34.744  0.00  0.00           C  
ATOM   1743 HD21 LEU X 107      40.877  40.302  34.821  0.00  0.00           H  
ATOM   1744 HD22 LEU X 107      39.435  39.891  35.727  0.00  0.00           H  
ATOM   1745 HD23 LEU X 107      39.548  39.431  34.006  0.00  0.00           H  
ATOM   1746  C   LEU X 107      35.591  40.312  33.006  0.00  0.00           C  
ATOM   1747  O   LEU X 107      34.846  41.044  32.288  0.00  0.00           O  
ATOM   1748  N   VAL X 108      35.101  39.417  33.905  0.00  0.00           N  
ATOM   1749  H   VAL X 108      35.788  38.758  34.240  0.00  0.00           H  
ATOM   1750  CA  VAL X 108      33.707  39.376  34.446  0.00  0.00           C  
ATOM   1751  HA  VAL X 108      33.076  40.133  33.980  0.00  0.00           H  
ATOM   1752  CB  VAL X 108      33.019  38.040  34.307  0.00  0.00           C  
ATOM   1753  HB  VAL X 108      33.370  37.310  35.037  0.00  0.00           H  
ATOM   1754  CG1 VAL X 108      31.468  38.222  34.512  0.00  0.00           C  
ATOM   1755 HG11 VAL X 108      30.945  38.796  33.748  0.00  0.00           H  
ATOM   1756 HG12 VAL X 108      31.100  37.196  34.547  0.00  0.00           H  
ATOM   1757 HG13 VAL X 108      31.289  38.701  35.474  0.00  0.00           H  
ATOM   1758  CG2 VAL X 108      33.260  37.414  32.965  0.00  0.00           C  
ATOM   1759 HG21 VAL X 108      32.512  36.637  32.804  0.00  0.00           H  
ATOM   1760 HG22 VAL X 108      33.056  38.169  32.206  0.00  0.00           H  
ATOM   1761 HG23 VAL X 108      34.259  36.990  32.866  0.00  0.00           H  
ATOM   1762  C   VAL X 108      33.839  39.546  35.999  0.00  0.00           C  
ATOM   1763  O   VAL X 108      34.641  38.787  36.621  0.00  0.00           O  
TER    1764      VAL X 108 
ATOM   1765 HH31 ACE X 120      64.542  55.890  41.213  0.00  0.00           H  
ATOM   1766  CH3 ACE X 120      63.918  56.557  40.619  0.00  0.00           C  
ATOM   1767 HH32 ACE X 120      62.862  56.426  40.856  0.00  0.00           H  
ATOM   1768 HH33 ACE X 120      64.209  57.562  40.924  0.00  0.00           H  
ATOM   1769  C   ACE X 120      63.907  56.325  39.082  0.00  0.00           C  
ATOM   1770  O   ACE X 120      64.756  55.649  38.533  0.00  0.00           O  
ATOM   1771  N   GLU X 121      63.065  57.123  38.391  0.00  0.00           N  
ATOM   1772  H   GLU X 121      62.466  57.753  38.905  0.00  0.00           H  
ATOM   1773  CA  GLU X 121      63.060  57.178  36.930  0.00  0.00           C  
ATOM   1774  HA  GLU X 121      64.069  57.388  36.577  0.00  0.00           H  
ATOM   1775  CB  GLU X 121      62.197  58.384  36.405  0.00  0.00           C  
ATOM   1776  HB2 GLU X 121      61.893  57.990  35.435  0.00  0.00           H  
ATOM   1777  HB3 GLU X 121      61.338  58.295  37.070  0.00  0.00           H  
ATOM   1778  CG  GLU X 121      62.830  59.723  36.232  0.00  0.00           C  
ATOM   1779  HG2 GLU X 121      63.785  59.653  35.711  0.00  0.00           H  
ATOM   1780  HG3 GLU X 121      62.186  60.501  35.822  0.00  0.00           H  
ATOM   1781  CD  GLU X 121      63.156  60.306  37.668  0.00  0.00           C  
ATOM   1782  OE1 GLU X 121      62.349  60.261  38.625  0.00  0.00           O  
ATOM   1783  OE2 GLU X 121      64.373  60.603  37.847  0.00  0.00           O1-
ATOM   1784  C   GLU X 121      62.650  55.850  36.351  0.00  0.00           C  
ATOM   1785  O   GLU X 121      62.990  55.519  35.208  0.00  0.00           O  
ATOM   1786  N   THR X 122      61.725  55.192  37.024  0.00  0.00           N  
ATOM   1787  H   THR X 122      61.618  55.558  37.959  0.00  0.00           H  
ATOM   1788  CA  THR X 122      61.171  53.918  36.816  0.00  0.00           C  
ATOM   1789  HA  THR X 122      61.761  53.537  35.983  0.00  0.00           H  
ATOM   1790  CB  THR X 122      61.339  52.996  38.061  0.00  0.00           C  
ATOM   1791  HB  THR X 122      60.772  52.075  37.926  0.00  0.00           H  
ATOM   1792  CG2 THR X 122      62.731  52.568  38.246  0.00  0.00           C  
ATOM   1793 HG21 THR X 122      63.290  53.393  38.688  0.00  0.00           H  
ATOM   1794 HG22 THR X 122      62.950  51.778  38.965  0.00  0.00           H  
ATOM   1795 HG23 THR X 122      63.141  52.286  37.276  0.00  0.00           H  
ATOM   1796  OG1 THR X 122      60.772  53.615  39.229  0.00  0.00           O  
ATOM   1797  HG1 THR X 122      59.830  53.679  39.055  0.00  0.00           H  
ATOM   1798  C   THR X 122      59.650  53.911  36.410  0.00  0.00           C  
ATOM   1799  O   THR X 122      58.777  54.387  37.132  0.00  0.00           O  
ATOM   1800  N   PHE X 123      59.314  53.264  35.293  0.00  0.00           N  
ATOM   1801  H   PHE X 123      60.056  52.943  34.687  0.00  0.00           H  
ATOM   1802  CA  PHE X 123      57.951  53.026  34.866  0.00  0.00           C  
ATOM   1803  HA  PHE X 123      57.462  53.963  34.600  0.00  0.00           H  
ATOM   1804  CB  PHE X 123      57.905  52.094  33.662  0.00  0.00           C  
ATOM   1805  HB2 PHE X 123      58.535  52.521  32.882  0.00  0.00           H  
ATOM   1806  HB3 PHE X 123      58.356  51.148  33.963  0.00  0.00           H  
ATOM   1807  CG  PHE X 123      56.528  51.889  33.110  0.00  0.00           C  
ATOM   1808  CD1 PHE X 123      56.050  52.766  32.096  0.00  0.00           C  
ATOM   1809  HD1 PHE X 123      56.755  53.556  31.888  0.00  0.00           H  
ATOM   1810  CE1 PHE X 123      54.822  52.545  31.467  0.00  0.00           C  
ATOM   1811  HE1 PHE X 123      54.505  53.243  30.706  0.00  0.00           H  
ATOM   1812  CZ  PHE X 123      54.037  51.471  31.817  0.00  0.00           C  
ATOM   1813  HZ  PHE X 123      53.033  51.357  31.435  0.00  0.00           H  
ATOM   1814  CE2 PHE X 123      54.501  50.611  32.880  0.00  0.00           C  
ATOM   1815  HE2 PHE X 123      53.957  49.705  33.103  0.00  0.00           H  
ATOM   1816  CD2 PHE X 123      55.740  50.746  33.463  0.00  0.00           C  
ATOM   1817  HD2 PHE X 123      56.103  50.049  34.204  0.00  0.00           H  
ATOM   1818  C   PHE X 123      56.910  52.550  35.892  0.00  0.00           C  
ATOM   1819  O   PHE X 123      55.759  52.947  35.920  0.00  0.00           O  
ATOM   1820  N   SER X 124      57.333  51.691  36.854  0.00  0.00           N  
ATOM   1821  H   SER X 124      58.232  51.269  36.673  0.00  0.00           H  
ATOM   1822  CA  SER X 124      56.454  51.244  37.982  0.00  0.00           C  
ATOM   1823  HA  SER X 124      55.646  50.700  37.492  0.00  0.00           H  
ATOM   1824  CB  SER X 124      57.249  50.395  39.031  0.00  0.00           C  
ATOM   1825  HB2 SER X 124      56.694  50.292  39.963  0.00  0.00           H  
ATOM   1826  HB3 SER X 124      57.344  49.376  38.653  0.00  0.00           H  
ATOM   1827  OG  SER X 124      58.544  50.910  39.257  0.00  0.00           O  
ATOM   1828  HG  SER X 124      58.577  51.306  40.130  0.00  0.00           H  
ATOM   1829  C   SER X 124      55.905  52.462  38.788  0.00  0.00           C  
ATOM   1830  O   SER X 124      54.716  52.425  39.105  0.00  0.00           O  
ATOM   1831  N   ASP X 125      56.601  53.555  38.965  0.00  0.00           N  
ATOM   1832  H   ASP X 125      57.519  53.546  38.545  0.00  0.00           H  
ATOM   1833  CA  ASP X 125      56.107  54.799  39.667  0.00  0.00           C  
ATOM   1834  HA  ASP X 125      55.570  54.525  40.575  0.00  0.00           H  
ATOM   1835  CB  ASP X 125      57.256  55.711  40.056  0.00  0.00           C  
ATOM   1836  HB2 ASP X 125      58.135  55.259  40.515  0.00  0.00           H  
ATOM   1837  HB3 ASP X 125      57.667  55.946  39.074  0.00  0.00           H  
ATOM   1838  CG  ASP X 125      56.773  56.800  40.963  0.00  0.00           C  
ATOM   1839  OD1 ASP X 125      56.635  57.965  40.510  0.00  0.00           O  
ATOM   1840  OD2 ASP X 125      56.411  56.366  42.121  0.00  0.00           O1-
ATOM   1841  C   ASP X 125      54.961  55.538  38.860  0.00  0.00           C  
ATOM   1842  O   ASP X 125      54.028  56.060  39.409  0.00  0.00           O  
ATOM   1843  N   LEU X 126      55.110  55.548  37.498  0.00  0.00           N  
ATOM   1844  H   LEU X 126      55.938  55.222  37.019  0.00  0.00           H  
ATOM   1845  CA  LEU X 126      54.060  55.877  36.539  0.00  0.00           C  
ATOM   1846  HA  LEU X 126      53.751  56.864  36.884  0.00  0.00           H  
ATOM   1847  CB  LEU X 126      54.545  55.857  35.111  0.00  0.00           C  
ATOM   1848  HB2 LEU X 126      54.747  54.799  34.940  0.00  0.00           H  
ATOM   1849  HB3 LEU X 126      53.670  56.177  34.545  0.00  0.00           H  
ATOM   1850  CG  LEU X 126      55.755  56.815  34.838  0.00  0.00           C  
ATOM   1851  HG  LEU X 126      56.665  56.420  35.289  0.00  0.00           H  
ATOM   1852  CD1 LEU X 126      55.956  56.959  33.312  0.00  0.00           C  
ATOM   1853 HD11 LEU X 126      56.133  55.991  32.843  0.00  0.00           H  
ATOM   1854 HD12 LEU X 126      56.838  57.577  33.149  0.00  0.00           H  
ATOM   1855 HD13 LEU X 126      55.145  57.537  32.870  0.00  0.00           H  
ATOM   1856  CD2 LEU X 126      55.578  58.206  35.378  0.00  0.00           C  
ATOM   1857 HD21 LEU X 126      55.387  58.247  36.450  0.00  0.00           H  
ATOM   1858 HD22 LEU X 126      56.441  58.847  35.195  0.00  0.00           H  
ATOM   1859 HD23 LEU X 126      54.648  58.636  35.005  0.00  0.00           H  
ATOM   1860  C   LEU X 126      52.844  54.928  36.644  0.00  0.00           C  
ATOM   1861  O   LEU X 126      51.674  55.401  36.617  0.00  0.00           O  
ATOM   1862  N   TRP X 127      53.045  53.652  36.892  0.00  0.00           N  
ATOM   1863  H   TRP X 127      54.003  53.336  36.945  0.00  0.00           H  
ATOM   1864  CA  TRP X 127      52.040  52.624  36.881  0.00  0.00           C  
ATOM   1865  HA  TRP X 127      51.340  52.787  36.062  0.00  0.00           H  
ATOM   1866  CB  TRP X 127      52.798  51.359  36.484  0.00  0.00           C  
ATOM   1867  HB2 TRP X 127      53.410  51.571  35.608  0.00  0.00           H  
ATOM   1868  HB3 TRP X 127      53.387  50.949  37.305  0.00  0.00           H  
ATOM   1869  CG  TRP X 127      51.933  50.225  36.032  0.00  0.00           C  
ATOM   1870  CD1 TRP X 127      51.548  49.164  36.780  0.00  0.00           C  
ATOM   1871  HD1 TRP X 127      51.809  48.955  37.806  0.00  0.00           H  
ATOM   1872  NE1 TRP X 127      50.599  48.406  36.080  0.00  0.00           N  
ATOM   1873  HE1 TRP X 127      50.324  47.492  36.411  0.00  0.00           H  
ATOM   1874  CE2 TRP X 127      50.412  48.914  34.853  0.00  0.00           C  
ATOM   1875  CZ2 TRP X 127      49.617  48.471  33.760  0.00  0.00           C  
ATOM   1876  HZ2 TRP X 127      49.127  47.534  33.979  0.00  0.00           H  
ATOM   1877  CH2 TRP X 127      49.628  49.102  32.494  0.00  0.00           C  
ATOM   1878  HH2 TRP X 127      49.046  48.822  31.628  0.00  0.00           H  
ATOM   1879  CZ3 TRP X 127      50.382  50.309  32.453  0.00  0.00           C  
ATOM   1880  HZ3 TRP X 127      50.399  50.902  31.551  0.00  0.00           H  
ATOM   1881  CE3 TRP X 127      51.050  50.827  33.564  0.00  0.00           C  
ATOM   1882  HE3 TRP X 127      51.525  51.797  33.543  0.00  0.00           H  
ATOM   1883  CD2 TRP X 127      51.183  50.113  34.781  0.00  0.00           C  
ATOM   1884  C   TRP X 127      51.337  52.386  38.137  0.00  0.00           C  
ATOM   1885  O   TRP X 127      50.151  51.998  38.136  0.00  0.00           O  
ATOM   1886  N   LYS X 128      51.986  52.599  39.295  0.00  0.00           N  
ATOM   1887  H   LYS X 128      52.987  52.736  39.298  0.00  0.00           H  
ATOM   1888  CA  LYS X 128      51.361  52.769  40.629  0.00  0.00           C  
ATOM   1889  HA  LYS X 128      50.924  51.790  40.829  0.00  0.00           H  
ATOM   1890  CB  LYS X 128      52.436  53.183  41.713  0.00  0.00           C  
ATOM   1891  HB2 LYS X 128      53.102  53.951  41.320  0.00  0.00           H  
ATOM   1892  HB3 LYS X 128      51.984  53.608  42.609  0.00  0.00           H  
ATOM   1893  CG  LYS X 128      53.291  52.014  42.221  0.00  0.00           C  
ATOM   1894  HG2 LYS X 128      52.604  51.333  42.725  0.00  0.00           H  
ATOM   1895  HG3 LYS X 128      53.815  51.595  41.362  0.00  0.00           H  
ATOM   1896  CD  LYS X 128      54.345  52.319  43.321  0.00  0.00           C  
ATOM   1897  HD2 LYS X 128      53.854  52.695  44.219  0.00  0.00           H  
ATOM   1898  HD3 LYS X 128      54.880  51.452  43.711  0.00  0.00           H  
ATOM   1899  CE  LYS X 128      55.334  53.320  42.840  0.00  0.00           C  
ATOM   1900  HE2 LYS X 128      55.837  52.920  41.960  0.00  0.00           H  
ATOM   1901  HE3 LYS X 128      54.943  54.288  42.525  0.00  0.00           H  
ATOM   1902  NZ  LYS X 128      56.254  53.628  43.934  0.00  0.00           N1+
ATOM   1903  HZ1 LYS X 128      57.056  54.187  43.678  0.00  0.00           H  
ATOM   1904  HZ2 LYS X 128      55.769  54.047  44.714  0.00  0.00           H  
ATOM   1905  HZ3 LYS X 128      56.581  52.805  44.418  0.00  0.00           H  
ATOM   1906  C   LYS X 128      50.141  53.730  40.721  0.00  0.00           C  
ATOM   1907  O   LYS X 128      49.265  53.513  41.542  0.00  0.00           O  
ATOM   1908  N   LEU X 129      50.077  54.704  39.789  0.00  0.00           N  
ATOM   1909  H   LEU X 129      50.677  54.775  38.980  0.00  0.00           H  
ATOM   1910  CA  LEU X 129      49.019  55.759  39.729  0.00  0.00           C  
ATOM   1911  HA  LEU X 129      48.852  56.036  40.770  0.00  0.00           H  
ATOM   1912  CB  LEU X 129      49.426  57.010  38.977  0.00  0.00           C  
ATOM   1913  HB2 LEU X 129      49.766  56.641  38.009  0.00  0.00           H  
ATOM   1914  HB3 LEU X 129      48.625  57.745  38.901  0.00  0.00           H  
ATOM   1915  CG  LEU X 129      50.724  57.626  39.540  0.00  0.00           C  
ATOM   1916  HG  LEU X 129      51.557  56.961  39.766  0.00  0.00           H  
ATOM   1917  CD1 LEU X 129      51.313  58.631  38.468  0.00  0.00           C  
ATOM   1918 HD11 LEU X 129      51.918  58.097  37.735  0.00  0.00           H  
ATOM   1919 HD12 LEU X 129      50.559  59.350  38.149  0.00  0.00           H  
ATOM   1920 HD13 LEU X 129      52.105  59.240  38.905  0.00  0.00           H  
ATOM   1921  CD2 LEU X 129      50.448  58.360  40.823  0.00  0.00           C  
ATOM   1922 HD21 LEU X 129      49.754  59.180  40.641  0.00  0.00           H  
ATOM   1923 HD22 LEU X 129      50.071  57.648  41.558  0.00  0.00           H  
ATOM   1924 HD23 LEU X 129      51.330  58.815  41.273  0.00  0.00           H  
ATOM   1925  C   LEU X 129      47.676  55.208  39.288  0.00  0.00           C  
ATOM   1926  O   LEU X 129      46.668  55.668  39.820  0.00  0.00           O  
ATOM   1927  N   LEU X 130      47.661  54.098  38.478  0.00  0.00           N  
ATOM   1928  H   LEU X 130      48.543  53.753  38.128  0.00  0.00           H  
ATOM   1929  CA  LEU X 130      46.375  53.491  37.975  0.00  0.00           C  
ATOM   1930  HA  LEU X 130      45.981  54.277  37.331  0.00  0.00           H  
ATOM   1931  CB  LEU X 130      46.766  52.343  37.059  0.00  0.00           C  
ATOM   1932  HB2 LEU X 130      47.534  51.734  37.535  0.00  0.00           H  
ATOM   1933  HB3 LEU X 130      45.950  51.624  36.987  0.00  0.00           H  
ATOM   1934  CG  LEU X 130      47.098  52.739  35.539  0.00  0.00           C  
ATOM   1935  HG  LEU X 130      46.271  53.340  35.159  0.00  0.00           H  
ATOM   1936  CD1 LEU X 130      48.416  53.518  35.344  0.00  0.00           C  
ATOM   1937 HD11 LEU X 130      48.446  54.445  35.916  0.00  0.00           H  
ATOM   1938 HD12 LEU X 130      49.284  52.901  35.576  0.00  0.00           H  
ATOM   1939 HD13 LEU X 130      48.441  53.764  34.283  0.00  0.00           H  
ATOM   1940  CD2 LEU X 130      47.217  51.420  34.745  0.00  0.00           C  
ATOM   1941 HD21 LEU X 130      47.980  50.746  35.135  0.00  0.00           H  
ATOM   1942 HD22 LEU X 130      46.329  50.789  34.703  0.00  0.00           H  
ATOM   1943 HD23 LEU X 130      47.497  51.669  33.721  0.00  0.00           H  
ATOM   1944  C   LEU X 130      45.426  53.007  39.085  0.00  0.00           C  
ATOM   1945  O   LEU X 130      45.912  52.343  39.997  0.00  0.00           O  
ATOM   1946  N   PRO X 131      44.125  53.444  39.182  0.00  0.00           N  
ATOM   1947  CD  PRO X 131      43.660  54.639  38.523  0.00  0.00           C  
ATOM   1948  HD2 PRO X 131      43.023  54.379  37.678  0.00  0.00           H  
ATOM   1949  HD3 PRO X 131      44.489  55.308  38.293  0.00  0.00           H  
ATOM   1950  CG  PRO X 131      42.739  55.305  39.542  0.00  0.00           C  
ATOM   1951  HG2 PRO X 131      42.124  56.053  39.040  0.00  0.00           H  
ATOM   1952  HG3 PRO X 131      43.245  55.851  40.338  0.00  0.00           H  
ATOM   1953  CB  PRO X 131      41.985  54.107  40.059  0.00  0.00           C  
ATOM   1954  HB2 PRO X 131      41.316  53.815  39.249  0.00  0.00           H  
ATOM   1955  HB3 PRO X 131      41.438  54.407  40.953  0.00  0.00           H  
ATOM   1956  CA  PRO X 131      43.230  53.170  40.288  0.00  0.00           C  
ATOM   1957  HA  PRO X 131      43.678  53.544  41.208  0.00  0.00           H  
ATOM   1958  C   PRO X 131      42.843  51.714  40.442  0.00  0.00           C  
ATOM   1959  O   PRO X 131      42.724  51.060  39.464  0.00  0.00           O  
ATOM   1960  N   GLU X 132      42.858  51.153  41.627  0.00  0.00           N  
ATOM   1961  H   GLU X 132      43.012  51.717  42.450  0.00  0.00           H  
ATOM   1962  CA  GLU X 132      42.747  49.678  41.902  0.00  0.00           C  
ATOM   1963  HA  GLU X 132      43.697  49.206  41.651  0.00  0.00           H  
ATOM   1964  CB  GLU X 132      42.483  49.375  43.325  0.00  0.00           C  
ATOM   1965  HB2 GLU X 132      43.057  50.050  43.960  0.00  0.00           H  
ATOM   1966  HB3 GLU X 132      41.471  49.586  43.671  0.00  0.00           H  
ATOM   1967  CG  GLU X 132      42.702  47.863  43.791  0.00  0.00           C  
ATOM   1968  HG2 GLU X 132      42.135  47.158  43.183  0.00  0.00           H  
ATOM   1969  HG3 GLU X 132      43.763  47.707  43.594  0.00  0.00           H  
ATOM   1970  CD  GLU X 132      42.350  47.549  45.240  0.00  0.00           C  
ATOM   1971  OE1 GLU X 132      42.540  48.377  46.167  0.00  0.00           O  
ATOM   1972  OE2 GLU X 132      41.918  46.397  45.447  0.00  0.00           O1-
ATOM   1973  C   GLU X 132      41.669  48.967  41.091  0.00  0.00           C  
ATOM   1974  O   GLU X 132      41.910  47.940  40.443  0.00  0.00           O  
ATOM   1975  N   ASN X 133      40.499  49.525  41.118  0.00  0.00           N  
ATOM   1976  H   ASN X 133      40.447  50.449  41.522  0.00  0.00           H  
ATOM   1977  CA  ASN X 133      39.210  49.069  40.594  0.00  0.00           C  
ATOM   1978  HA  ASN X 133      39.334  48.104  40.102  0.00  0.00           H  
ATOM   1979  CB  ASN X 133      38.273  49.019  41.746  0.00  0.00           C  
ATOM   1980  HB2 ASN X 133      38.105  49.983  42.227  0.00  0.00           H  
ATOM   1981  HB3 ASN X 133      37.394  48.676  41.200  0.00  0.00           H  
ATOM   1982  CG  ASN X 133      38.701  47.940  42.820  0.00  0.00           C  
ATOM   1983  OD1 ASN X 133      38.783  46.720  42.497  0.00  0.00           O  
ATOM   1984  ND2 ASN X 133      38.865  48.300  44.062  0.00  0.00           N  
ATOM   1985 HD21 ASN X 133      39.260  47.626  44.702  0.00  0.00           H  
ATOM   1986 HD22 ASN X 133      38.521  49.182  44.412  0.00  0.00           H  
ATOM   1987  C   ASN X 133      38.770  50.038  39.460  0.00  0.00           C  
ATOM   1988  O   ASN X 133      37.578  50.091  39.187  0.00  0.00           O  
END
