# Supplementary material for: Elucidation of Ligand-Dependent Modulation of Disorder-Order Transitions in the Oncoprotein MDM2
Source: PLoS Comput Biol. 2015 Jun 5;11(6):e1004282. doi: 10.1371/journal.pcbi.1004282 (PMC4457491; doi:10.1371/journal.pcbi.1004282)
Supplement: S1 Dataset — (ZIP) [file pcbi.1004282.s008.zip › pdbs_SI/8C2.pdb]

ATOM      1  N   MET     1      55.695  52.900  47.444  1.00  0.00           N  
ATOM      2  H1  MET     1      54.836  52.612  46.995  1.00  0.00           H  
ATOM      3  H2  MET     1      56.242  53.464  46.809  1.00  0.00           H  
ATOM      4  H3  MET     1      55.393  53.374  48.283  1.00  0.00           H  
ATOM      5  CA  MET     1      56.498  51.720  47.832  1.00  0.00           C  
ATOM      6  HA  MET     1      55.827  50.890  48.054  1.00  0.00           H  
ATOM      7  CB  MET     1      57.454  51.408  46.662  1.00  0.00           C  
ATOM      8  HB2 MET     1      58.037  52.321  46.525  1.00  0.00           H  
ATOM      9  HB3 MET     1      58.183  50.643  46.937  1.00  0.00           H  
ATOM     10  CG  MET     1      56.655  51.078  45.394  1.00  0.00           C  
ATOM     11  HG2 MET     1      56.183  52.000  45.050  1.00  0.00           H  
ATOM     12  HG3 MET     1      57.320  50.818  44.567  1.00  0.00           H  
ATOM     13  SD  MET     1      55.415  49.847  45.597  1.00  0.00           S  
ATOM     14  CE  MET     1      54.855  49.642  43.870  1.00  0.00           C  
ATOM     15  HE1 MET     1      54.548  50.611  43.467  1.00  0.00           H  
ATOM     16  HE2 MET     1      53.972  49.007  43.768  1.00  0.00           H  
ATOM     17  HE3 MET     1      55.671  49.252  43.258  1.00  0.00           H  
ATOM     18  C   MET     1      57.318  52.015  49.071  1.00  0.00           C  
ATOM     19  O   MET     1      57.437  53.178  49.430  1.00  0.00           O  
ATOM     20  N   CYS     2      58.026  50.984  49.629  1.00  0.00           N  
ATOM     21  H   CYS     2      57.875  50.049  49.281  1.00  0.00           H  
ATOM     22  CA  CYS     2      58.983  51.064  50.763  1.00  0.00           C  
ATOM     23  HA  CYS     2      58.555  51.568  51.632  1.00  0.00           H  
ATOM     24  CB  CYS     2      59.407  49.679  51.145  1.00  0.00           C  
ATOM     25  HB2 CYS     2      59.946  49.671  52.094  1.00  0.00           H  
ATOM     26  HB3 CYS     2      58.523  49.054  51.285  1.00  0.00           H  
ATOM     27  SG  CYS     2      60.544  49.011  49.860  1.00  0.00           S  
ATOM     28  HG  CYS     2      61.643  49.134  50.610  1.00  0.00           H  
ATOM     29  C   CYS     2      60.205  51.928  50.445  1.00  0.00           C  
ATOM     30  O   CYS     2      60.893  52.275  51.389  1.00  0.00           O  
ATOM     31  N   ASN     3      60.592  52.281  49.191  1.00  0.00           N  
ATOM     32  H   ASN     3      59.986  51.967  48.446  1.00  0.00           H  
ATOM     33  CA  ASN     3      61.793  53.046  48.853  1.00  0.00           C  
ATOM     34  HA  ASN     3      61.929  53.849  49.582  1.00  0.00           H  
ATOM     35  CB  ASN     3      63.028  52.085  48.941  1.00  0.00           C  
ATOM     36  HB2 ASN     3      62.854  51.511  49.854  1.00  0.00           H  
ATOM     37  HB3 ASN     3      63.001  51.301  48.182  1.00  0.00           H  
ATOM     38  CG  ASN     3      64.424  52.702  48.997  1.00  0.00           C  
ATOM     39  OD1 ASN     3      64.882  53.532  48.208  1.00  0.00           O  
ATOM     40  ND2 ASN     3      65.283  52.235  49.893  1.00  0.00           N  
ATOM     41 HD21 ASN     3      66.122  52.777  50.036  1.00  0.00           H  
ATOM     42 HD22 ASN     3      64.882  51.724  50.665  1.00  0.00           H  
ATOM     43  C   ASN     3      61.702  53.733  47.471  1.00  0.00           C  
ATOM     44  O   ASN     3      60.967  53.457  46.582  1.00  0.00           O  
ATOM     45  N   THR     4      62.589  54.703  47.253  1.00  0.00           N  
ATOM     46  H   THR     4      63.228  54.816  48.025  1.00  0.00           H  
ATOM     47  CA  THR     4      62.504  55.826  46.310  1.00  0.00           C  
ATOM     48  HA  THR     4      61.870  55.588  45.453  1.00  0.00           H  
ATOM     49  CB  THR     4      61.785  57.083  46.971  1.00  0.00           C  
ATOM     50  HB  THR     4      61.656  57.841  46.195  1.00  0.00           H  
ATOM     51  CG2 THR     4      60.395  56.737  47.335  1.00  0.00           C  
ATOM     52 HG21 THR     4      59.838  56.275  46.518  1.00  0.00           H  
ATOM     53 HG22 THR     4      59.821  57.577  47.730  1.00  0.00           H  
ATOM     54 HG23 THR     4      60.226  55.987  48.111  1.00  0.00           H  
ATOM     55  OG1 THR     4      62.500  57.637  48.084  1.00  0.00           O  
ATOM     56  HG1 THR     4      61.959  58.400  48.302  1.00  0.00           H  
ATOM     57  C   THR     4      63.823  56.260  45.699  1.00  0.00           C  
ATOM     58  O   THR     4      63.999  57.318  45.170  1.00  0.00           O  
ATOM     59  N   ASN     5      64.767  55.385  45.909  1.00  0.00           N  
ATOM     60  H   ASN     5      64.553  54.654  46.571  1.00  0.00           H  
ATOM     61  CA  ASN     5      66.140  55.435  45.438  1.00  0.00           C  
ATOM     62  HA  ASN     5      66.152  55.915  44.458  1.00  0.00           H  
ATOM     63  CB  ASN     5      67.067  56.076  46.490  1.00  0.00           C  
ATOM     64  HB2 ASN     5      66.671  57.019  46.872  1.00  0.00           H  
ATOM     65  HB3 ASN     5      67.008  55.521  47.428  1.00  0.00           H  
ATOM     66  CG  ASN     5      68.477  56.270  45.994  1.00  0.00           C  
ATOM     67  OD1 ASN     5      69.465  55.652  46.334  1.00  0.00           O  
ATOM     68  ND2 ASN     5      68.633  57.144  45.049  1.00  0.00           N  
ATOM     69 HD21 ASN     5      69.605  57.384  44.922  1.00  0.00           H  
ATOM     70 HD22 ASN     5      67.980  57.912  45.018  1.00  0.00           H  
ATOM     71  C   ASN     5      66.634  54.066  45.057  1.00  0.00           C  
ATOM     72  O   ASN     5      67.170  53.902  43.918  1.00  0.00           O  
ATOM     73  N   MET     6      66.183  53.031  45.821  1.00  0.00           N  
ATOM     74  H   MET     6      65.619  53.400  46.572  1.00  0.00           H  
ATOM     75  CA  MET     6      66.632  51.648  45.787  1.00  0.00           C  
ATOM     76  HA  MET     6      67.169  51.449  44.857  1.00  0.00           H  
ATOM     77  CB  MET     6      67.713  51.345  46.886  1.00  0.00           C  
ATOM     78  HB2 MET     6      67.103  51.243  47.786  1.00  0.00           H  
ATOM     79  HB3 MET     6      68.116  50.355  46.667  1.00  0.00           H  
ATOM     80  CG  MET     6      68.815  52.422  47.011  1.00  0.00           C  
ATOM     81  HG2 MET     6      68.988  52.790  45.997  1.00  0.00           H  
ATOM     82  HG3 MET     6      68.272  53.175  47.587  1.00  0.00           H  
ATOM     83  SD  MET     6      70.334  51.995  48.041  1.00  0.00           S  
ATOM     84  CE  MET     6      69.606  51.535  49.623  1.00  0.00           C  
ATOM     85  HE1 MET     6      69.310  50.486  49.698  1.00  0.00           H  
ATOM     86  HE2 MET     6      68.816  52.234  49.903  1.00  0.00           H  
ATOM     87  HE3 MET     6      70.333  51.577  50.437  1.00  0.00           H  
ATOM     88  C   MET     6      65.410  50.670  45.873  1.00  0.00           C  
ATOM     89  O   MET     6      65.148  50.028  46.878  1.00  0.00           O  
ATOM     90  N   SER     7      64.565  50.452  44.810  1.00  0.00           N  
ATOM     91  H   SER     7      63.853  49.750  44.940  1.00  0.00           H  
ATOM     92  CA  SER     7      64.715  51.081  43.455  1.00  0.00           C  
ATOM     93  HA  SER     7      65.795  51.038  43.303  1.00  0.00           H  
ATOM     94  CB  SER     7      64.100  50.205  42.353  1.00  0.00           C  
ATOM     95  HB2 SER     7      63.083  50.530  42.127  1.00  0.00           H  
ATOM     96  HB3 SER     7      64.669  50.427  41.448  1.00  0.00           H  
ATOM     97  OG  SER     7      64.108  48.760  42.690  1.00  0.00           O  
ATOM     98  HG  SER     7      64.873  48.353  42.278  1.00  0.00           H  
ATOM     99  C   SER     7      64.197  52.455  43.244  1.00  0.00           C  
ATOM    100  O   SER     7      63.261  52.780  43.939  1.00  0.00           O  
ATOM    101  N   VAL     8      64.566  53.152  42.179  1.00  0.00           N  
ATOM    102  H   VAL     8      65.206  52.724  41.526  1.00  0.00           H  
ATOM    103  CA  VAL     8      63.838  54.382  41.762  1.00  0.00           C  
ATOM    104  HA  VAL     8      63.915  54.927  42.705  1.00  0.00           H  
ATOM    105  CB  VAL     8      64.550  55.112  40.552  1.00  0.00           C  
ATOM    106  HB  VAL     8      63.942  56.011  40.430  1.00  0.00           H  
ATOM    107  CG1 VAL     8      65.891  55.515  41.002  1.00  0.00           C  
ATOM    108 HG11 VAL     8      65.739  56.200  41.839  1.00  0.00           H  
ATOM    109 HG12 VAL     8      66.513  55.982  40.237  1.00  0.00           H  
ATOM    110 HG13 VAL     8      66.504  54.679  41.347  1.00  0.00           H  
ATOM    111  CG2 VAL     8      64.601  54.353  39.233  1.00  0.00           C  
ATOM    112 HG21 VAL     8      65.262  53.489  39.325  1.00  0.00           H  
ATOM    113 HG22 VAL     8      64.932  54.889  38.342  1.00  0.00           H  
ATOM    114 HG23 VAL     8      63.608  53.967  38.993  1.00  0.00           H  
ATOM    115  C   VAL     8      62.342  54.169  41.457  1.00  0.00           C  
ATOM    116  O   VAL     8      61.889  53.047  41.209  1.00  0.00           O  
ATOM    117  N   PRO     9      61.525  55.313  41.596  1.00  0.00           N  
ATOM    118  CD  PRO     9      61.829  56.577  42.306  1.00  0.00           C  
ATOM    119  HD2 PRO     9      62.469  57.176  41.655  1.00  0.00           H  
ATOM    120  HD3 PRO     9      62.232  56.328  43.289  1.00  0.00           H  
ATOM    121  CG  PRO     9      60.481  57.312  42.457  1.00  0.00           C  
ATOM    122  HG2 PRO     9      60.696  58.378  42.548  1.00  0.00           H  
ATOM    123  HG3 PRO     9      59.984  56.977  43.371  1.00  0.00           H  
ATOM    124  CB  PRO     9      59.626  56.807  41.310  1.00  0.00           C  
ATOM    125  HB2 PRO     9      59.831  57.393  40.411  1.00  0.00           H  
ATOM    126  HB3 PRO     9      58.546  56.882  41.447  1.00  0.00           H  
ATOM    127  CA  PRO     9      60.103  55.364  41.096  1.00  0.00           C  
ATOM    128  HA  PRO     9      59.595  54.714  41.811  1.00  0.00           H  
ATOM    129  C   PRO     9      59.952  54.926  39.630  1.00  0.00           C  
ATOM    130  O   PRO     9      60.816  55.042  38.774  1.00  0.00           O  
ATOM    131  N   THR    10      58.630  54.727  39.242  1.00  0.00           N  
ATOM    132  H   THR    10      57.929  54.776  39.965  1.00  0.00           H  
ATOM    133  CA  THR    10      58.111  54.055  38.022  1.00  0.00           C  
ATOM    134  HA  THR    10      58.724  54.430  37.201  1.00  0.00           H  
ATOM    135  CB  THR    10      57.966  52.551  38.070  1.00  0.00           C  
ATOM    136  HB  THR    10      57.758  52.176  37.065  1.00  0.00           H  
ATOM    137  CG2 THR    10      59.208  51.859  38.587  1.00  0.00           C  
ATOM    138 HG21 THR    10      60.114  52.210  38.089  1.00  0.00           H  
ATOM    139 HG22 THR    10      59.114  50.778  38.469  1.00  0.00           H  
ATOM    140 HG23 THR    10      59.346  52.068  39.650  1.00  0.00           H  
ATOM    141  OG1 THR    10      56.895  52.117  38.858  1.00  0.00           O  
ATOM    142  HG1 THR    10      56.241  51.868  38.200  1.00  0.00           H  
ATOM    143  C   THR    10      56.756  54.616  37.630  1.00  0.00           C  
ATOM    144  O   THR    10      55.951  55.197  38.330  1.00  0.00           O  
ATOM    145  N   ASP    11      56.392  54.318  36.319  1.00  0.00           N  
ATOM    146  H   ASP    11      57.088  53.731  35.885  1.00  0.00           H  
ATOM    147  CA  ASP    11      55.199  54.842  35.525  1.00  0.00           C  
ATOM    148  HA  ASP    11      55.416  55.897  35.346  1.00  0.00           H  
ATOM    149  CB  ASP    11      55.230  54.246  34.106  1.00  0.00           C  
ATOM    150  HB2 ASP    11      56.122  54.594  33.581  1.00  0.00           H  
ATOM    151  HB3 ASP    11      55.130  53.158  34.099  1.00  0.00           H  
ATOM    152  CG  ASP    11      54.097  54.777  33.237  1.00  0.00           C  
ATOM    153  OD1 ASP    11      53.101  54.032  33.089  1.00  0.00           O  
ATOM    154  OD2 ASP    11      54.146  55.976  32.931  1.00  0.00           O1-
ATOM    155  C   ASP    11      53.848  54.773  36.221  1.00  0.00           C  
ATOM    156  O   ASP    11      53.062  55.716  36.241  1.00  0.00           O  
ATOM    157  N   GLY    12      53.592  53.535  36.800  1.00  0.00           N  
ATOM    158  H   GLY    12      54.339  52.864  36.701  1.00  0.00           H  
ATOM    159  CA  GLY    12      52.408  53.116  37.462  1.00  0.00           C  
ATOM    160  HA2 GLY    12      52.436  52.037  37.626  1.00  0.00           H  
ATOM    161  HA3 GLY    12      52.505  53.499  38.480  1.00  0.00           H  
ATOM    162  C   GLY    12      51.051  53.652  36.988  1.00  0.00           C  
ATOM    163  O   GLY    12      50.082  53.825  37.727  1.00  0.00           O  
ATOM    164  N   ALA    13      50.801  53.821  35.654  1.00  0.00           N  
ATOM    165  H   ALA    13      51.567  53.951  35.010  1.00  0.00           H  
ATOM    166  CA  ALA    13      49.468  54.314  35.093  1.00  0.00           C  
ATOM    167  HA  ALA    13      49.166  55.128  35.756  1.00  0.00           H  
ATOM    168  CB  ALA    13      49.823  54.899  33.665  1.00  0.00           C  
ATOM    169  HB1 ALA    13      50.731  55.504  33.685  1.00  0.00           H  
ATOM    170  HB2 ALA    13      48.994  55.529  33.335  1.00  0.00           H  
ATOM    171  HB3 ALA    13      49.981  54.043  33.005  1.00  0.00           H  
ATOM    172  C   ALA    13      48.382  53.268  35.007  1.00  0.00           C  
ATOM    173  O   ALA    13      47.928  52.755  34.040  1.00  0.00           O  
ATOM    174  N   VAL    14      48.061  52.859  36.257  1.00  0.00           N  
ATOM    175  H   VAL    14      48.487  53.508  36.902  1.00  0.00           H  
ATOM    176  CA  VAL    14      47.223  51.753  36.883  1.00  0.00           C  
ATOM    177  HA  VAL    14      46.183  51.925  36.596  1.00  0.00           H  
ATOM    178  CB  VAL    14      47.706  50.355  36.502  1.00  0.00           C  
ATOM    179  HB  VAL    14      47.559  50.277  35.424  1.00  0.00           H  
ATOM    180  CG1 VAL    14      49.173  50.164  36.816  1.00  0.00           C  
ATOM    181 HG11 VAL    14      49.534  50.695  37.700  1.00  0.00           H  
ATOM    182 HG12 VAL    14      49.858  50.557  36.062  1.00  0.00           H  
ATOM    183 HG13 VAL    14      49.396  49.108  36.978  1.00  0.00           H  
ATOM    184  CG2 VAL    14      46.741  49.255  37.042  1.00  0.00           C  
ATOM    185 HG21 VAL    14      45.696  49.569  36.997  1.00  0.00           H  
ATOM    186 HG22 VAL    14      46.963  49.129  38.104  1.00  0.00           H  
ATOM    187 HG23 VAL    14      46.818  48.360  36.419  1.00  0.00           H  
ATOM    188  C   VAL    14      47.223  51.851  38.439  1.00  0.00           C  
ATOM    189  O   VAL    14      46.185  51.487  39.015  1.00  0.00           O  
ATOM    190  N   THR    15      48.204  52.473  39.110  1.00  0.00           N  
ATOM    191  H   THR    15      49.043  52.716  38.605  1.00  0.00           H  
ATOM    192  CA  THR    15      48.339  52.564  40.599  1.00  0.00           C  
ATOM    193  HA  THR    15      47.375  52.335  41.059  1.00  0.00           H  
ATOM    194  CB  THR    15      49.386  51.536  41.101  1.00  0.00           C  
ATOM    195  HB  THR    15      49.668  51.726  42.138  1.00  0.00           H  
ATOM    196  CG2 THR    15      48.913  50.127  41.105  1.00  0.00           C  
ATOM    197 HG21 THR    15      49.242  49.652  40.179  1.00  0.00           H  
ATOM    198 HG22 THR    15      47.864  49.934  41.337  1.00  0.00           H  
ATOM    199 HG23 THR    15      49.505  49.611  41.864  1.00  0.00           H  
ATOM    200  OG1 THR    15      50.559  51.610  40.288  1.00  0.00           O  
ATOM    201  HG1 THR    15      51.314  51.177  40.694  1.00  0.00           H  
ATOM    202  C   THR    15      48.780  53.924  41.026  1.00  0.00           C  
ATOM    203  O   THR    15      48.023  54.703  41.560  1.00  0.00           O  
ATOM    204  N   THR    16      49.987  54.340  40.646  1.00  0.00           N  
ATOM    205  H   THR    16      50.578  53.624  40.250  1.00  0.00           H  
ATOM    206  CA  THR    16      50.622  55.650  40.890  1.00  0.00           C  
ATOM    207  HA  THR    16      50.487  55.874  41.950  1.00  0.00           H  
ATOM    208  CB  THR    16      52.132  55.672  40.603  1.00  0.00           C  
ATOM    209  HB  THR    16      52.363  55.978  39.580  1.00  0.00           H  
ATOM    210  CG2 THR    16      52.897  56.591  41.535  1.00  0.00           C  
ATOM    211 HG21 THR    16      52.858  56.231  42.565  1.00  0.00           H  
ATOM    212 HG22 THR    16      52.482  57.600  41.490  1.00  0.00           H  
ATOM    213 HG23 THR    16      53.931  56.686  41.199  1.00  0.00           H  
ATOM    214  OG1 THR    16      52.589  54.318  40.885  1.00  0.00           O  
ATOM    215  HG1 THR    16      52.516  54.116  41.822  1.00  0.00           H  
ATOM    216  C   THR    16      49.911  56.784  40.248  1.00  0.00           C  
ATOM    217  O   THR    16      49.720  57.807  40.842  1.00  0.00           O  
ATOM    218  N   SER    17      49.393  56.549  39.088  1.00  0.00           N  
ATOM    219  H   SER    17      49.597  55.664  38.649  1.00  0.00           H  
ATOM    220  CA  SER    17      48.412  57.389  38.355  1.00  0.00           C  
ATOM    221  HA  SER    17      48.012  58.145  39.034  1.00  0.00           H  
ATOM    222  CB  SER    17      49.036  58.244  37.186  1.00  0.00           C  
ATOM    223  HB2 SER    17      49.778  58.945  37.572  1.00  0.00           H  
ATOM    224  HB3 SER    17      49.627  57.550  36.584  1.00  0.00           H  
ATOM    225  OG  SER    17      48.201  59.041  36.424  1.00  0.00           O  
ATOM    226  HG  SER    17      48.326  59.990  36.503  1.00  0.00           H  
ATOM    227  C   SER    17      47.217  56.659  37.830  1.00  0.00           C  
ATOM    228  O   SER    17      47.208  55.501  37.467  1.00  0.00           O  
ATOM    229  N   GLN    18      46.044  57.377  37.844  1.00  0.00           N  
ATOM    230  H   GLN    18      46.106  58.363  38.049  1.00  0.00           H  
ATOM    231  CA  GLN    18      44.702  56.837  37.491  1.00  0.00           C  
ATOM    232  HA  GLN    18      44.826  56.024  36.772  1.00  0.00           H  
ATOM    233  CB  GLN    18      43.970  56.223  38.705  1.00  0.00           C  
ATOM    234  HB2 GLN    18      44.083  56.832  39.603  1.00  0.00           H  
ATOM    235  HB3 GLN    18      42.891  56.210  38.537  1.00  0.00           H  
ATOM    236  CG  GLN    18      44.494  54.838  39.232  1.00  0.00           C  
ATOM    237  HG2 GLN    18      44.291  54.044  38.511  1.00  0.00           H  
ATOM    238  HG3 GLN    18      45.582  54.864  39.324  1.00  0.00           H  
ATOM    239  CD  GLN    18      43.918  54.501  40.603  1.00  0.00           C  
ATOM    240  OE1 GLN    18      44.566  54.649  41.614  1.00  0.00           O  
ATOM    241  NE2 GLN    18      42.682  54.010  40.651  1.00  0.00           N  
ATOM    242 HE21 GLN    18      42.252  53.893  39.746  1.00  0.00           H  
ATOM    243 HE22 GLN    18      42.335  53.462  41.424  1.00  0.00           H  
ATOM    244  C   GLN    18      43.872  57.873  36.797  1.00  0.00           C  
ATOM    245  O   GLN    18      44.071  59.030  37.053  1.00  0.00           O  
ATOM    246  N   ILE    19      42.857  57.574  36.000  1.00  0.00           N  
ATOM    247  H   ILE    19      42.413  58.368  35.564  1.00  0.00           H  
ATOM    248  CA  ILE    19      42.474  56.206  35.508  1.00  0.00           C  
ATOM    249  HA  ILE    19      42.358  55.581  36.395  1.00  0.00           H  
ATOM    250  CB  ILE    19      41.069  56.168  34.838  1.00  0.00           C  
ATOM    251  HB  ILE    19      41.031  55.192  34.351  1.00  0.00           H  
ATOM    252  CG2 ILE    19      39.917  56.405  35.836  1.00  0.00           C  
ATOM    253 HG21 ILE    19      39.966  55.916  36.810  1.00  0.00           H  
ATOM    254 HG22 ILE    19      39.010  56.102  35.308  1.00  0.00           H  
ATOM    255 HG23 ILE    19      39.768  57.473  36.011  1.00  0.00           H  
ATOM    256  CG1 ILE    19      41.060  57.226  33.676  1.00  0.00           C  
ATOM    257 HG12 ILE    19      41.225  58.229  34.076  1.00  0.00           H  
ATOM    258 HG13 ILE    19      41.800  57.025  32.900  1.00  0.00           H  
ATOM    259  CD1 ILE    19      39.782  57.240  32.895  1.00  0.00           C  
ATOM    260 HD11 ILE    19      39.875  57.847  31.992  1.00  0.00           H  
ATOM    261 HD12 ILE    19      38.902  57.557  33.458  1.00  0.00           H  
ATOM    262 HD13 ILE    19      39.600  56.201  32.610  1.00  0.00           H  
ATOM    263  C   ILE    19      43.542  55.646  34.558  1.00  0.00           C  
ATOM    264  O   ILE    19      44.278  56.402  33.980  1.00  0.00           O  
ATOM    265  N   PRO    20      43.618  54.322  34.309  1.00  0.00           N  
ATOM    266  CD  PRO    20      43.316  53.253  35.239  1.00  0.00           C  
ATOM    267  HD2 PRO    20      42.291  53.211  35.615  1.00  0.00           H  
ATOM    268  HD3 PRO    20      44.045  53.336  36.048  1.00  0.00           H  
ATOM    269  CG  PRO    20      43.564  51.939  34.551  1.00  0.00           C  
ATOM    270  HG2 PRO    20      42.595  51.606  34.177  1.00  0.00           H  
ATOM    271  HG3 PRO    20      44.012  51.196  35.214  1.00  0.00           H  
ATOM    272  CB  PRO    20      44.423  52.235  33.353  1.00  0.00           C  
ATOM    273  HB2 PRO    20      44.067  51.778  32.428  1.00  0.00           H  
ATOM    274  HB3 PRO    20      45.445  51.893  33.535  1.00  0.00           H  
ATOM    275  CA  PRO    20      44.360  53.758  33.140  1.00  0.00           C  
ATOM    276  HA  PRO    20      45.363  54.186  33.093  1.00  0.00           H  
ATOM    277  C   PRO    20      43.685  54.059  31.803  1.00  0.00           C  
ATOM    278  O   PRO    20      42.484  54.368  31.824  1.00  0.00           O  
ATOM    279  N   ALA    21      44.457  53.966  30.719  1.00  0.00           N  
ATOM    280  H   ALA    21      45.435  53.755  30.855  1.00  0.00           H  
ATOM    281  CA  ALA    21      44.161  54.256  29.317  1.00  0.00           C  
ATOM    282  HA  ALA    21      43.249  54.856  29.278  1.00  0.00           H  
ATOM    283  CB  ALA    21      45.309  55.123  28.701  1.00  0.00           C  
ATOM    284  HB1 ALA    21      45.143  55.277  27.633  1.00  0.00           H  
ATOM    285  HB2 ALA    21      46.316  54.729  28.848  1.00  0.00           H  
ATOM    286  HB3 ALA    21      45.335  56.112  29.162  1.00  0.00           H  
ATOM    287  C   ALA    21      43.921  53.022  28.420  1.00  0.00           C  
ATOM    288  O   ALA    21      44.391  51.911  28.674  1.00  0.00           O  
ATOM    289  N   SER    22      43.057  53.111  27.395  1.00  0.00           N  
ATOM    290  H   SER    22      43.036  52.245  26.876  1.00  0.00           H  
ATOM    291  CA  SER    22      42.640  54.321  26.664  1.00  0.00           C  
ATOM    292  HA  SER    22      42.814  55.189  27.303  1.00  0.00           H  
ATOM    293  CB  SER    22      43.551  54.529  25.434  1.00  0.00           C  
ATOM    294  HB2 SER    22      42.908  55.064  24.732  1.00  0.00           H  
ATOM    295  HB3 SER    22      44.309  55.258  25.729  1.00  0.00           H  
ATOM    296  OG  SER    22      44.089  53.351  24.830  1.00  0.00           O  
ATOM    297  HG  SER    22      43.489  53.033  24.152  1.00  0.00           H  
ATOM    298  C   SER    22      41.138  54.353  26.324  1.00  0.00           C  
ATOM    299  O   SER    22      40.635  55.302  25.838  1.00  0.00           O  
ATOM    300  N   GLU    23      40.362  53.259  26.593  1.00  0.00           N  
ATOM    301  H   GLU    23      40.849  52.450  26.948  1.00  0.00           H  
ATOM    302  CA  GLU    23      38.900  53.182  26.592  1.00  0.00           C  
ATOM    303  HA  GLU    23      38.539  54.156  26.927  1.00  0.00           H  
ATOM    304  CB  GLU    23      38.374  52.821  25.183  1.00  0.00           C  
ATOM    305  HB2 GLU    23      37.291  52.959  25.189  1.00  0.00           H  
ATOM    306  HB3 GLU    23      38.768  53.522  24.444  1.00  0.00           H  
ATOM    307  CG  GLU    23      38.658  51.339  24.716  1.00  0.00           C  
ATOM    308  HG2 GLU    23      39.521  50.907  25.226  1.00  0.00           H  
ATOM    309  HG3 GLU    23      37.852  50.741  25.147  1.00  0.00           H  
ATOM    310  CD  GLU    23      38.761  51.249  23.237  1.00  0.00           C  
ATOM    311  OE1 GLU    23      37.987  50.486  22.610  1.00  0.00           O  
ATOM    312  OE2 GLU    23      39.750  51.751  22.681  1.00  0.00           O1-
ATOM    313  C   GLU    23      38.360  52.259  27.679  1.00  0.00           C  
ATOM    314  O   GLU    23      38.995  51.504  28.421  1.00  0.00           O  
ATOM    315  N   GLN    24      37.013  52.334  27.858  1.00  0.00           N  
ATOM    316  H   GLN    24      36.464  53.005  27.342  1.00  0.00           H  
ATOM    317  CA  GLN    24      36.279  51.456  28.789  1.00  0.00           C  
ATOM    318  HA  GLN    24      36.734  50.466  28.714  1.00  0.00           H  
ATOM    319  CB  GLN    24      36.552  52.003  30.245  1.00  0.00           C  
ATOM    320  HB2 GLN    24      36.381  51.233  31.001  1.00  0.00           H  
ATOM    321  HB3 GLN    24      37.573  52.381  30.334  1.00  0.00           H  
ATOM    322  CG  GLN    24      35.686  53.217  30.592  1.00  0.00           C  
ATOM    323  HG2 GLN    24      35.915  54.013  29.881  1.00  0.00           H  
ATOM    324  HG3 GLN    24      34.632  52.950  30.486  1.00  0.00           H  
ATOM    325  CD  GLN    24      36.010  53.566  32.044  1.00  0.00           C  
ATOM    326  OE1 GLN    24      35.289  53.336  32.992  1.00  0.00           O  
ATOM    327  NE2 GLN    24      37.099  54.310  32.191  1.00  0.00           N  
ATOM    328 HE21 GLN    24      37.796  54.533  31.497  1.00  0.00           H  
ATOM    329 HE22 GLN    24      37.231  54.572  33.156  1.00  0.00           H  
ATOM    330  C   GLN    24      34.857  51.506  28.444  1.00  0.00           C  
ATOM    331  O   GLN    24      34.340  52.218  27.625  1.00  0.00           O  
ATOM    332  N   GLU    25      33.966  50.727  29.063  1.00  0.00           N  
ATOM    333  H   GLU    25      33.032  51.037  28.839  1.00  0.00           H  
ATOM    334  CA  GLU    25      34.114  49.535  29.900  1.00  0.00           C  
ATOM    335  HA  GLU    25      35.175  49.296  30.008  1.00  0.00           H  
ATOM    336  CB  GLU    25      33.614  49.763  31.335  1.00  0.00           C  
ATOM    337  HB2 GLU    25      33.788  50.802  31.618  1.00  0.00           H  
ATOM    338  HB3 GLU    25      32.524  49.700  31.344  1.00  0.00           H  
ATOM    339  CG  GLU    25      34.168  48.809  32.486  1.00  0.00           C  
ATOM    340  HG2 GLU    25      33.549  49.064  33.349  1.00  0.00           H  
ATOM    341  HG3 GLU    25      34.134  47.736  32.279  1.00  0.00           H  
ATOM    342  CD  GLU    25      35.568  49.288  32.857  1.00  0.00           C  
ATOM    343  OE1 GLU    25      35.756  50.260  33.675  1.00  0.00           O  
ATOM    344  OE2 GLU    25      36.539  48.671  32.397  1.00  0.00           O1-
ATOM    345  C   GLU    25      33.395  48.298  29.283  1.00  0.00           C  
ATOM    346  O   GLU    25      32.269  48.372  28.845  1.00  0.00           O  
ATOM    347  N   THR    26      33.969  47.163  29.539  1.00  0.00           N  
ATOM    348  H   THR    26      34.790  47.132  30.124  1.00  0.00           H  
ATOM    349  CA  THR    26      33.360  45.809  29.360  1.00  0.00           C  
ATOM    350  HA  THR    26      32.289  46.016  29.420  1.00  0.00           H  
ATOM    351  CB  THR    26      33.749  45.190  27.990  1.00  0.00           C  
ATOM    352  HB  THR    26      33.365  44.169  28.031  1.00  0.00           H  
ATOM    353  CG2 THR    26      32.958  45.760  26.845  1.00  0.00           C  
ATOM    354 HG21 THR    26      32.957  45.150  25.940  1.00  0.00           H  
ATOM    355 HG22 THR    26      33.360  46.749  26.615  1.00  0.00           H  
ATOM    356 HG23 THR    26      31.949  45.918  27.230  1.00  0.00           H  
ATOM    357  OG1 THR    26      35.113  45.177  27.759  1.00  0.00           O  
ATOM    358  HG1 THR    26      35.386  44.335  28.130  1.00  0.00           H  
ATOM    359  C   THR    26      33.800  44.940  30.474  1.00  0.00           C  
ATOM    360  O   THR    26      34.819  45.068  31.111  1.00  0.00           O  
ATOM    361  N   LEU    27      32.943  43.989  30.945  1.00  0.00           N  
ATOM    362  H   LEU    27      32.095  43.790  30.433  1.00  0.00           H  
ATOM    363  CA  LEU    27      33.338  42.979  32.005  1.00  0.00           C  
ATOM    364  HA  LEU    27      33.820  43.386  32.896  1.00  0.00           H  
ATOM    365  CB  LEU    27      32.114  42.381  32.641  1.00  0.00           C  
ATOM    366  HB2 LEU    27      31.581  41.690  31.985  1.00  0.00           H  
ATOM    367  HB3 LEU    27      32.387  41.786  33.514  1.00  0.00           H  
ATOM    368  CG  LEU    27      31.049  43.431  33.138  1.00  0.00           C  
ATOM    369  HG  LEU    27      30.706  43.989  32.264  1.00  0.00           H  
ATOM    370  CD1 LEU    27      29.861  42.862  33.868  1.00  0.00           C  
ATOM    371 HD11 LEU    27      29.244  42.273  33.186  1.00  0.00           H  
ATOM    372 HD12 LEU    27      29.309  43.686  34.326  1.00  0.00           H  
ATOM    373 HD13 LEU    27      30.251  42.234  34.671  1.00  0.00           H  
ATOM    374  CD2 LEU    27      31.677  44.524  34.106  1.00  0.00           C  
ATOM    375 HD21 LEU    27      32.250  44.096  34.932  1.00  0.00           H  
ATOM    376 HD22 LEU    27      30.917  45.232  34.443  1.00  0.00           H  
ATOM    377 HD23 LEU    27      32.343  45.072  33.436  1.00  0.00           H  
ATOM    378  C   LEU    27      34.203  41.889  31.389  1.00  0.00           C  
ATOM    379  O   LEU    27      34.257  41.633  30.189  1.00  0.00           O  
ATOM    380  N   VAL    28      34.839  41.135  32.281  1.00  0.00           N  
ATOM    381  H   VAL    28      34.835  41.395  33.256  1.00  0.00           H  
ATOM    382  CA  VAL    28      35.660  39.921  31.974  1.00  0.00           C  
ATOM    383  HA  VAL    28      35.198  39.333  31.179  1.00  0.00           H  
ATOM    384  CB  VAL    28      37.091  40.256  31.493  1.00  0.00           C  
ATOM    385  HB  VAL    28      37.055  40.891  30.605  1.00  0.00           H  
ATOM    386  CG1 VAL    28      37.841  41.048  32.480  1.00  0.00           C  
ATOM    387 HG11 VAL    28      38.914  41.167  32.318  1.00  0.00           H  
ATOM    388 HG12 VAL    28      37.665  40.829  33.535  1.00  0.00           H  
ATOM    389 HG13 VAL    28      37.443  42.063  32.409  1.00  0.00           H  
ATOM    390  CG2 VAL    28      37.962  39.033  31.137  1.00  0.00           C  
ATOM    391 HG21 VAL    28      38.255  38.285  31.877  1.00  0.00           H  
ATOM    392 HG22 VAL    28      38.907  39.330  30.679  1.00  0.00           H  
ATOM    393 HG23 VAL    28      37.324  38.503  30.425  1.00  0.00           H  
ATOM    394  C   VAL    28      35.656  38.967  33.146  1.00  0.00           C  
ATOM    395  O   VAL    28      35.638  39.277  34.321  1.00  0.00           O  
ATOM    396  N   ARG    29      35.728  37.648  32.812  1.00  0.00           N  
ATOM    397  H   ARG    29      35.749  37.466  31.820  1.00  0.00           H  
ATOM    398  CA  ARG    29      35.571  36.519  33.818  1.00  0.00           C  
ATOM    399  HA  ARG    29      35.702  36.989  34.794  1.00  0.00           H  
ATOM    400  CB  ARG    29      34.196  35.912  33.765  1.00  0.00           C  
ATOM    401  HB2 ARG    29      33.560  36.773  33.988  1.00  0.00           H  
ATOM    402  HB3 ARG    29      33.897  35.541  32.783  1.00  0.00           H  
ATOM    403  CG  ARG    29      33.993  34.707  34.718  1.00  0.00           C  
ATOM    404  HG2 ARG    29      34.775  33.978  34.497  1.00  0.00           H  
ATOM    405  HG3 ARG    29      34.158  35.020  35.751  1.00  0.00           H  
ATOM    406  CD  ARG    29      32.497  34.300  34.566  1.00  0.00           C  
ATOM    407  HD2 ARG    29      31.848  35.154  34.362  1.00  0.00           H  
ATOM    408  HD3 ARG    29      32.454  33.665  33.678  1.00  0.00           H  
ATOM    409  NE  ARG    29      32.019  33.649  35.704  1.00  0.00           N  
ATOM    410  HE  ARG    29      31.905  34.201  36.542  1.00  0.00           H  
ATOM    411  CZ  ARG    29      31.053  32.690  35.734  1.00  0.00           C  
ATOM    412  NH1 ARG    29      30.501  32.061  34.709  1.00  0.00           N1+
ATOM    413 HH11 ARG    29      30.669  32.439  33.789  1.00  0.00           H  
ATOM    414 HH12 ARG    29      29.691  31.462  34.789  1.00  0.00           H  
ATOM    415  NH2 ARG    29      30.536  32.368  36.898  1.00  0.00           N  
ATOM    416 HH21 ARG    29      29.933  31.567  37.017  1.00  0.00           H  
ATOM    417 HH22 ARG    29      31.084  32.688  37.684  1.00  0.00           H  
ATOM    418  C   ARG    29      36.677  35.488  33.454  1.00  0.00           C  
ATOM    419  O   ARG    29      36.388  34.513  32.759  1.00  0.00           O  
ATOM    420  N   PRO    30      37.981  35.672  33.872  1.00  0.00           N  
ATOM    421  CD  PRO    30      38.435  36.772  34.708  1.00  0.00           C  
ATOM    422  HD2 PRO    30      38.120  36.660  35.747  1.00  0.00           H  
ATOM    423  HD3 PRO    30      38.063  37.756  34.414  1.00  0.00           H  
ATOM    424  CG  PRO    30      39.937  36.763  34.732  1.00  0.00           C  
ATOM    425  HG2 PRO    30      40.345  36.901  35.736  1.00  0.00           H  
ATOM    426  HG3 PRO    30      40.288  37.557  34.070  1.00  0.00           H  
ATOM    427  CB  PRO    30      40.291  35.387  34.196  1.00  0.00           C  
ATOM    428  HB2 PRO    30      40.499  34.739  35.051  1.00  0.00           H  
ATOM    429  HB3 PRO    30      41.254  35.432  33.686  1.00  0.00           H  
ATOM    430  CA  PRO    30      39.147  34.937  33.363  1.00  0.00           C  
ATOM    431  HA  PRO    30      39.385  35.246  32.343  1.00  0.00           H  
ATOM    432  C   PRO    30      39.043  33.434  33.395  1.00  0.00           C  
ATOM    433  O   PRO    30      38.488  32.809  34.274  1.00  0.00           O  
ATOM    434  N   LYS    31      39.750  32.669  32.503  1.00  0.00           N  
ATOM    435  H   LYS    31      40.142  33.190  31.733  1.00  0.00           H  
ATOM    436  CA  LYS    31      40.158  31.273  32.749  1.00  0.00           C  
ATOM    437  HA  LYS    31      39.297  30.601  32.715  1.00  0.00           H  
ATOM    438  CB  LYS    31      41.128  30.815  31.584  1.00  0.00           C  
ATOM    439  HB2 LYS    31      42.128  31.251  31.592  1.00  0.00           H  
ATOM    440  HB3 LYS    31      41.212  29.728  31.648  1.00  0.00           H  
ATOM    441  CG  LYS    31      40.363  31.093  30.244  1.00  0.00           C  
ATOM    442  HG2 LYS    31      39.346  30.721  30.388  1.00  0.00           H  
ATOM    443  HG3 LYS    31      40.254  32.166  30.073  1.00  0.00           H  
ATOM    444  CD  LYS    31      41.020  30.403  29.055  1.00  0.00           C  
ATOM    445  HD2 LYS    31      42.082  30.655  29.040  1.00  0.00           H  
ATOM    446  HD3 LYS    31      40.863  29.334  29.211  1.00  0.00           H  
ATOM    447  CE  LYS    31      40.502  31.006  27.795  1.00  0.00           C  
ATOM    448  HE2 LYS    31      40.457  32.095  27.814  1.00  0.00           H  
ATOM    449  HE3 LYS    31      41.208  30.779  26.997  1.00  0.00           H  
ATOM    450  NZ  LYS    31      39.126  30.520  27.379  1.00  0.00           N1+
ATOM    451  HZ1 LYS    31      38.472  30.698  28.128  1.00  0.00           H  
ATOM    452  HZ2 LYS    31      39.198  29.553  27.096  1.00  0.00           H  
ATOM    453  HZ3 LYS    31      38.845  30.943  26.505  1.00  0.00           H  
ATOM    454  C   LYS    31      40.817  30.818  34.074  1.00  0.00           C  
ATOM    455  O   LYS    31      41.293  31.759  34.703  1.00  0.00           O  
ATOM    456  N   PRO    32      41.012  29.465  34.397  1.00  0.00           N  
ATOM    457  CD  PRO    32      40.357  28.248  33.749  1.00  0.00           C  
ATOM    458  HD2 PRO    32      41.096  27.855  33.048  1.00  0.00           H  
ATOM    459  HD3 PRO    32      39.374  28.428  33.310  1.00  0.00           H  
ATOM    460  CG  PRO    32      40.184  27.205  34.870  1.00  0.00           C  
ATOM    461  HG2 PRO    32      40.417  26.245  34.405  1.00  0.00           H  
ATOM    462  HG3 PRO    32      39.252  27.211  35.440  1.00  0.00           H  
ATOM    463  CB  PRO    32      41.218  27.592  35.889  1.00  0.00           C  
ATOM    464  HB2 PRO    32      42.109  26.994  35.683  1.00  0.00           H  
ATOM    465  HB3 PRO    32      40.902  27.341  36.903  1.00  0.00           H  
ATOM    466  CA  PRO    32      41.423  29.070  35.759  1.00  0.00           C  
ATOM    467  HA  PRO    32      40.577  29.369  36.380  1.00  0.00           H  
ATOM    468  C   PRO    32      42.728  29.529  36.353  1.00  0.00           C  
ATOM    469  O   PRO    32      42.842  30.136  37.422  1.00  0.00           O  
ATOM    470  N   LEU    33      43.738  29.299  35.575  1.00  0.00           N  
ATOM    471  H   LEU    33      43.625  28.748  34.737  1.00  0.00           H  
ATOM    472  CA  LEU    33      45.141  29.622  36.071  1.00  0.00           C  
ATOM    473  HA  LEU    33      45.234  29.321  37.117  1.00  0.00           H  
ATOM    474  CB  LEU    33      46.237  28.924  35.228  1.00  0.00           C  
ATOM    475  HB2 LEU    33      45.904  27.901  35.040  1.00  0.00           H  
ATOM    476  HB3 LEU    33      46.282  29.382  34.238  1.00  0.00           H  
ATOM    477  CG  LEU    33      47.679  28.958  35.862  1.00  0.00           C  
ATOM    478  HG  LEU    33      48.084  29.971  35.922  1.00  0.00           H  
ATOM    479  CD1 LEU    33      47.892  28.197  37.123  1.00  0.00           C  
ATOM    480 HD11 LEU    33      47.233  28.512  37.935  1.00  0.00           H  
ATOM    481 HD12 LEU    33      47.685  27.138  36.954  1.00  0.00           H  
ATOM    482 HD13 LEU    33      48.903  28.234  37.533  1.00  0.00           H  
ATOM    483  CD2 LEU    33      48.703  28.336  34.871  1.00  0.00           C  
ATOM    484 HD21 LEU    33      48.565  27.275  34.648  1.00  0.00           H  
ATOM    485 HD22 LEU    33      48.790  28.982  33.996  1.00  0.00           H  
ATOM    486 HD23 LEU    33      49.712  28.508  35.253  1.00  0.00           H  
ATOM    487  C   LEU    33      45.552  31.102  36.223  1.00  0.00           C  
ATOM    488  O   LEU    33      46.340  31.579  37.036  1.00  0.00           O  
ATOM    489  N   LEU    34      44.950  31.970  35.435  1.00  0.00           N  
ATOM    490  H   LEU    34      44.280  31.628  34.762  1.00  0.00           H  
ATOM    491  CA  LEU    34      44.967  33.441  35.583  1.00  0.00           C  
ATOM    492  HA  LEU    34      45.984  33.778  35.791  1.00  0.00           H  
ATOM    493  CB  LEU    34      44.448  34.154  34.317  1.00  0.00           C  
ATOM    494  HB2 LEU    34      45.099  33.776  33.526  1.00  0.00           H  
ATOM    495  HB3 LEU    34      43.529  33.682  33.965  1.00  0.00           H  
ATOM    496  CG  LEU    34      44.265  35.678  34.231  1.00  0.00           C  
ATOM    497  HG  LEU    34      43.423  35.984  34.857  1.00  0.00           H  
ATOM    498  CD1 LEU    34      45.580  36.387  34.610  1.00  0.00           C  
ATOM    499 HD11 LEU    34      46.319  36.204  33.828  1.00  0.00           H  
ATOM    500 HD12 LEU    34      45.409  37.465  34.631  1.00  0.00           H  
ATOM    501 HD13 LEU    34      46.001  36.016  35.547  1.00  0.00           H  
ATOM    502  CD2 LEU    34      44.015  36.088  32.780  1.00  0.00           C  
ATOM    503 HD21 LEU    34      44.060  37.179  32.726  1.00  0.00           H  
ATOM    504 HD22 LEU    34      44.837  35.736  32.154  1.00  0.00           H  
ATOM    505 HD23 LEU    34      43.147  35.635  32.295  1.00  0.00           H  
ATOM    506  C   LEU    34      44.174  33.797  36.802  1.00  0.00           C  
ATOM    507  O   LEU    34      44.677  34.487  37.696  1.00  0.00           O  
ATOM    508  N   LEU    35      42.859  33.334  36.861  1.00  0.00           N  
ATOM    509  H   LEU    35      42.541  32.920  35.997  1.00  0.00           H  
ATOM    510  CA  LEU    35      42.013  33.602  38.010  1.00  0.00           C  
ATOM    511  HA  LEU    35      41.968  34.683  38.160  1.00  0.00           H  
ATOM    512  CB  LEU    35      40.636  32.913  37.768  1.00  0.00           C  
ATOM    513  HB2 LEU    35      40.250  33.423  36.882  1.00  0.00           H  
ATOM    514  HB3 LEU    35      40.786  31.862  37.511  1.00  0.00           H  
ATOM    515  CG  LEU    35      39.661  33.071  38.912  1.00  0.00           C  
ATOM    516  HG  LEU    35      40.089  32.618  39.809  1.00  0.00           H  
ATOM    517  CD1 LEU    35      39.323  34.531  39.342  1.00  0.00           C  
ATOM    518 HD11 LEU    35      40.150  35.130  39.727  1.00  0.00           H  
ATOM    519 HD12 LEU    35      38.907  35.034  38.466  1.00  0.00           H  
ATOM    520 HD13 LEU    35      38.645  34.454  40.193  1.00  0.00           H  
ATOM    521  CD2 LEU    35      38.336  32.339  38.652  1.00  0.00           C  
ATOM    522 HD21 LEU    35      38.060  32.825  37.713  1.00  0.00           H  
ATOM    523 HD22 LEU    35      38.719  31.327  38.507  1.00  0.00           H  
ATOM    524 HD23 LEU    35      37.697  32.424  39.533  1.00  0.00           H  
ATOM    525  C   LEU    35      42.728  33.146  39.297  1.00  0.00           C  
ATOM    526  O   LEU    35      42.780  33.835  40.339  1.00  0.00           O  
ATOM    527  N   LYS    36      43.499  32.025  39.261  1.00  0.00           N  
ATOM    528  H   LYS    36      43.450  31.460  38.427  1.00  0.00           H  
ATOM    529  CA  LYS    36      44.365  31.585  40.392  1.00  0.00           C  
ATOM    530  HA  LYS    36      43.780  31.419  41.299  1.00  0.00           H  
ATOM    531  CB  LYS    36      45.074  30.237  40.007  1.00  0.00           C  
ATOM    532  HB2 LYS    36      44.295  29.581  39.612  1.00  0.00           H  
ATOM    533  HB3 LYS    36      45.745  30.443  39.171  1.00  0.00           H  
ATOM    534  CG  LYS    36      45.939  29.631  41.179  1.00  0.00           C  
ATOM    535  HG2 LYS    36      46.735  30.326  41.457  1.00  0.00           H  
ATOM    536  HG3 LYS    36      45.273  29.581  42.042  1.00  0.00           H  
ATOM    537  CD  LYS    36      46.443  28.214  40.825  1.00  0.00           C  
ATOM    538  HD2 LYS    36      45.630  27.608  40.420  1.00  0.00           H  
ATOM    539  HD3 LYS    36      47.308  28.302  40.166  1.00  0.00           H  
ATOM    540  CE  LYS    36      46.887  27.600  42.220  1.00  0.00           C  
ATOM    541  HE2 LYS    36      47.747  28.216  42.485  1.00  0.00           H  
ATOM    542  HE3 LYS    36      46.071  27.813  42.911  1.00  0.00           H  
ATOM    543  NZ  LYS    36      47.217  26.176  42.146  1.00  0.00           N1+
ATOM    544  HZ1 LYS    36      46.466  25.626  41.754  1.00  0.00           H  
ATOM    545  HZ2 LYS    36      48.089  25.973  41.680  1.00  0.00           H  
ATOM    546  HZ3 LYS    36      47.254  25.766  43.069  1.00  0.00           H  
ATOM    547  C   LYS    36      45.470  32.572  40.691  1.00  0.00           C  
ATOM    548  O   LYS    36      45.802  32.801  41.837  1.00  0.00           O  
ATOM    549  N   LEU    37      46.195  33.116  39.621  1.00  0.00           N  
ATOM    550  H   LEU    37      46.041  33.002  38.630  1.00  0.00           H  
ATOM    551  CA  LEU    37      47.273  34.151  39.738  1.00  0.00           C  
ATOM    552  HA  LEU    37      48.008  33.587  40.316  1.00  0.00           H  
ATOM    553  CB  LEU    37      47.933  34.542  38.394  1.00  0.00           C  
ATOM    554  HB2 LEU    37      47.997  33.680  37.727  1.00  0.00           H  
ATOM    555  HB3 LEU    37      47.326  35.178  37.745  1.00  0.00           H  
ATOM    556  CG  LEU    37      49.327  35.225  38.598  1.00  0.00           C  
ATOM    557  HG  LEU    37      49.500  35.607  39.607  1.00  0.00           H  
ATOM    558  CD1 LEU    37      50.464  34.264  38.199  1.00  0.00           C  
ATOM    559 HD11 LEU    37      51.445  34.675  38.448  1.00  0.00           H  
ATOM    560 HD12 LEU    37      50.342  33.389  38.840  1.00  0.00           H  
ATOM    561 HD13 LEU    37      50.344  33.905  37.175  1.00  0.00           H  
ATOM    562  CD2 LEU    37      49.477  36.516  37.695  1.00  0.00           C  
ATOM    563 HD21 LEU    37      49.526  36.192  36.653  1.00  0.00           H  
ATOM    564 HD22 LEU    37      48.688  37.235  37.919  1.00  0.00           H  
ATOM    565 HD23 LEU    37      50.389  37.098  37.850  1.00  0.00           H  
ATOM    566  C   LEU    37      46.774  35.437  40.403  1.00  0.00           C  
ATOM    567  O   LEU    37      47.397  35.968  41.316  1.00  0.00           O  
ATOM    568  N   LEU    38      45.548  35.884  39.995  1.00  0.00           N  
ATOM    569  H   LEU    38      45.055  35.438  39.236  1.00  0.00           H  
ATOM    570  CA  LEU    38      44.895  37.059  40.597  1.00  0.00           C  
ATOM    571  HA  LEU    38      45.641  37.847  40.469  1.00  0.00           H  
ATOM    572  CB  LEU    38      43.532  37.404  39.889  1.00  0.00           C  
ATOM    573  HB2 LEU    38      42.946  36.510  39.672  1.00  0.00           H  
ATOM    574  HB3 LEU    38      42.867  37.972  40.544  1.00  0.00           H  
ATOM    575  CG  LEU    38      43.628  38.322  38.589  1.00  0.00           C  
ATOM    576  HG  LEU    38      44.064  39.308  38.760  1.00  0.00           H  
ATOM    577  CD1 LEU    38      44.424  37.730  37.456  1.00  0.00           C  
ATOM    578 HD11 LEU    38      45.447  37.556  37.798  1.00  0.00           H  
ATOM    579 HD12 LEU    38      43.972  36.850  36.996  1.00  0.00           H  
ATOM    580 HD13 LEU    38      44.467  38.451  36.637  1.00  0.00           H  
ATOM    581  CD2 LEU    38      42.229  38.680  38.081  1.00  0.00           C  
ATOM    582 HD21 LEU    38      41.798  37.798  37.604  1.00  0.00           H  
ATOM    583 HD22 LEU    38      41.681  39.046  38.952  1.00  0.00           H  
ATOM    584 HD23 LEU    38      42.355  39.438  37.306  1.00  0.00           H  
ATOM    585  C   LEU    38      44.561  36.847  42.051  1.00  0.00           C  
ATOM    586  O   LEU    38      44.692  37.648  42.968  1.00  0.00           O  
ATOM    587  N   LYS    39      44.057  35.629  42.397  1.00  0.00           N  
ATOM    588  H   LYS    39      44.091  34.857  41.748  1.00  0.00           H  
ATOM    589  CA  LYS    39      43.580  35.314  43.711  1.00  0.00           C  
ATOM    590  HA  LYS    39      43.154  36.209  44.170  1.00  0.00           H  
ATOM    591  CB  LYS    39      42.561  34.105  43.814  1.00  0.00           C  
ATOM    592  HB2 LYS    39      42.962  33.197  43.359  1.00  0.00           H  
ATOM    593  HB3 LYS    39      42.518  33.883  44.882  1.00  0.00           H  
ATOM    594  CG  LYS    39      41.151  34.359  43.304  1.00  0.00           C  
ATOM    595  HG2 LYS    39      40.660  35.196  43.806  1.00  0.00           H  
ATOM    596  HG3 LYS    39      41.279  34.638  42.256  1.00  0.00           H  
ATOM    597  CD  LYS    39      40.263  33.028  43.259  1.00  0.00           C  
ATOM    598  HD2 LYS    39      40.108  32.613  44.258  1.00  0.00           H  
ATOM    599  HD3 LYS    39      39.284  33.386  42.936  1.00  0.00           H  
ATOM    600  CE  LYS    39      40.872  31.918  42.361  1.00  0.00           C  
ATOM    601  HE2 LYS    39      41.074  32.281  41.353  1.00  0.00           H  
ATOM    602  HE3 LYS    39      41.782  31.497  42.789  1.00  0.00           H  
ATOM    603  NZ  LYS    39      39.927  30.720  42.261  1.00  0.00           N1+
ATOM    604  HZ1 LYS    39      39.731  30.342  43.177  1.00  0.00           H  
ATOM    605  HZ2 LYS    39      39.062  30.980  41.811  1.00  0.00           H  
ATOM    606  HZ3 LYS    39      40.199  30.031  41.575  1.00  0.00           H  
ATOM    607  C   LYS    39      44.753  35.038  44.647  1.00  0.00           C  
ATOM    608  O   LYS    39      44.626  35.270  45.782  1.00  0.00           O  
ATOM    609  N   SER    40      45.880  34.459  44.098  1.00  0.00           N  
ATOM    610  H   SER    40      45.767  34.221  43.124  1.00  0.00           H  
ATOM    611  CA  SER    40      47.207  34.233  44.656  1.00  0.00           C  
ATOM    612  HA  SER    40      47.008  33.671  45.572  1.00  0.00           H  
ATOM    613  CB  SER    40      48.161  33.373  43.762  1.00  0.00           C  
ATOM    614  HB2 SER    40      48.228  33.897  42.806  1.00  0.00           H  
ATOM    615  HB3 SER    40      49.159  33.349  44.206  1.00  0.00           H  
ATOM    616  OG  SER    40      47.613  32.072  43.574  1.00  0.00           O  
ATOM    617  HG  SER    40      47.026  32.136  42.817  1.00  0.00           H  
ATOM    618  C   SER    40      47.836  35.479  45.116  1.00  0.00           C  
ATOM    619  O   SER    40      48.757  35.443  45.892  1.00  0.00           O  
ATOM    620  N   VAL    41      47.399  36.709  44.606  1.00  0.00           N  
ATOM    621  H   VAL    41      46.827  36.744  43.776  1.00  0.00           H  
ATOM    622  CA  VAL    41      47.900  38.038  45.142  1.00  0.00           C  
ATOM    623  HA  VAL    41      48.619  37.857  45.945  1.00  0.00           H  
ATOM    624  CB  VAL    41      48.756  38.916  44.225  1.00  0.00           C  
ATOM    625  HB  VAL    41      48.989  39.875  44.695  1.00  0.00           H  
ATOM    626  CG1 VAL    41      50.087  38.242  43.873  1.00  0.00           C  
ATOM    627 HG11 VAL    41      49.905  37.262  43.425  1.00  0.00           H  
ATOM    628 HG12 VAL    41      50.657  38.941  43.260  1.00  0.00           H  
ATOM    629 HG13 VAL    41      50.675  38.157  44.790  1.00  0.00           H  
ATOM    630  CG2 VAL    41      47.978  39.055  42.911  1.00  0.00           C  
ATOM    631 HG21 VAL    41      48.037  38.163  42.284  1.00  0.00           H  
ATOM    632 HG22 VAL    41      46.916  39.247  43.075  1.00  0.00           H  
ATOM    633 HG23 VAL    41      48.396  39.792  42.222  1.00  0.00           H  
ATOM    634  C   VAL    41      46.950  38.907  45.838  1.00  0.00           C  
ATOM    635  O   VAL    41      47.382  39.651  46.655  1.00  0.00           O  
ATOM    636  N   GLY    42      45.646  38.729  45.731  1.00  0.00           N  
ATOM    637  H   GLY    42      45.308  38.056  45.060  1.00  0.00           H  
ATOM    638  CA  GLY    42      44.592  39.286  46.608  1.00  0.00           C  
ATOM    639  HA2 GLY    42      44.605  38.678  47.515  1.00  0.00           H  
ATOM    640  HA3 GLY    42      44.978  40.261  46.915  1.00  0.00           H  
ATOM    641  C   GLY    42      43.165  39.507  46.119  1.00  0.00           C  
ATOM    642  O   GLY    42      42.425  40.174  46.794  1.00  0.00           O  
ATOM    643  N   ALA    43      42.883  39.144  44.828  1.00  0.00           N  
ATOM    644  H   ALA    43      43.612  38.774  44.236  1.00  0.00           H  
ATOM    645  CA  ALA    43      41.522  38.955  44.347  1.00  0.00           C  
ATOM    646  HA  ALA    43      41.059  39.929  44.519  1.00  0.00           H  
ATOM    647  CB  ALA    43      41.497  38.624  42.881  1.00  0.00           C  
ATOM    648  HB1 ALA    43      42.369  39.152  42.487  1.00  0.00           H  
ATOM    649  HB2 ALA    43      41.650  37.590  42.568  1.00  0.00           H  
ATOM    650  HB3 ALA    43      40.692  39.186  42.404  1.00  0.00           H  
ATOM    651  C   ALA    43      40.546  38.056  45.139  1.00  0.00           C  
ATOM    652  O   ALA    43      40.953  37.203  45.920  1.00  0.00           O  
ATOM    653  N   GLN    44      39.276  38.141  44.789  1.00  0.00           N  
ATOM    654  H   GLN    44      39.038  38.765  44.034  1.00  0.00           H  
ATOM    655  CA  GLN    44      38.117  37.530  45.483  1.00  0.00           C  
ATOM    656  HA  GLN    44      38.433  36.544  45.831  1.00  0.00           H  
ATOM    657  CB  GLN    44      37.703  38.398  46.698  1.00  0.00           C  
ATOM    658  HB2 GLN    44      38.553  38.644  47.337  1.00  0.00           H  
ATOM    659  HB3 GLN    44      37.185  39.275  46.305  1.00  0.00           H  
ATOM    660  CG  GLN    44      36.652  37.588  47.501  1.00  0.00           C  
ATOM    661  HG2 GLN    44      35.898  37.207  46.809  1.00  0.00           H  
ATOM    662  HG3 GLN    44      37.131  36.691  47.900  1.00  0.00           H  
ATOM    663  CD  GLN    44      36.059  38.405  48.570  1.00  0.00           C  
ATOM    664  OE1 GLN    44      35.075  39.092  48.379  1.00  0.00           O  
ATOM    665  NE2 GLN    44      36.595  38.449  49.775  1.00  0.00           N  
ATOM    666 HE21 GLN    44      36.191  39.016  50.506  1.00  0.00           H  
ATOM    667 HE22 GLN    44      37.494  38.005  49.887  1.00  0.00           H  
ATOM    668  C   GLN    44      36.977  37.147  44.551  1.00  0.00           C  
ATOM    669  O   GLN    44      36.348  36.099  44.730  1.00  0.00           O  
ATOM    670  N   LYS    45      36.649  38.142  43.658  1.00  0.00           N  
ATOM    671  H   LYS    45      37.293  38.914  43.742  1.00  0.00           H  
ATOM    672  CA  LYS    45      35.526  38.212  42.754  1.00  0.00           C  
ATOM    673  HA  LYS    45      34.655  38.090  43.401  1.00  0.00           H  
ATOM    674  CB  LYS    45      35.350  39.640  42.123  1.00  0.00           C  
ATOM    675  HB2 LYS    45      36.144  39.856  41.406  1.00  0.00           H  
ATOM    676  HB3 LYS    45      34.476  39.550  41.476  1.00  0.00           H  
ATOM    677  CG  LYS    45      35.029  40.730  43.298  1.00  0.00           C  
ATOM    678  HG2 LYS    45      34.174  40.472  43.926  1.00  0.00           H  
ATOM    679  HG3 LYS    45      35.912  40.915  43.913  1.00  0.00           H  
ATOM    680  CD  LYS    45      34.632  42.023  42.568  1.00  0.00           C  
ATOM    681  HD2 LYS    45      33.739  41.712  42.021  1.00  0.00           H  
ATOM    682  HD3 LYS    45      34.251  42.709  43.327  1.00  0.00           H  
ATOM    683  CE  LYS    45      35.847  42.586  41.694  1.00  0.00           C  
ATOM    684  HE2 LYS    45      36.549  43.015  42.408  1.00  0.00           H  
ATOM    685  HE3 LYS    45      36.389  41.772  41.211  1.00  0.00           H  
ATOM    686  NZ  LYS    45      35.610  43.637  40.631  1.00  0.00           N1+
ATOM    687  HZ1 LYS    45      36.404  43.894  40.060  1.00  0.00           H  
ATOM    688  HZ2 LYS    45      34.923  43.507  39.903  1.00  0.00           H  
ATOM    689  HZ3 LYS    45      35.324  44.499  41.072  1.00  0.00           H  
ATOM    690  C   LYS    45      35.442  37.059  41.768  1.00  0.00           C  
ATOM    691  O   LYS    45      36.417  36.401  41.388  1.00  0.00           O  
ATOM    692  N   ASP    46      34.261  36.772  41.310  1.00  0.00           N  
ATOM    693  H   ASP    46      33.626  37.449  41.704  1.00  0.00           H  
ATOM    694  CA  ASP    46      33.924  35.946  40.071  1.00  0.00           C  
ATOM    695  HA  ASP    46      34.419  34.974  40.132  1.00  0.00           H  
ATOM    696  CB  ASP    46      32.430  35.806  40.052  1.00  0.00           C  
ATOM    697  HB2 ASP    46      32.041  35.447  41.007  1.00  0.00           H  
ATOM    698  HB3 ASP    46      31.958  36.786  39.951  1.00  0.00           H  
ATOM    699  CG  ASP    46      31.944  34.950  38.975  1.00  0.00           C  
ATOM    700  OD1 ASP    46      31.553  35.496  37.915  1.00  0.00           O  
ATOM    701  OD2 ASP    46      32.098  33.695  39.088  1.00  0.00           O1-
ATOM    702  C   ASP    46      34.276  36.590  38.752  1.00  0.00           C  
ATOM    703  O   ASP    46      34.623  35.928  37.845  1.00  0.00           O  
ATOM    704  N   THR    47      34.187  37.845  38.573  1.00  0.00           N  
ATOM    705  H   THR    47      34.000  38.378  39.409  1.00  0.00           H  
ATOM    706  CA  THR    47      34.116  38.736  37.427  1.00  0.00           C  
ATOM    707  HA  THR    47      34.638  38.318  36.563  1.00  0.00           H  
ATOM    708  CB  THR    47      32.678  38.704  36.953  1.00  0.00           C  
ATOM    709  HB  THR    47      32.073  38.994  37.815  1.00  0.00           H  
ATOM    710  CG2 THR    47      32.407  39.741  35.822  1.00  0.00           C  
ATOM    711 HG21 THR    47      32.155  40.720  36.236  1.00  0.00           H  
ATOM    712 HG22 THR    47      33.392  39.862  35.366  1.00  0.00           H  
ATOM    713 HG23 THR    47      31.572  39.527  35.152  1.00  0.00           H  
ATOM    714  OG1 THR    47      32.237  37.438  36.349  1.00  0.00           O  
ATOM    715  HG1 THR    47      32.075  36.779  37.028  1.00  0.00           H  
ATOM    716  C   THR    47      34.632  40.125  37.772  1.00  0.00           C  
ATOM    717  O   THR    47      34.733  40.651  38.864  1.00  0.00           O  
ATOM    718  N   TYR    48      35.354  40.677  36.745  1.00  0.00           N  
ATOM    719  H   TYR    48      35.211  40.163  35.889  1.00  0.00           H  
ATOM    720  CA  TYR    48      36.412  41.718  36.762  1.00  0.00           C  
ATOM    721  HA  TYR    48      36.382  42.317  37.674  1.00  0.00           H  
ATOM    722  CB  TYR    48      37.814  41.035  36.704  1.00  0.00           C  
ATOM    723  HB2 TYR    48      37.820  40.471  35.769  1.00  0.00           H  
ATOM    724  HB3 TYR    48      38.605  41.786  36.715  1.00  0.00           H  
ATOM    725  CG  TYR    48      38.051  40.125  37.867  1.00  0.00           C  
ATOM    726  CD1 TYR    48      37.700  38.788  37.908  1.00  0.00           C  
ATOM    727  HD1 TYR    48      37.146  38.395  37.058  1.00  0.00           H  
ATOM    728  CE1 TYR    48      37.854  37.998  39.053  1.00  0.00           C  
ATOM    729  HE1 TYR    48      37.465  36.986  38.981  1.00  0.00           H  
ATOM    730  CZ  TYR    48      38.566  38.495  40.151  1.00  0.00           C  
ATOM    731  OH  TYR    48      38.754  37.729  41.184  1.00  0.00           O  
ATOM    732  HH  TYR    48      38.184  36.959  41.246  1.00  0.00           H  
ATOM    733  CE2 TYR    48      39.032  39.824  40.050  1.00  0.00           C  
ATOM    734  HE2 TYR    48      39.590  40.265  40.873  1.00  0.00           H  
ATOM    735  CD2 TYR    48      38.803  40.603  38.939  1.00  0.00           C  
ATOM    736  HD2 TYR    48      39.085  41.653  38.953  1.00  0.00           H  
ATOM    737  C   TYR    48      36.269  42.783  35.641  1.00  0.00           C  
ATOM    738  O   TYR    48      35.494  42.614  34.698  1.00  0.00           O  
ATOM    739  N   THR    49      37.010  43.840  35.677  1.00  0.00           N  
ATOM    740  H   THR    49      37.687  43.870  36.424  1.00  0.00           H  
ATOM    741  CA  THR    49      37.268  44.807  34.511  1.00  0.00           C  
ATOM    742  HA  THR    49      36.767  44.363  33.648  1.00  0.00           H  
ATOM    743  CB  THR    49      36.686  46.230  34.717  1.00  0.00           C  
ATOM    744  HB  THR    49      36.691  46.870  33.831  1.00  0.00           H  
ATOM    745  CG2 THR    49      35.110  46.197  34.945  1.00  0.00           C  
ATOM    746 HG21 THR    49      34.763  47.214  35.146  1.00  0.00           H  
ATOM    747 HG22 THR    49      34.574  45.723  34.121  1.00  0.00           H  
ATOM    748 HG23 THR    49      34.953  45.521  35.788  1.00  0.00           H  
ATOM    749  OG1 THR    49      37.285  46.887  35.770  1.00  0.00           O  
ATOM    750  HG1 THR    49      36.998  46.497  36.599  1.00  0.00           H  
ATOM    751  C   THR    49      38.739  44.711  34.184  1.00  0.00           C  
ATOM    752  O   THR    49      39.557  44.425  35.047  1.00  0.00           O  
ATOM    753  N   MET    50      39.218  45.241  33.026  1.00  0.00           N  
ATOM    754  H   MET    50      38.496  45.536  32.387  1.00  0.00           H  
ATOM    755  CA  MET    50      40.617  45.192  32.521  1.00  0.00           C  
ATOM    756  HA  MET    50      40.862  44.130  32.466  1.00  0.00           H  
ATOM    757  CB  MET    50      40.780  45.899  31.132  1.00  0.00           C  
ATOM    758  HB2 MET    50      40.002  45.539  30.456  1.00  0.00           H  
ATOM    759  HB3 MET    50      40.597  46.968  31.269  1.00  0.00           H  
ATOM    760  CG  MET    50      42.153  45.782  30.438  1.00  0.00           C  
ATOM    761  HG2 MET    50      42.343  44.731  30.214  1.00  0.00           H  
ATOM    762  HG3 MET    50      42.065  46.305  29.484  1.00  0.00           H  
ATOM    763  SD  MET    50      43.616  46.609  31.084  1.00  0.00           S  
ATOM    764  CE  MET    50      43.199  48.303  30.746  1.00  0.00           C  
ATOM    765  HE1 MET    50      42.926  48.384  29.692  1.00  0.00           H  
ATOM    766  HE2 MET    50      42.377  48.649  31.377  1.00  0.00           H  
ATOM    767  HE3 MET    50      44.032  48.961  31.000  1.00  0.00           H  
ATOM    768  C   MET    50      41.632  45.731  33.494  1.00  0.00           C  
ATOM    769  O   MET    50      42.608  45.136  33.836  1.00  0.00           O  
ATOM    770  N   LYS    51      41.323  46.949  34.102  1.00  0.00           N  
ATOM    771  H   LYS    51      40.437  47.337  33.815  1.00  0.00           H  
ATOM    772  CA  LYS    51      42.203  47.706  35.066  1.00  0.00           C  
ATOM    773  HA  LYS    51      43.156  47.971  34.603  1.00  0.00           H  
ATOM    774  CB  LYS    51      41.474  49.096  35.455  1.00  0.00           C  
ATOM    775  HB2 LYS    51      42.127  49.651  36.130  1.00  0.00           H  
ATOM    776  HB3 LYS    51      41.299  49.698  34.561  1.00  0.00           H  
ATOM    777  CG  LYS    51      40.201  48.919  36.273  1.00  0.00           C  
ATOM    778  HG2 LYS    51      39.544  48.301  35.657  1.00  0.00           H  
ATOM    779  HG3 LYS    51      40.262  48.392  37.227  1.00  0.00           H  
ATOM    780  CD  LYS    51      39.537  50.335  36.408  1.00  0.00           C  
ATOM    781  HD2 LYS    51      40.218  50.933  37.017  1.00  0.00           H  
ATOM    782  HD3 LYS    51      39.497  50.852  35.447  1.00  0.00           H  
ATOM    783  CE  LYS    51      38.100  50.391  37.023  1.00  0.00           C  
ATOM    784  HE2 LYS    51      38.148  49.975  38.030  1.00  0.00           H  
ATOM    785  HE3 LYS    51      37.861  51.443  37.175  1.00  0.00           H  
ATOM    786  NZ  LYS    51      37.116  49.646  36.181  1.00  0.00           N1+
ATOM    787  HZ1 LYS    51      36.839  50.116  35.331  1.00  0.00           H  
ATOM    788  HZ2 LYS    51      37.449  48.693  36.138  1.00  0.00           H  
ATOM    789  HZ3 LYS    51      36.204  49.483  36.582  1.00  0.00           H  
ATOM    790  C   LYS    51      42.580  46.862  36.257  1.00  0.00           C  
ATOM    791  O   LYS    51      43.553  47.027  36.947  1.00  0.00           O  
ATOM    792  N   GLU    52      41.560  45.988  36.656  1.00  0.00           N  
ATOM    793  H   GLU    52      40.709  45.902  36.120  1.00  0.00           H  
ATOM    794  CA  GLU    52      41.841  45.047  37.761  1.00  0.00           C  
ATOM    795  HA  GLU    52      42.273  45.476  38.667  1.00  0.00           H  
ATOM    796  CB  GLU    52      40.590  44.303  38.220  1.00  0.00           C  
ATOM    797  HB2 GLU    52      40.018  43.890  37.386  1.00  0.00           H  
ATOM    798  HB3 GLU    52      40.856  43.598  39.011  1.00  0.00           H  
ATOM    799  CG  GLU    52      39.644  45.290  38.881  1.00  0.00           C  
ATOM    800  HG2 GLU    52      40.106  45.803  39.727  1.00  0.00           H  
ATOM    801  HG3 GLU    52      39.229  46.065  38.232  1.00  0.00           H  
ATOM    802  CD  GLU    52      38.365  44.489  39.365  1.00  0.00           C  
ATOM    803  OE1 GLU    52      37.341  44.372  38.627  1.00  0.00           O  
ATOM    804  OE2 GLU    52      38.267  44.312  40.619  1.00  0.00           O1-
ATOM    805  C   GLU    52      42.806  43.915  37.379  1.00  0.00           C  
ATOM    806  O   GLU    52      43.795  43.594  38.020  1.00  0.00           O  
ATOM    807  N   VAL    53      42.627  43.393  36.179  1.00  0.00           N  
ATOM    808  H   VAL    53      41.845  43.733  35.640  1.00  0.00           H  
ATOM    809  CA  VAL    53      43.473  42.246  35.628  1.00  0.00           C  
ATOM    810  HA  VAL    53      43.532  41.489  36.412  1.00  0.00           H  
ATOM    811  CB  VAL    53      42.938  41.667  34.299  1.00  0.00           C  
ATOM    812  HB  VAL    53      42.761  42.489  33.602  1.00  0.00           H  
ATOM    813  CG1 VAL    53      43.846  40.561  33.660  1.00  0.00           C  
ATOM    814 HG11 VAL    53      44.844  40.915  33.393  1.00  0.00           H  
ATOM    815 HG12 VAL    53      44.010  39.702  34.315  1.00  0.00           H  
ATOM    816 HG13 VAL    53      43.339  40.095  32.812  1.00  0.00           H  
ATOM    817  CG2 VAL    53      41.662  40.875  34.596  1.00  0.00           C  
ATOM    818 HG21 VAL    53      41.393  40.497  33.608  1.00  0.00           H  
ATOM    819 HG22 VAL    53      41.766  40.058  35.313  1.00  0.00           H  
ATOM    820 HG23 VAL    53      40.977  41.637  34.975  1.00  0.00           H  
ATOM    821  C   VAL    53      44.900  42.802  35.487  1.00  0.00           C  
ATOM    822  O   VAL    53      45.846  42.143  35.991  1.00  0.00           O  
ATOM    823  N   LEU    54      45.025  43.975  34.879  1.00  0.00           N  
ATOM    824  H   LEU    54      44.217  44.440  34.495  1.00  0.00           H  
ATOM    825  CA  LEU    54      46.267  44.735  34.769  1.00  0.00           C  
ATOM    826  HA  LEU    54      46.979  44.151  34.183  1.00  0.00           H  
ATOM    827  CB  LEU    54      45.918  46.108  34.095  1.00  0.00           C  
ATOM    828  HB2 LEU    54      45.399  45.862  33.166  1.00  0.00           H  
ATOM    829  HB3 LEU    54      45.239  46.701  34.711  1.00  0.00           H  
ATOM    830  CG  LEU    54      47.151  46.969  33.739  1.00  0.00           C  
ATOM    831  HG  LEU    54      47.861  47.039  34.566  1.00  0.00           H  
ATOM    832  CD1 LEU    54      48.043  46.402  32.684  1.00  0.00           C  
ATOM    833 HD11 LEU    54      48.945  46.992  32.507  1.00  0.00           H  
ATOM    834 HD12 LEU    54      48.475  45.469  33.053  1.00  0.00           H  
ATOM    835 HD13 LEU    54      47.594  46.149  31.721  1.00  0.00           H  
ATOM    836  CD2 LEU    54      46.693  48.369  33.366  1.00  0.00           C  
ATOM    837 HD21 LEU    54      45.930  48.672  34.086  1.00  0.00           H  
ATOM    838 HD22 LEU    54      47.424  49.175  33.459  1.00  0.00           H  
ATOM    839 HD23 LEU    54      46.153  48.379  32.417  1.00  0.00           H  
ATOM    840  C   LEU    54      47.023  44.951  36.091  1.00  0.00           C  
ATOM    841  O   LEU    54      48.145  44.511  36.226  1.00  0.00           O  
ATOM    842  N   PHE    55      46.380  45.662  37.036  1.00  0.00           N  
ATOM    843  H   PHE    55      45.457  45.983  36.784  1.00  0.00           H  
ATOM    844  CA  PHE    55      46.839  45.873  38.425  1.00  0.00           C  
ATOM    845  HA  PHE    55      47.619  46.637  38.416  1.00  0.00           H  
ATOM    846  CB  PHE    55      45.658  46.306  39.348  1.00  0.00           C  
ATOM    847  HB2 PHE    55      45.400  47.342  39.117  1.00  0.00           H  
ATOM    848  HB3 PHE    55      44.753  45.725  39.159  1.00  0.00           H  
ATOM    849  CG  PHE    55      46.138  46.216  40.859  1.00  0.00           C  
ATOM    850  CD1 PHE    55      45.401  45.344  41.682  1.00  0.00           C  
ATOM    851  HD1 PHE    55      44.608  44.769  41.211  1.00  0.00           H  
ATOM    852  CE1 PHE    55      45.632  45.243  43.096  1.00  0.00           C  
ATOM    853  HE1 PHE    55      45.040  44.633  43.773  1.00  0.00           H  
ATOM    854  CZ  PHE    55      46.639  46.067  43.622  1.00  0.00           C  
ATOM    855  HZ  PHE    55      46.841  45.935  44.682  1.00  0.00           H  
ATOM    856  CE2 PHE    55      47.383  46.937  42.890  1.00  0.00           C  
ATOM    857  HE2 PHE    55      48.190  47.483  43.373  1.00  0.00           H  
ATOM    858  CD2 PHE    55      47.091  47.101  41.491  1.00  0.00           C  
ATOM    859  HD2 PHE    55      47.629  47.778  40.833  1.00  0.00           H  
ATOM    860  C   PHE    55      47.407  44.627  39.046  1.00  0.00           C  
ATOM    861  O   PHE    55      48.559  44.672  39.523  1.00  0.00           O  
ATOM    862  N   TYR    56      46.564  43.522  39.086  1.00  0.00           N  
ATOM    863  H   TYR    56      45.712  43.516  38.546  1.00  0.00           H  
ATOM    864  CA  TYR    56      46.945  42.316  39.877  1.00  0.00           C  
ATOM    865  HA  TYR    56      47.323  42.504  40.884  1.00  0.00           H  
ATOM    866  CB  TYR    56      45.817  41.238  39.869  1.00  0.00           C  
ATOM    867  HB2 TYR    56      45.483  41.205  38.829  1.00  0.00           H  
ATOM    868  HB3 TYR    56      46.156  40.202  39.944  1.00  0.00           H  
ATOM    869  CG  TYR    56      44.692  41.497  40.895  1.00  0.00           C  
ATOM    870  CD1 TYR    56      44.901  41.462  42.254  1.00  0.00           C  
ATOM    871  HD1 TYR    56      45.937  41.269  42.519  1.00  0.00           H  
ATOM    872  CE1 TYR    56      43.899  41.797  43.154  1.00  0.00           C  
ATOM    873  HE1 TYR    56      44.182  42.009  44.182  1.00  0.00           H  
ATOM    874  CZ  TYR    56      42.521  42.018  42.712  1.00  0.00           C  
ATOM    875  OH  TYR    56      41.585  42.402  43.563  1.00  0.00           O  
ATOM    876  HH  TYR    56      40.675  42.504  43.271  1.00  0.00           H  
ATOM    877  CE2 TYR    56      42.268  41.887  41.274  1.00  0.00           C  
ATOM    878  HE2 TYR    56      41.259  42.019  40.892  1.00  0.00           H  
ATOM    879  CD2 TYR    56      43.335  41.618  40.451  1.00  0.00           C  
ATOM    880  HD2 TYR    56      43.265  41.548  39.368  1.00  0.00           H  
ATOM    881  C   TYR    56      48.173  41.699  39.267  1.00  0.00           C  
ATOM    882  O   TYR    56      49.074  41.240  39.944  1.00  0.00           O  
ATOM    883  N   LEU    57      48.309  41.599  37.930  1.00  0.00           N  
ATOM    884  H   LEU    57      47.608  41.920  37.280  1.00  0.00           H  
ATOM    885  CA  LEU    57      49.534  41.158  37.227  1.00  0.00           C  
ATOM    886  HA  LEU    57      49.678  40.131  37.567  1.00  0.00           H  
ATOM    887  CB  LEU    57      49.415  41.189  35.757  1.00  0.00           C  
ATOM    888  HB2 LEU    57      49.163  42.205  35.448  1.00  0.00           H  
ATOM    889  HB3 LEU    57      50.235  40.993  35.062  1.00  0.00           H  
ATOM    890  CG  LEU    57      48.312  40.191  35.181  1.00  0.00           C  
ATOM    891  HG  LEU    57      47.469  40.158  35.875  1.00  0.00           H  
ATOM    892  CD1 LEU    57      47.857  40.708  33.775  1.00  0.00           C  
ATOM    893 HD11 LEU    57      48.726  40.573  33.128  1.00  0.00           H  
ATOM    894 HD12 LEU    57      47.070  40.108  33.312  1.00  0.00           H  
ATOM    895 HD13 LEU    57      47.544  41.754  33.779  1.00  0.00           H  
ATOM    896  CD2 LEU    57      48.810  38.733  35.098  1.00  0.00           C  
ATOM    897 HD21 LEU    57      49.784  38.752  34.607  1.00  0.00           H  
ATOM    898 HD22 LEU    57      48.890  38.428  36.145  1.00  0.00           H  
ATOM    899 HD23 LEU    57      48.121  38.068  34.573  1.00  0.00           H  
ATOM    900  C   LEU    57      50.798  41.966  37.588  1.00  0.00           C  
ATOM    901  O   LEU    57      51.808  41.405  37.873  1.00  0.00           O  
ATOM    902  N   GLY    58      50.685  43.298  37.601  1.00  0.00           N  
ATOM    903  H   GLY    58      49.804  43.746  37.398  1.00  0.00           H  
ATOM    904  CA  GLY    58      51.857  44.110  37.952  1.00  0.00           C  
ATOM    905  HA2 GLY    58      52.734  43.794  37.385  1.00  0.00           H  
ATOM    906  HA3 GLY    58      51.695  45.160  37.695  1.00  0.00           H  
ATOM    907  C   GLY    58      52.430  44.008  39.359  1.00  0.00           C  
ATOM    908  O   GLY    58      53.639  43.888  39.587  1.00  0.00           O  
ATOM    909  N   GLN    59      51.477  43.813  40.340  1.00  0.00           N  
ATOM    910  H   GLN    59      50.534  43.844  39.983  1.00  0.00           H  
ATOM    911  CA  GLN    59      51.802  43.420  41.699  1.00  0.00           C  
ATOM    912  HA  GLN    59      52.578  44.119  42.019  1.00  0.00           H  
ATOM    913  CB  GLN    59      50.679  43.602  42.762  1.00  0.00           C  
ATOM    914  HB2 GLN    59      49.881  42.896  42.525  1.00  0.00           H  
ATOM    915  HB3 GLN    59      51.126  43.490  43.752  1.00  0.00           H  
ATOM    916  CG  GLN    59      49.814  44.859  42.703  1.00  0.00           C  
ATOM    917  HG2 GLN    59      49.227  45.021  41.796  1.00  0.00           H  
ATOM    918  HG3 GLN    59      49.112  44.839  43.539  1.00  0.00           H  
ATOM    919  CD  GLN    59      50.754  46.096  42.873  1.00  0.00           C  
ATOM    920  OE1 GLN    59      51.157  46.745  41.966  1.00  0.00           O  
ATOM    921  NE2 GLN    59      51.308  46.325  44.090  1.00  0.00           N  
ATOM    922 HE21 GLN    59      52.105  46.927  44.239  1.00  0.00           H  
ATOM    923 HE22 GLN    59      50.729  45.926  44.814  1.00  0.00           H  
ATOM    924  C   GLN    59      52.406  42.054  41.785  1.00  0.00           C  
ATOM    925  O   GLN    59      53.349  41.826  42.464  1.00  0.00           O  
ATOM    926  N   TYR    60      52.022  41.081  40.979  1.00  0.00           N  
ATOM    927  H   TYR    60      51.218  41.235  40.388  1.00  0.00           H  
ATOM    928  CA  TYR    60      52.698  39.794  40.831  1.00  0.00           C  
ATOM    929  HA  TYR    60      52.534  39.378  41.828  1.00  0.00           H  
ATOM    930  CB  TYR    60      52.125  38.812  39.794  1.00  0.00           C  
ATOM    931  HB2 TYR    60      51.034  38.829  39.749  1.00  0.00           H  
ATOM    932  HB3 TYR    60      52.529  39.079  38.816  1.00  0.00           H  
ATOM    933  CG  TYR    60      52.519  37.381  40.170  1.00  0.00           C  
ATOM    934  CD1 TYR    60      53.683  36.861  39.634  1.00  0.00           C  
ATOM    935  HD1 TYR    60      54.327  37.462  38.997  1.00  0.00           H  
ATOM    936  CE1 TYR    60      54.070  35.527  39.906  1.00  0.00           C  
ATOM    937  HE1 TYR    60      55.053  35.273  39.519  1.00  0.00           H  
ATOM    938  CZ  TYR    60      53.182  34.715  40.711  1.00  0.00           C  
ATOM    939  OH  TYR    60      53.552  33.443  40.987  1.00  0.00           O  
ATOM    940  HH  TYR    60      54.426  33.292  40.619  1.00  0.00           H  
ATOM    941  CE2 TYR    60      51.982  35.257  41.252  1.00  0.00           C  
ATOM    942  HE2 TYR    60      51.367  34.703  41.956  1.00  0.00           H  
ATOM    943  CD2 TYR    60      51.686  36.602  41.072  1.00  0.00           C  
ATOM    944  HD2 TYR    60      50.791  37.112  41.418  1.00  0.00           H  
ATOM    945  C   TYR    60      54.179  39.903  40.434  1.00  0.00           C  
ATOM    946  O   TYR    60      55.110  39.477  41.072  1.00  0.00           O  
ATOM    947  N   ILE    61      54.440  40.766  39.444  1.00  0.00           N  
ATOM    948  H   ILE    61      53.657  41.071  38.885  1.00  0.00           H  
ATOM    949  CA  ILE    61      55.860  41.112  39.076  1.00  0.00           C  
ATOM    950  HA  ILE    61      56.350  40.144  38.960  1.00  0.00           H  
ATOM    951  CB  ILE    61      55.821  41.864  37.711  1.00  0.00           C  
ATOM    952  HB  ILE    61      54.927  42.478  37.842  1.00  0.00           H  
ATOM    953  CG2 ILE    61      57.033  42.797  37.568  1.00  0.00           C  
ATOM    954 HG21 ILE    61      57.187  43.460  38.422  1.00  0.00           H  
ATOM    955 HG22 ILE    61      57.942  42.219  37.390  1.00  0.00           H  
ATOM    956 HG23 ILE    61      56.924  43.388  36.656  1.00  0.00           H  
ATOM    957  CG1 ILE    61      55.694  40.908  36.410  1.00  0.00           C  
ATOM    958 HG12 ILE    61      56.624  40.378  36.194  1.00  0.00           H  
ATOM    959 HG13 ILE    61      54.912  40.211  36.720  1.00  0.00           H  
ATOM    960  CD1 ILE    61      55.020  41.622  35.224  1.00  0.00           C  
ATOM    961 HD11 ILE    61      53.967  41.669  35.514  1.00  0.00           H  
ATOM    962 HD12 ILE    61      55.539  42.576  35.110  1.00  0.00           H  
ATOM    963 HD13 ILE    61      55.160  40.874  34.441  1.00  0.00           H  
ATOM    964  C   ILE    61      56.578  41.822  40.205  1.00  0.00           C  
ATOM    965  O   ILE    61      57.751  41.600  40.459  1.00  0.00           O  
ATOM    966  N   MET    62      55.909  42.855  40.797  1.00  0.00           N  
ATOM    967  H   MET    62      55.012  43.086  40.397  1.00  0.00           H  
ATOM    968  CA  MET    62      56.348  43.677  41.936  1.00  0.00           C  
ATOM    969  HA  MET    62      57.162  44.352  41.662  1.00  0.00           H  
ATOM    970  CB  MET    62      55.302  44.716  42.435  1.00  0.00           C  
ATOM    971  HB2 MET    62      54.816  45.265  41.626  1.00  0.00           H  
ATOM    972  HB3 MET    62      54.526  44.227  43.029  1.00  0.00           H  
ATOM    973  CG  MET    62      56.025  45.738  43.366  1.00  0.00           C  
ATOM    974  HG2 MET    62      55.268  46.243  43.970  1.00  0.00           H  
ATOM    975  HG3 MET    62      56.560  45.212  44.159  1.00  0.00           H  
ATOM    976  SD  MET    62      57.009  46.949  42.481  1.00  0.00           S  
ATOM    977  CE  MET    62      57.947  47.714  43.817  1.00  0.00           C  
ATOM    978  HE1 MET    62      58.670  47.002  44.220  1.00  0.00           H  
ATOM    979  HE2 MET    62      58.394  48.693  43.636  1.00  0.00           H  
ATOM    980  HE3 MET    62      57.259  47.889  44.647  1.00  0.00           H  
ATOM    981  C   MET    62      56.741  42.850  43.178  1.00  0.00           C  
ATOM    982  O   MET    62      57.820  43.101  43.750  1.00  0.00           O  
ATOM    983  N   THR    63      55.912  41.811  43.528  1.00  0.00           N  
ATOM    984  H   THR    63      55.150  41.655  42.886  1.00  0.00           H  
ATOM    985  CA  THR    63      56.148  41.001  44.726  1.00  0.00           C  
ATOM    986  HA  THR    63      56.615  41.575  45.530  1.00  0.00           H  
ATOM    987  CB  THR    63      54.851  40.420  45.253  1.00  0.00           C  
ATOM    988  HB  THR    63      55.079  39.645  45.988  1.00  0.00           H  
ATOM    989  CG2 THR    63      53.882  41.443  45.977  1.00  0.00           C  
ATOM    990 HG21 THR    63      52.906  40.972  46.097  1.00  0.00           H  
ATOM    991 HG22 THR    63      54.188  41.600  47.014  1.00  0.00           H  
ATOM    992 HG23 THR    63      53.729  42.355  45.396  1.00  0.00           H  
ATOM    993  OG1 THR    63      54.172  39.791  44.215  1.00  0.00           O  
ATOM    994  HG1 THR    63      53.645  40.523  43.885  1.00  0.00           H  
ATOM    995  C   THR    63      57.121  39.860  44.517  1.00  0.00           C  
ATOM    996  O   THR    63      58.048  39.539  45.276  1.00  0.00           O  
ATOM    997  N   LYS    64      57.004  39.147  43.406  1.00  0.00           N  
ATOM    998  H   LYS    64      56.301  39.439  42.743  1.00  0.00           H  
ATOM    999  CA  LYS    64      58.003  38.088  42.944  1.00  0.00           C  
ATOM   1000  HA  LYS    64      58.185  37.546  43.874  1.00  0.00           H  
ATOM   1001  CB  LYS    64      57.425  37.053  41.896  1.00  0.00           C  
ATOM   1002  HB2 LYS    64      57.284  37.522  40.920  1.00  0.00           H  
ATOM   1003  HB3 LYS    64      58.085  36.212  41.671  1.00  0.00           H  
ATOM   1004  CG  LYS    64      56.164  36.371  42.364  1.00  0.00           C  
ATOM   1005  HG2 LYS    64      55.306  37.044  42.418  1.00  0.00           H  
ATOM   1006  HG3 LYS    64      55.981  35.567  41.648  1.00  0.00           H  
ATOM   1007  CD  LYS    64      56.339  35.721  43.753  1.00  0.00           C  
ATOM   1008  HD2 LYS    64      57.394  35.605  44.012  1.00  0.00           H  
ATOM   1009  HD3 LYS    64      55.980  36.453  44.478  1.00  0.00           H  
ATOM   1010  CE  LYS    64      55.461  34.457  43.876  1.00  0.00           C  
ATOM   1011  HE2 LYS    64      55.075  34.489  44.896  1.00  0.00           H  
ATOM   1012  HE3 LYS    64      54.542  34.405  43.291  1.00  0.00           H  
ATOM   1013  NZ  LYS    64      56.147  33.195  43.682  1.00  0.00           N1+
ATOM   1014  HZ1 LYS    64      56.626  33.073  42.802  1.00  0.00           H  
ATOM   1015  HZ2 LYS    64      56.739  32.929  44.455  1.00  0.00           H  
ATOM   1016  HZ3 LYS    64      55.415  32.500  43.729  1.00  0.00           H  
ATOM   1017  C   LYS    64      59.396  38.619  42.606  1.00  0.00           C  
ATOM   1018  O   LYS    64      60.348  37.856  42.483  1.00  0.00           O  
ATOM   1019  N   ARG    65      59.471  39.972  42.479  1.00  0.00           N  
ATOM   1020  H   ARG    65      58.621  40.514  42.536  1.00  0.00           H  
ATOM   1021  CA  ARG    65      60.657  40.787  42.220  1.00  0.00           C  
ATOM   1022  HA  ARG    65      60.269  41.808  42.213  1.00  0.00           H  
ATOM   1023  CB  ARG    65      61.616  40.740  43.468  1.00  0.00           C  
ATOM   1024  HB2 ARG    65      61.085  40.385  44.354  1.00  0.00           H  
ATOM   1025  HB3 ARG    65      62.465  40.058  43.378  1.00  0.00           H  
ATOM   1026  CG  ARG    65      62.324  42.094  43.739  1.00  0.00           C  
ATOM   1027  HG2 ARG    65      61.567  42.875  43.648  1.00  0.00           H  
ATOM   1028  HG3 ARG    65      62.838  42.032  44.701  1.00  0.00           H  
ATOM   1029  CD  ARG    65      63.487  42.529  42.820  1.00  0.00           C  
ATOM   1030  HD2 ARG    65      64.096  41.627  42.904  1.00  0.00           H  
ATOM   1031  HD3 ARG    65      63.095  42.763  41.828  1.00  0.00           H  
ATOM   1032  NE  ARG    65      64.240  43.759  43.369  1.00  0.00           N  
ATOM   1033  HE  ARG    65      64.026  43.973  44.332  1.00  0.00           H  
ATOM   1034  CZ  ARG    65      65.168  44.509  42.854  1.00  0.00           C  
ATOM   1035  NH1 ARG    65      65.471  44.505  41.601  1.00  0.00           N1+
ATOM   1036 HH11 ARG    65      64.990  44.015  40.862  1.00  0.00           H  
ATOM   1037 HH12 ARG    65      66.158  45.194  41.324  1.00  0.00           H  
ATOM   1038  NH2 ARG    65      65.788  45.356  43.616  1.00  0.00           N  
ATOM   1039 HH21 ARG    65      65.514  45.581  44.561  1.00  0.00           H  
ATOM   1040 HH22 ARG    65      66.302  46.074  43.127  1.00  0.00           H  
ATOM   1041  C   ARG    65      61.355  40.613  40.922  1.00  0.00           C  
ATOM   1042  O   ARG    65      62.542  40.422  40.799  1.00  0.00           O  
ATOM   1043  N   LEU    66      60.508  40.476  39.906  1.00  0.00           N  
ATOM   1044  H   LEU    66      59.561  40.825  39.935  1.00  0.00           H  
ATOM   1045  CA  LEU    66      60.936  40.038  38.491  1.00  0.00           C  
ATOM   1046  HA  LEU    66      61.824  39.408  38.573  1.00  0.00           H  
ATOM   1047  CB  LEU    66      59.688  39.365  37.849  1.00  0.00           C  
ATOM   1048  HB2 LEU    66      59.080  40.264  37.729  1.00  0.00           H  
ATOM   1049  HB3 LEU    66      59.883  39.028  36.829  1.00  0.00           H  
ATOM   1050  CG  LEU    66      59.056  38.234  38.705  1.00  0.00           C  
ATOM   1051  HG  LEU    66      58.703  38.612  39.667  1.00  0.00           H  
ATOM   1052  CD1 LEU    66      57.906  37.578  37.927  1.00  0.00           C  
ATOM   1053 HD11 LEU    66      58.207  36.730  37.308  1.00  0.00           H  
ATOM   1054 HD12 LEU    66      57.121  37.249  38.612  1.00  0.00           H  
ATOM   1055 HD13 LEU    66      57.328  38.300  37.347  1.00  0.00           H  
ATOM   1056  CD2 LEU    66      60.090  37.122  39.079  1.00  0.00           C  
ATOM   1057 HD21 LEU    66      60.630  36.758  38.202  1.00  0.00           H  
ATOM   1058 HD22 LEU    66      60.877  37.536  39.713  1.00  0.00           H  
ATOM   1059 HD23 LEU    66      59.517  36.277  39.468  1.00  0.00           H  
ATOM   1060  C   LEU    66      61.491  41.148  37.587  1.00  0.00           C  
ATOM   1061  O   LEU    66      61.423  41.031  36.362  1.00  0.00           O  
ATOM   1062  N   TYR    67      62.181  42.188  38.136  1.00  0.00           N  
ATOM   1063  H   TYR    67      62.329  42.192  39.134  1.00  0.00           H  
ATOM   1064  CA  TYR    67      62.732  43.370  37.514  1.00  0.00           C  
ATOM   1065  HA  TYR    67      62.859  43.135  36.455  1.00  0.00           H  
ATOM   1066  CB  TYR    67      61.718  44.489  37.720  1.00  0.00           C  
ATOM   1067  HB2 TYR    67      62.040  45.424  37.257  1.00  0.00           H  
ATOM   1068  HB3 TYR    67      60.822  44.191  37.170  1.00  0.00           H  
ATOM   1069  CG  TYR    67      61.392  44.862  39.195  1.00  0.00           C  
ATOM   1070  CD1 TYR    67      62.291  45.650  39.918  1.00  0.00           C  
ATOM   1071  HD1 TYR    67      63.205  46.025  39.466  1.00  0.00           H  
ATOM   1072  CE1 TYR    67      62.071  45.921  41.309  1.00  0.00           C  
ATOM   1073  HE1 TYR    67      62.762  46.614  41.782  1.00  0.00           H  
ATOM   1074  CZ  TYR    67      60.984  45.405  41.970  1.00  0.00           C  
ATOM   1075  OH  TYR    67      60.884  45.526  43.290  1.00  0.00           O  
ATOM   1076  HH  TYR    67      61.482  46.160  43.694  1.00  0.00           H  
ATOM   1077  CE2 TYR    67      60.088  44.642  41.149  1.00  0.00           C  
ATOM   1078  HE2 TYR    67      59.233  44.175  41.633  1.00  0.00           H  
ATOM   1079  CD2 TYR    67      60.232  44.421  39.830  1.00  0.00           C  
ATOM   1080  HD2 TYR    67      59.544  43.781  39.284  1.00  0.00           H  
ATOM   1081  C   TYR    67      64.159  43.742  38.063  1.00  0.00           C  
ATOM   1082  O   TYR    67      64.645  43.190  39.008  1.00  0.00           O  
ATOM   1083  N   ASP    68      64.760  44.783  37.480  1.00  0.00           N  
ATOM   1084  H   ASP    68      64.222  45.233  36.754  1.00  0.00           H  
ATOM   1085  CA  ASP    68      66.100  45.335  37.728  1.00  0.00           C  
ATOM   1086  HA  ASP    68      66.456  45.020  38.711  1.00  0.00           H  
ATOM   1087  CB  ASP    68      67.056  44.736  36.657  1.00  0.00           C  
ATOM   1088  HB2 ASP    68      68.079  44.698  37.039  1.00  0.00           H  
ATOM   1089  HB3 ASP    68      66.750  43.693  36.558  1.00  0.00           H  
ATOM   1090  CG  ASP    68      66.928  45.342  35.321  1.00  0.00           C  
ATOM   1091  OD1 ASP    68      66.347  44.684  34.452  1.00  0.00           O  
ATOM   1092  OD2 ASP    68      67.306  46.528  35.094  1.00  0.00           O1-
ATOM   1093  C   ASP    68      66.142  46.935  37.838  1.00  0.00           C  
ATOM   1094  O   ASP    68      65.159  47.705  37.825  1.00  0.00           O  
ATOM   1095  N   GLU    69      67.364  47.436  38.070  1.00  0.00           N  
ATOM   1096  H   GLU    69      68.045  46.693  38.112  1.00  0.00           H  
ATOM   1097  CA  GLU    69      67.868  48.797  38.241  1.00  0.00           C  
ATOM   1098  HA  GLU    69      67.253  49.544  37.735  1.00  0.00           H  
ATOM   1099  CB  GLU    69      67.796  49.253  39.701  1.00  0.00           C  
ATOM   1100  HB2 GLU    69      68.198  50.264  39.791  1.00  0.00           H  
ATOM   1101  HB3 GLU    69      66.737  49.381  39.935  1.00  0.00           H  
ATOM   1102  CG  GLU    69      68.369  48.435  40.872  1.00  0.00           C  
ATOM   1103  HG2 GLU    69      69.294  47.960  40.538  1.00  0.00           H  
ATOM   1104  HG3 GLU    69      68.570  49.095  41.720  1.00  0.00           H  
ATOM   1105  CD  GLU    69      67.369  47.392  41.423  1.00  0.00           C  
ATOM   1106  OE1 GLU    69      67.642  46.196  41.379  1.00  0.00           O  
ATOM   1107  OE2 GLU    69      66.341  47.794  42.022  1.00  0.00           O1-
ATOM   1108  C   GLU    69      69.324  48.962  37.599  1.00  0.00           C  
ATOM   1109  O   GLU    69      70.161  49.781  37.954  1.00  0.00           O  
ATOM   1110  N   LYS    70      69.464  48.210  36.537  1.00  0.00           N  
ATOM   1111  H   LYS    70      68.710  47.615  36.228  1.00  0.00           H  
ATOM   1112  CA  LYS    70      70.650  48.031  35.702  1.00  0.00           C  
ATOM   1113  HA  LYS    70      71.344  48.768  36.113  1.00  0.00           H  
ATOM   1114  CB  LYS    70      71.382  46.685  35.872  1.00  0.00           C  
ATOM   1115  HB2 LYS    70      72.388  46.683  35.445  1.00  0.00           H  
ATOM   1116  HB3 LYS    70      71.351  46.430  36.933  1.00  0.00           H  
ATOM   1117  CG  LYS    70      70.716  45.441  35.109  1.00  0.00           C  
ATOM   1118  HG2 LYS    70      69.699  45.424  35.508  1.00  0.00           H  
ATOM   1119  HG3 LYS    70      70.672  45.732  34.057  1.00  0.00           H  
ATOM   1120  CD  LYS    70      71.478  44.168  35.248  1.00  0.00           C  
ATOM   1121  HD2 LYS    70      72.445  44.297  34.756  1.00  0.00           H  
ATOM   1122  HD3 LYS    70      71.710  43.941  36.291  1.00  0.00           H  
ATOM   1123  CE  LYS    70      70.532  43.072  34.730  1.00  0.00           C  
ATOM   1124  HE2 LYS    70      69.635  42.828  35.302  1.00  0.00           H  
ATOM   1125  HE3 LYS    70      70.134  43.498  33.810  1.00  0.00           H  
ATOM   1126  NZ  LYS    70      71.091  41.708  34.473  1.00  0.00           N1+
ATOM   1127  HZ1 LYS    70      70.388  41.210  33.946  1.00  0.00           H  
ATOM   1128  HZ2 LYS    70      72.013  41.792  34.069  1.00  0.00           H  
ATOM   1129  HZ3 LYS    70      71.224  41.130  35.291  1.00  0.00           H  
ATOM   1130  C   LYS    70      70.526  48.410  34.255  1.00  0.00           C  
ATOM   1131  O   LYS    70      71.541  48.783  33.750  1.00  0.00           O  
ATOM   1132  N   GLN    71      69.357  48.296  33.620  1.00  0.00           N  
ATOM   1133  H   GLN    71      68.663  47.852  34.204  1.00  0.00           H  
ATOM   1134  CA  GLN    71      69.085  48.679  32.190  1.00  0.00           C  
ATOM   1135  HA  GLN    71      69.755  49.462  31.832  1.00  0.00           H  
ATOM   1136  CB  GLN    71      69.361  47.463  31.277  1.00  0.00           C  
ATOM   1137  HB2 GLN    71      68.738  46.639  31.632  1.00  0.00           H  
ATOM   1138  HB3 GLN    71      68.986  47.808  30.311  1.00  0.00           H  
ATOM   1139  CG  GLN    71      70.843  47.085  31.081  1.00  0.00           C  
ATOM   1140  HG2 GLN    71      71.364  46.892  32.020  1.00  0.00           H  
ATOM   1141  HG3 GLN    71      70.913  46.126  30.562  1.00  0.00           H  
ATOM   1142  CD  GLN    71      71.684  48.078  30.374  1.00  0.00           C  
ATOM   1143  OE1 GLN    71      71.385  48.632  29.400  1.00  0.00           O  
ATOM   1144  NE2 GLN    71      72.876  48.258  30.856  1.00  0.00           N  
ATOM   1145 HE21 GLN    71      73.537  48.710  30.241  1.00  0.00           H  
ATOM   1146 HE22 GLN    71      73.064  47.614  31.609  1.00  0.00           H  
ATOM   1147  C   GLN    71      67.687  49.191  32.055  1.00  0.00           C  
ATOM   1148  O   GLN    71      67.305  50.298  31.628  1.00  0.00           O  
ATOM   1149  N   GLN    72      66.871  48.387  32.678  1.00  0.00           N  
ATOM   1150  H   GLN    72      67.260  47.585  33.149  1.00  0.00           H  
ATOM   1151  CA  GLN    72      65.364  48.663  32.920  1.00  0.00           C  
ATOM   1152  HA  GLN    72      64.991  47.784  33.451  1.00  0.00           H  
ATOM   1153  CB  GLN    72      65.006  49.874  33.786  1.00  0.00           C  
ATOM   1154  HB2 GLN    72      65.314  50.847  33.397  1.00  0.00           H  
ATOM   1155  HB3 GLN    72      63.915  49.889  33.833  1.00  0.00           H  
ATOM   1156  CG  GLN    72      65.686  49.773  35.114  1.00  0.00           C  
ATOM   1157  HG2 GLN    72      65.526  48.782  35.545  1.00  0.00           H  
ATOM   1158  HG3 GLN    72      66.766  49.867  34.980  1.00  0.00           H  
ATOM   1159  CD  GLN    72      65.226  50.831  36.135  1.00  0.00           C  
ATOM   1160  OE1 GLN    72      65.192  52.010  35.887  1.00  0.00           O  
ATOM   1161  NE2 GLN    72      64.837  50.377  37.316  1.00  0.00           N  
ATOM   1162 HE21 GLN    72      64.310  50.841  38.042  1.00  0.00           H  
ATOM   1163 HE22 GLN    72      64.784  49.371  37.373  1.00  0.00           H  
ATOM   1164  C   GLN    72      64.609  48.670  31.606  1.00  0.00           C  
ATOM   1165  O   GLN    72      64.003  49.643  31.272  1.00  0.00           O  
ATOM   1166  N   HIP    73      64.790  47.487  30.894  1.00  0.00           N  
ATOM   1167  H   HIP    73      65.409  46.820  31.330  1.00  0.00           H  
ATOM   1168  CA  HIP    73      64.060  47.193  29.616  1.00  0.00           C  
ATOM   1169  HA  HIP    73      63.496  48.081  29.322  1.00  0.00           H  
ATOM   1170  CB  HIP    73      65.035  46.755  28.542  1.00  0.00           C  
ATOM   1171  HB2 HIP    73      65.573  45.838  28.791  1.00  0.00           H  
ATOM   1172  HB3 HIP    73      64.465  46.467  27.657  1.00  0.00           H  
ATOM   1173  CG  HIP    73      66.087  47.725  28.205  1.00  0.00           C  
ATOM   1174  ND1 HIP    73      67.425  47.426  28.009  1.00  0.00           N1+
ATOM   1175  HD1 HIP    73      67.842  46.516  28.143  1.00  0.00           H  
ATOM   1176  CE1 HIP    73      68.040  48.555  27.680  1.00  0.00           C  
ATOM   1177  HE1 HIP    73      69.117  48.582  27.604  1.00  0.00           H  
ATOM   1178  NE2 HIP    73      67.194  49.610  27.738  1.00  0.00           N  
ATOM   1179  HE2 HIP    73      67.430  50.584  27.609  1.00  0.00           H  
ATOM   1180  CD2 HIP    73      65.999  49.109  28.091  1.00  0.00           C  
ATOM   1181  HD2 HIP    73      65.105  49.706  28.191  1.00  0.00           H  
ATOM   1182  C   HIP    73      63.039  46.130  29.616  1.00  0.00           C  
ATOM   1183  O   HIP    73      62.068  46.161  28.929  1.00  0.00           O  
ATOM   1184  N   ILE    74      63.329  45.097  30.447  1.00  0.00           N  
ATOM   1185  H   ILE    74      64.194  45.002  30.957  1.00  0.00           H  
ATOM   1186  CA  ILE    74      62.461  43.833  30.454  1.00  0.00           C  
ATOM   1187  HA  ILE    74      61.484  44.073  30.029  1.00  0.00           H  
ATOM   1188  CB  ILE    74      63.037  42.615  29.603  1.00  0.00           C  
ATOM   1189  HB  ILE    74      62.600  41.661  29.904  1.00  0.00           H  
ATOM   1190  CG2 ILE    74      62.789  42.939  28.109  1.00  0.00           C  
ATOM   1191 HG21 ILE    74      62.888  42.013  27.540  1.00  0.00           H  
ATOM   1192 HG22 ILE    74      61.728  43.076  27.890  1.00  0.00           H  
ATOM   1193 HG23 ILE    74      63.373  43.794  27.761  1.00  0.00           H  
ATOM   1194  CG1 ILE    74      64.564  42.502  29.759  1.00  0.00           C  
ATOM   1195 HG12 ILE    74      65.158  43.148  29.109  1.00  0.00           H  
ATOM   1196 HG13 ILE    74      64.734  42.688  30.821  1.00  0.00           H  
ATOM   1197  CD1 ILE    74      65.039  41.068  29.449  1.00  0.00           C  
ATOM   1198 HD11 ILE    74      64.875  40.455  30.337  1.00  0.00           H  
ATOM   1199 HD12 ILE    74      64.588  40.694  28.527  1.00  0.00           H  
ATOM   1200 HD13 ILE    74      66.125  41.028  29.347  1.00  0.00           H  
ATOM   1201  C   ILE    74      62.203  43.345  31.935  1.00  0.00           C  
ATOM   1202  O   ILE    74      63.025  43.581  32.826  1.00  0.00           O  
ATOM   1203  N   VAL    75      61.282  42.359  32.078  1.00  0.00           N  
ATOM   1204  H   VAL    75      60.748  42.029  31.289  1.00  0.00           H  
ATOM   1205  CA  VAL    75      60.900  41.613  33.348  1.00  0.00           C  
ATOM   1206  HA  VAL    75      61.628  41.919  34.103  1.00  0.00           H  
ATOM   1207  CB  VAL    75      59.514  42.040  33.955  1.00  0.00           C  
ATOM   1208  HB  VAL    75      59.353  41.541  34.913  1.00  0.00           H  
ATOM   1209  CG1 VAL    75      59.573  43.605  34.356  1.00  0.00           C  
ATOM   1210 HG11 VAL    75      59.618  44.109  33.388  1.00  0.00           H  
ATOM   1211 HG12 VAL    75      58.713  43.806  34.997  1.00  0.00           H  
ATOM   1212 HG13 VAL    75      60.480  43.871  34.902  1.00  0.00           H  
ATOM   1213  CG2 VAL    75      58.336  41.898  33.028  1.00  0.00           C  
ATOM   1214 HG21 VAL    75      57.428  42.334  33.450  1.00  0.00           H  
ATOM   1215 HG22 VAL    75      58.587  42.295  32.042  1.00  0.00           H  
ATOM   1216 HG23 VAL    75      58.170  40.820  32.954  1.00  0.00           H  
ATOM   1217  C   VAL    75      60.853  40.089  33.141  1.00  0.00           C  
ATOM   1218  O   VAL    75      60.414  39.628  32.121  1.00  0.00           O  
ATOM   1219  N   TYR    76      61.370  39.268  34.130  1.00  0.00           N  
ATOM   1220  H   TYR    76      61.750  39.809  34.893  1.00  0.00           H  
ATOM   1221  CA  TYR    76      62.035  37.973  33.932  1.00  0.00           C  
ATOM   1222  HA  TYR    76      62.176  37.702  32.884  1.00  0.00           H  
ATOM   1223  CB  TYR    76      63.438  37.897  34.490  1.00  0.00           C  
ATOM   1224  HB2 TYR    76      63.397  37.958  35.580  1.00  0.00           H  
ATOM   1225  HB3 TYR    76      63.927  36.943  34.282  1.00  0.00           H  
ATOM   1226  CG  TYR    76      64.258  39.112  34.208  1.00  0.00           C  
ATOM   1227  CD1 TYR    76      64.286  40.285  34.963  1.00  0.00           C  
ATOM   1228  HD1 TYR    76      63.729  40.498  35.872  1.00  0.00           H  
ATOM   1229  CE1 TYR    76      65.123  41.377  34.642  1.00  0.00           C  
ATOM   1230  HE1 TYR    76      65.142  42.280  35.245  1.00  0.00           H  
ATOM   1231  CZ  TYR    76      65.924  41.263  33.526  1.00  0.00           C  
ATOM   1232  OH  TYR    76      66.728  42.369  33.201  1.00  0.00           O  
ATOM   1233  HH  TYR    76      66.617  43.141  33.761  1.00  0.00           H  
ATOM   1234  CE2 TYR    76      65.936  40.078  32.778  1.00  0.00           C  
ATOM   1235  HE2 TYR    76      66.602  40.021  31.921  1.00  0.00           H  
ATOM   1236  CD2 TYR    76      65.054  39.062  33.055  1.00  0.00           C  
ATOM   1237  HD2 TYR    76      64.881  38.193  32.424  1.00  0.00           H  
ATOM   1238  C   TYR    76      61.164  36.878  34.434  1.00  0.00           C  
ATOM   1239  O   TYR    76      61.253  36.251  35.497  1.00  0.00           O  
ATOM   1240  N   CYS    77      60.056  36.683  33.664  1.00  0.00           N  
ATOM   1241  H   CYS    77      59.870  37.403  32.981  1.00  0.00           H  
ATOM   1242  CA  CYS    77      58.940  35.793  34.018  1.00  0.00           C  
ATOM   1243  HA  CYS    77      58.530  36.253  34.920  1.00  0.00           H  
ATOM   1244  CB  CYS    77      57.833  35.858  32.947  1.00  0.00           C  
ATOM   1245  HB2 CYS    77      58.269  35.521  32.003  1.00  0.00           H  
ATOM   1246  HB3 CYS    77      57.006  35.210  33.241  1.00  0.00           H  
ATOM   1247  SG  CYS    77      57.089  37.588  32.756  1.00  0.00           S  
ATOM   1248  HG  CYS    77      56.610  37.448  31.517  1.00  0.00           H  
ATOM   1249  C   CYS    77      59.227  34.324  34.393  1.00  0.00           C  
ATOM   1250  O   CYS    77      58.706  33.904  35.379  1.00  0.00           O  
ATOM   1251  N   SER    78      60.062  33.600  33.623  1.00  0.00           N  
ATOM   1252  H   SER    78      60.629  34.044  32.917  1.00  0.00           H  
ATOM   1253  CA  SER    78      60.331  32.083  33.852  1.00  0.00           C  
ATOM   1254  HA  SER    78      59.345  31.644  34.019  1.00  0.00           H  
ATOM   1255  CB  SER    78      61.042  31.548  32.610  1.00  0.00           C  
ATOM   1256  HB2 SER    78      61.132  30.480  32.823  1.00  0.00           H  
ATOM   1257  HB3 SER    78      60.352  31.733  31.784  1.00  0.00           H  
ATOM   1258  OG  SER    78      62.346  32.013  32.333  1.00  0.00           O  
ATOM   1259  HG  SER    78      62.714  31.443  31.653  1.00  0.00           H  
ATOM   1260  C   SER    78      61.267  31.761  35.049  1.00  0.00           C  
ATOM   1261  O   SER    78      61.380  30.667  35.507  1.00  0.00           O  
ATOM   1262  N   ASN    79      61.703  32.762  35.854  1.00  0.00           N  
ATOM   1263  H   ASN    79      61.400  33.681  35.570  1.00  0.00           H  
ATOM   1264  CA  ASN    79      62.035  32.553  37.243  1.00  0.00           C  
ATOM   1265  HA  ASN    79      62.814  31.796  37.348  1.00  0.00           H  
ATOM   1266  CB  ASN    79      62.592  33.858  37.741  1.00  0.00           C  
ATOM   1267  HB2 ASN    79      63.428  34.183  37.120  1.00  0.00           H  
ATOM   1268  HB3 ASN    79      61.767  34.570  37.675  1.00  0.00           H  
ATOM   1269  CG  ASN    79      63.019  33.797  39.149  1.00  0.00           C  
ATOM   1270  OD1 ASN    79      62.334  34.076  40.046  1.00  0.00           O  
ATOM   1271  ND2 ASN    79      64.298  33.364  39.293  1.00  0.00           N  
ATOM   1272 HD21 ASN    79      64.594  33.549  40.240  1.00  0.00           H  
ATOM   1273 HD22 ASN    79      64.843  33.154  38.471  1.00  0.00           H  
ATOM   1274  C   ASN    79      60.807  31.969  38.028  1.00  0.00           C  
ATOM   1275  O   ASN    79      61.049  31.364  39.041  1.00  0.00           O  
ATOM   1276  N   ASP    80      59.598  32.344  37.663  1.00  0.00           N  
ATOM   1277  H   ASP    80      59.505  32.871  36.808  1.00  0.00           H  
ATOM   1278  CA  ASP    80      58.398  31.939  38.410  1.00  0.00           C  
ATOM   1279  HA  ASP    80      58.653  31.319  39.271  1.00  0.00           H  
ATOM   1280  CB  ASP    80      57.878  33.248  39.083  1.00  0.00           C  
ATOM   1281  HB2 ASP    80      58.726  33.925  39.213  1.00  0.00           H  
ATOM   1282  HB3 ASP    80      57.145  33.731  38.432  1.00  0.00           H  
ATOM   1283  CG  ASP    80      57.316  33.000  40.472  1.00  0.00           C  
ATOM   1284  OD1 ASP    80      56.098  32.778  40.605  1.00  0.00           O  
ATOM   1285  OD2 ASP    80      58.076  32.851  41.474  1.00  0.00           O1-
ATOM   1286  C   ASP    80      57.337  31.183  37.657  1.00  0.00           C  
ATOM   1287  O   ASP    80      57.520  30.584  36.619  1.00  0.00           O  
ATOM   1288  N   LEU    81      56.098  31.179  38.158  1.00  0.00           N  
ATOM   1289  H   LEU    81      55.962  31.594  39.068  1.00  0.00           H  
ATOM   1290  CA  LEU    81      54.847  30.600  37.519  1.00  0.00           C  
ATOM   1291  HA  LEU    81      55.067  29.576  37.211  1.00  0.00           H  
ATOM   1292  CB  LEU    81      53.704  30.763  38.567  1.00  0.00           C  
ATOM   1293  HB2 LEU    81      54.103  30.197  39.411  1.00  0.00           H  
ATOM   1294  HB3 LEU    81      53.578  31.801  38.885  1.00  0.00           H  
ATOM   1295  CG  LEU    81      52.323  30.297  38.039  1.00  0.00           C  
ATOM   1296  HG  LEU    81      51.796  30.936  37.326  1.00  0.00           H  
ATOM   1297  CD1 LEU    81      52.415  28.898  37.501  1.00  0.00           C  
ATOM   1298 HD11 LEU    81      52.987  28.240  38.158  1.00  0.00           H  
ATOM   1299 HD12 LEU    81      51.494  28.352  37.288  1.00  0.00           H  
ATOM   1300 HD13 LEU    81      52.922  28.878  36.535  1.00  0.00           H  
ATOM   1301  CD2 LEU    81      51.426  30.119  39.286  1.00  0.00           C  
ATOM   1302 HD21 LEU    81      51.770  29.458  40.084  1.00  0.00           H  
ATOM   1303 HD22 LEU    81      51.293  31.055  39.833  1.00  0.00           H  
ATOM   1304 HD23 LEU    81      50.462  29.731  38.951  1.00  0.00           H  
ATOM   1305  C   LEU    81      54.520  31.359  36.256  1.00  0.00           C  
ATOM   1306  O   LEU    81      54.196  30.758  35.226  1.00  0.00           O  
ATOM   1307  N   LEU    82      54.650  32.670  36.244  1.00  0.00           N  
ATOM   1308  H   LEU    82      54.849  33.034  37.164  1.00  0.00           H  
ATOM   1309  CA  LEU    82      54.160  33.584  35.252  1.00  0.00           C  
ATOM   1310  HA  LEU    82      53.076  33.555  35.119  1.00  0.00           H  
ATOM   1311  CB  LEU    82      54.519  34.950  35.866  1.00  0.00           C  
ATOM   1312  HB2 LEU    82      54.235  34.960  36.920  1.00  0.00           H  
ATOM   1313  HB3 LEU    82      55.595  34.887  36.039  1.00  0.00           H  
ATOM   1314  CG  LEU    82      54.055  36.236  35.156  1.00  0.00           C  
ATOM   1315  HG  LEU    82      54.266  36.200  34.085  1.00  0.00           H  
ATOM   1316  CD1 LEU    82      52.526  36.418  35.333  1.00  0.00           C  
ATOM   1317 HD11 LEU    82      52.197  35.743  36.126  1.00  0.00           H  
ATOM   1318 HD12 LEU    82      52.368  37.432  35.709  1.00  0.00           H  
ATOM   1319 HD13 LEU    82      52.077  36.140  34.377  1.00  0.00           H  
ATOM   1320  CD2 LEU    82      54.794  37.469  35.715  1.00  0.00           C  
ATOM   1321 HD21 LEU    82      54.608  38.352  35.099  1.00  0.00           H  
ATOM   1322 HD22 LEU    82      54.456  37.577  36.748  1.00  0.00           H  
ATOM   1323 HD23 LEU    82      55.867  37.289  35.619  1.00  0.00           H  
ATOM   1324  C   LEU    82      54.745  33.460  33.814  1.00  0.00           C  
ATOM   1325  O   LEU    82      54.130  33.730  32.793  1.00  0.00           O  
ATOM   1326  N   GLY    83      55.907  32.837  33.876  1.00  0.00           N  
ATOM   1327  H   GLY    83      56.441  32.754  34.728  1.00  0.00           H  
ATOM   1328  CA  GLY    83      56.558  32.328  32.576  1.00  0.00           C  
ATOM   1329  HA2 GLY    83      56.768  33.127  31.861  1.00  0.00           H  
ATOM   1330  HA3 GLY    83      57.459  31.853  32.968  1.00  0.00           H  
ATOM   1331  C   GLY    83      55.857  31.239  31.818  1.00  0.00           C  
ATOM   1332  O   GLY    83      55.810  31.267  30.629  1.00  0.00           O  
ATOM   1333  N   ASP    84      55.177  30.308  32.552  1.00  0.00           N  
ATOM   1334  H   ASP    84      55.227  30.406  33.555  1.00  0.00           H  
ATOM   1335  CA  ASP    84      54.468  29.079  31.976  1.00  0.00           C  
ATOM   1336  HA  ASP    84      55.094  28.699  31.166  1.00  0.00           H  
ATOM   1337  CB  ASP    84      54.294  27.891  32.942  1.00  0.00           C  
ATOM   1338  HB2 ASP    84      55.276  27.416  32.908  1.00  0.00           H  
ATOM   1339  HB3 ASP    84      54.072  28.226  33.958  1.00  0.00           H  
ATOM   1340  CG  ASP    84      53.272  26.986  32.355  1.00  0.00           C  
ATOM   1341  OD1 ASP    84      52.161  26.937  32.950  1.00  0.00           O  
ATOM   1342  OD2 ASP    84      53.485  26.143  31.463  1.00  0.00           O1-
ATOM   1343  C   ASP    84      53.152  29.517  31.438  1.00  0.00           C  
ATOM   1344  O   ASP    84      52.810  29.190  30.305  1.00  0.00           O  
ATOM   1345  N   LEU    85      52.449  30.361  32.266  1.00  0.00           N  
ATOM   1346  H   LEU    85      52.777  30.463  33.215  1.00  0.00           H  
ATOM   1347  CA  LEU    85      51.027  30.850  31.971  1.00  0.00           C  
ATOM   1348  HA  LEU    85      50.385  29.966  31.956  1.00  0.00           H  
ATOM   1349  CB  LEU    85      50.662  31.889  33.160  1.00  0.00           C  
ATOM   1350  HB2 LEU    85      51.019  31.424  34.082  1.00  0.00           H  
ATOM   1351  HB3 LEU    85      51.230  32.809  33.010  1.00  0.00           H  
ATOM   1352  CG  LEU    85      49.192  32.212  33.320  1.00  0.00           C  
ATOM   1353  HG  LEU    85      48.602  31.301  33.437  1.00  0.00           H  
ATOM   1354  CD1 LEU    85      48.966  32.889  34.675  1.00  0.00           C  
ATOM   1355 HD11 LEU    85      47.971  32.552  34.974  1.00  0.00           H  
ATOM   1356 HD12 LEU    85      49.681  32.518  35.413  1.00  0.00           H  
ATOM   1357 HD13 LEU    85      48.939  33.976  34.581  1.00  0.00           H  
ATOM   1358  CD2 LEU    85      48.658  33.077  32.167  1.00  0.00           C  
ATOM   1359 HD21 LEU    85      48.548  32.602  31.190  1.00  0.00           H  
ATOM   1360 HD22 LEU    85      47.722  33.554  32.465  1.00  0.00           H  
ATOM   1361 HD23 LEU    85      49.287  33.963  32.055  1.00  0.00           H  
ATOM   1362  C   LEU    85      50.979  31.464  30.629  1.00  0.00           C  
ATOM   1363  O   LEU    85      50.206  31.065  29.770  1.00  0.00           O  
ATOM   1364  N   PHE    86      51.827  32.460  30.408  1.00  0.00           N  
ATOM   1365  H   PHE    86      52.402  32.760  31.181  1.00  0.00           H  
ATOM   1366  CA  PHE    86      51.937  33.138  29.114  1.00  0.00           C  
ATOM   1367  HA  PHE    86      50.981  33.053  28.595  1.00  0.00           H  
ATOM   1368  CB  PHE    86      52.070  34.655  29.322  1.00  0.00           C  
ATOM   1369  HB2 PHE    86      52.977  34.859  29.895  1.00  0.00           H  
ATOM   1370  HB3 PHE    86      52.203  35.080  28.324  1.00  0.00           H  
ATOM   1371  CG  PHE    86      50.805  35.341  29.811  1.00  0.00           C  
ATOM   1372  CD1 PHE    86      50.830  36.096  31.038  1.00  0.00           C  
ATOM   1373  HD1 PHE    86      51.735  36.123  31.639  1.00  0.00           H  
ATOM   1374  CE1 PHE    86      49.739  36.790  31.458  1.00  0.00           C  
ATOM   1375  HE1 PHE    86      49.828  37.486  32.287  1.00  0.00           H  
ATOM   1376  CZ  PHE    86      48.500  36.662  30.764  1.00  0.00           C  
ATOM   1377  HZ  PHE    86      47.606  37.150  31.142  1.00  0.00           H  
ATOM   1378  CE2 PHE    86      48.444  35.979  29.572  1.00  0.00           C  
ATOM   1379  HE2 PHE    86      47.490  35.893  29.059  1.00  0.00           H  
ATOM   1380  CD2 PHE    86      49.611  35.330  29.136  1.00  0.00           C  
ATOM   1381  HD2 PHE    86      49.594  34.776  28.202  1.00  0.00           H  
ATOM   1382  C   PHE    86      53.043  32.547  28.177  1.00  0.00           C  
ATOM   1383  O   PHE    86      53.239  33.018  27.071  1.00  0.00           O  
ATOM   1384  N   GLY    87      53.769  31.469  28.485  1.00  0.00           N  
ATOM   1385  H   GLY    87      53.526  30.963  29.323  1.00  0.00           H  
ATOM   1386  CA  GLY    87      54.588  30.688  27.423  1.00  0.00           C  
ATOM   1387  HA2 GLY    87      54.791  29.661  27.731  1.00  0.00           H  
ATOM   1388  HA3 GLY    87      54.008  30.545  26.510  1.00  0.00           H  
ATOM   1389  C   GLY    87      55.950  31.297  27.127  1.00  0.00           C  
ATOM   1390  O   GLY    87      56.405  31.189  25.998  1.00  0.00           O  
ATOM   1391  N   VAL    88      56.558  32.115  28.038  1.00  0.00           N  
ATOM   1392  H   VAL    88      56.206  32.093  28.983  1.00  0.00           H  
ATOM   1393  CA  VAL    88      57.612  33.025  27.597  1.00  0.00           C  
ATOM   1394  HA  VAL    88      58.070  32.707  26.659  1.00  0.00           H  
ATOM   1395  CB  VAL    88      56.980  34.443  27.353  1.00  0.00           C  
ATOM   1396  HB  VAL    88      57.779  35.188  27.335  1.00  0.00           H  
ATOM   1397  CG1 VAL    88      56.240  34.501  26.002  1.00  0.00           C  
ATOM   1398 HG11 VAL    88      55.628  33.640  25.724  1.00  0.00           H  
ATOM   1399 HG12 VAL    88      55.761  35.466  25.826  1.00  0.00           H  
ATOM   1400 HG13 VAL    88      56.997  34.545  25.217  1.00  0.00           H  
ATOM   1401  CG2 VAL    88      56.060  34.947  28.466  1.00  0.00           C  
ATOM   1402 HG21 VAL    88      55.325  34.181  28.723  1.00  0.00           H  
ATOM   1403 HG22 VAL    88      56.696  35.214  29.312  1.00  0.00           H  
ATOM   1404 HG23 VAL    88      55.600  35.902  28.201  1.00  0.00           H  
ATOM   1405  C   VAL    88      58.695  33.120  28.683  1.00  0.00           C  
ATOM   1406  O   VAL    88      58.426  33.163  29.910  1.00  0.00           O  
ATOM   1407  N   PRO    89      59.952  33.322  28.262  1.00  0.00           N  
ATOM   1408  CD  PRO    89      60.485  33.410  26.910  1.00  0.00           C  
ATOM   1409  HD2 PRO    89      59.876  34.082  26.302  1.00  0.00           H  
ATOM   1410  HD3 PRO    89      60.586  32.398  26.512  1.00  0.00           H  
ATOM   1411  CG  PRO    89      61.930  33.920  27.026  1.00  0.00           C  
ATOM   1412  HG2 PRO    89      61.875  34.996  27.202  1.00  0.00           H  
ATOM   1413  HG3 PRO    89      62.585  33.823  26.158  1.00  0.00           H  
ATOM   1414  CB  PRO    89      62.342  33.270  28.371  1.00  0.00           C  
ATOM   1415  HB2 PRO    89      63.263  33.679  28.791  1.00  0.00           H  
ATOM   1416  HB3 PRO    89      62.608  32.251  28.084  1.00  0.00           H  
ATOM   1417  CA  PRO    89      61.115  33.390  29.268  1.00  0.00           C  
ATOM   1418  HA  PRO    89      61.102  32.491  29.888  1.00  0.00           H  
ATOM   1419  C   PRO    89      61.037  34.672  30.038  1.00  0.00           C  
ATOM   1420  O   PRO    89      61.122  34.679  31.280  1.00  0.00           O  
ATOM   1421  N   SER    90      60.794  35.768  29.291  1.00  0.00           N  
ATOM   1422  H   SER    90      60.698  35.671  28.292  1.00  0.00           H  
ATOM   1423  CA  SER    90      60.611  37.136  29.795  1.00  0.00           C  
ATOM   1424  HA  SER    90      60.341  37.206  30.851  1.00  0.00           H  
ATOM   1425  CB  SER    90      61.891  37.903  29.679  1.00  0.00           C  
ATOM   1426  HB2 SER    90      61.844  38.986  29.824  1.00  0.00           H  
ATOM   1427  HB3 SER    90      62.639  37.483  30.355  1.00  0.00           H  
ATOM   1428  OG  SER    90      62.339  37.714  28.314  1.00  0.00           O  
ATOM   1429  HG  SER    90      63.295  37.641  28.379  1.00  0.00           H  
ATOM   1430  C   SER    90      59.555  37.812  28.936  1.00  0.00           C  
ATOM   1431  O   SER    90      59.213  37.345  27.849  1.00  0.00           O  
ATOM   1432  N   PHE    91      59.039  38.996  29.279  1.00  0.00           N  
ATOM   1433  H   PHE    91      59.083  39.312  30.237  1.00  0.00           H  
ATOM   1434  CA  PHE    91      58.429  40.019  28.303  1.00  0.00           C  
ATOM   1435  HA  PHE    91      58.801  39.856  27.289  1.00  0.00           H  
ATOM   1436  CB  PHE    91      56.872  39.879  28.150  1.00  0.00           C  
ATOM   1437  HB2 PHE    91      56.424  40.695  27.580  1.00  0.00           H  
ATOM   1438  HB3 PHE    91      56.839  38.893  27.680  1.00  0.00           H  
ATOM   1439  CG  PHE    91      56.024  39.772  29.458  1.00  0.00           C  
ATOM   1440  CD1 PHE    91      56.105  40.640  30.503  1.00  0.00           C  
ATOM   1441  HD1 PHE    91      56.897  41.385  30.499  1.00  0.00           H  
ATOM   1442  CE1 PHE    91      55.336  40.540  31.626  1.00  0.00           C  
ATOM   1443  HE1 PHE    91      55.471  41.271  32.419  1.00  0.00           H  
ATOM   1444  CZ  PHE    91      54.399  39.592  31.704  1.00  0.00           C  
ATOM   1445  HZ  PHE    91      53.904  39.493  32.667  1.00  0.00           H  
ATOM   1446  CE2 PHE    91      54.153  38.705  30.687  1.00  0.00           C  
ATOM   1447  HE2 PHE    91      53.388  37.937  30.759  1.00  0.00           H  
ATOM   1448  CD2 PHE    91      55.086  38.742  29.600  1.00  0.00           C  
ATOM   1449  HD2 PHE    91      55.040  38.007  28.801  1.00  0.00           H  
ATOM   1450  C   PHE    91      58.922  41.415  28.718  1.00  0.00           C  
ATOM   1451  O   PHE    91      59.501  41.630  29.748  1.00  0.00           O  
ATOM   1452  N   SER    92      58.610  42.326  27.757  1.00  0.00           N  
ATOM   1453  H   SER    92      58.183  42.071  26.880  1.00  0.00           H  
ATOM   1454  CA  SER    92      58.596  43.753  27.973  1.00  0.00           C  
ATOM   1455  HA  SER    92      59.467  43.954  28.601  1.00  0.00           H  
ATOM   1456  CB  SER    92      58.715  44.560  26.695  1.00  0.00           C  
ATOM   1457  HB2 SER    92      59.551  44.089  26.172  1.00  0.00           H  
ATOM   1458  HB3 SER    92      57.789  44.518  26.119  1.00  0.00           H  
ATOM   1459  OG  SER    92      59.018  45.883  26.941  1.00  0.00           O  
ATOM   1460  HG  SER    92      59.518  46.345  26.263  1.00  0.00           H  
ATOM   1461  C   SER    92      57.257  44.161  28.663  1.00  0.00           C  
ATOM   1462  O   SER    92      56.234  43.481  28.694  1.00  0.00           O  
ATOM   1463  N   VAL    93      57.269  45.312  29.313  1.00  0.00           N  
ATOM   1464  H   VAL    93      58.119  45.855  29.293  1.00  0.00           H  
ATOM   1465  CA  VAL    93      56.130  46.061  29.998  1.00  0.00           C  
ATOM   1466  HA  VAL    93      55.231  45.560  29.633  1.00  0.00           H  
ATOM   1467  CB  VAL    93      56.119  45.899  31.535  1.00  0.00           C  
ATOM   1468  HB  VAL    93      55.468  46.670  31.954  1.00  0.00           H  
ATOM   1469  CG1 VAL    93      55.630  44.488  31.916  1.00  0.00           C  
ATOM   1470 HG11 VAL    93      56.182  43.699  31.401  1.00  0.00           H  
ATOM   1471 HG12 VAL    93      55.759  44.344  32.991  1.00  0.00           H  
ATOM   1472 HG13 VAL    93      54.558  44.370  31.741  1.00  0.00           H  
ATOM   1473  CG2 VAL    93      57.487  46.146  32.112  1.00  0.00           C  
ATOM   1474 HG21 VAL    93      57.799  47.142  31.792  1.00  0.00           H  
ATOM   1475 HG22 VAL    93      57.349  46.128  33.196  1.00  0.00           H  
ATOM   1476 HG23 VAL    93      58.127  45.291  31.885  1.00  0.00           H  
ATOM   1477  C   VAL    93      56.140  47.518  29.624  1.00  0.00           C  
ATOM   1478  O   VAL    93      55.080  48.186  29.618  1.00  0.00           O  
ATOM   1479  N   LYS    94      57.309  48.127  29.295  1.00  0.00           N  
ATOM   1480  H   LYS    94      58.140  47.554  29.317  1.00  0.00           H  
ATOM   1481  CA  LYS    94      57.384  49.549  28.980  1.00  0.00           C  
ATOM   1482  HA  LYS    94      56.787  50.108  29.704  1.00  0.00           H  
ATOM   1483  CB  LYS    94      58.866  49.988  29.016  1.00  0.00           C  
ATOM   1484  HB2 LYS    94      58.885  51.074  29.121  1.00  0.00           H  
ATOM   1485  HB3 LYS    94      59.439  49.556  29.840  1.00  0.00           H  
ATOM   1486  CG  LYS    94      59.625  49.619  27.751  1.00  0.00           C  
ATOM   1487  HG2 LYS    94      59.410  48.596  27.435  1.00  0.00           H  
ATOM   1488  HG3 LYS    94      59.196  50.208  26.938  1.00  0.00           H  
ATOM   1489  CD  LYS    94      61.102  49.930  27.867  1.00  0.00           C  
ATOM   1490  HD2 LYS    94      61.234  50.948  28.238  1.00  0.00           H  
ATOM   1491  HD3 LYS    94      61.560  49.318  28.648  1.00  0.00           H  
ATOM   1492  CE  LYS    94      61.947  49.609  26.607  1.00  0.00           C  
ATOM   1493  HE2 LYS    94      63.008  49.808  26.756  1.00  0.00           H  
ATOM   1494  HE3 LYS    94      61.962  48.546  26.370  1.00  0.00           H  
ATOM   1495  NZ  LYS    94      61.396  50.436  25.394  1.00  0.00           N1+
ATOM   1496  HZ1 LYS    94      60.388  50.443  25.310  1.00  0.00           H  
ATOM   1497  HZ2 LYS    94      61.629  51.414  25.488  1.00  0.00           H  
ATOM   1498  HZ3 LYS    94      61.809  50.143  24.521  1.00  0.00           H  
ATOM   1499  C   LYS    94      56.640  49.862  27.677  1.00  0.00           C  
ATOM   1500  O   LYS    94      55.953  50.877  27.547  1.00  0.00           O  
ATOM   1501  N   GLU    95      56.707  48.929  26.690  1.00  0.00           N  
ATOM   1502  H   GLU    95      57.362  48.190  26.892  1.00  0.00           H  
ATOM   1503  CA  GLU    95      55.825  48.889  25.486  1.00  0.00           C  
ATOM   1504  HA  GLU    95      55.909  49.921  25.143  1.00  0.00           H  
ATOM   1505  CB  GLU    95      56.455  47.963  24.412  1.00  0.00           C  
ATOM   1506  HB2 GLU    95      57.497  48.289  24.370  1.00  0.00           H  
ATOM   1507  HB3 GLU    95      56.311  46.947  24.786  1.00  0.00           H  
ATOM   1508  CG  GLU    95      55.876  48.147  22.996  1.00  0.00           C  
ATOM   1509  HG2 GLU    95      56.168  47.303  22.366  1.00  0.00           H  
ATOM   1510  HG3 GLU    95      54.787  48.195  22.928  1.00  0.00           H  
ATOM   1511  CD  GLU    95      56.340  49.500  22.332  1.00  0.00           C  
ATOM   1512  OE1 GLU    95      55.683  50.541  22.564  1.00  0.00           O  
ATOM   1513  OE2 GLU    95      57.377  49.471  21.666  1.00  0.00           O1-
ATOM   1514  C   GLU    95      54.424  48.586  25.783  1.00  0.00           C  
ATOM   1515  O   GLU    95      53.854  47.591  25.477  1.00  0.00           O  
ATOM   1516  N   HIP    96      53.881  49.484  26.598  1.00  0.00           N  
ATOM   1517  H   HIP    96      54.414  50.323  26.771  1.00  0.00           H  
ATOM   1518  CA  HIP    96      52.512  49.324  27.197  1.00  0.00           C  
ATOM   1519  HA  HIP    96      52.661  48.769  28.126  1.00  0.00           H  
ATOM   1520  CB  HIP    96      51.912  50.706  27.681  1.00  0.00           C  
ATOM   1521  HB2 HIP    96      52.110  51.392  26.855  1.00  0.00           H  
ATOM   1522  HB3 HIP    96      50.853  50.530  27.879  1.00  0.00           H  
ATOM   1523  CG  HIP    96      52.550  51.279  28.932  1.00  0.00           C  
ATOM   1524  ND1 HIP    96      53.649  50.761  29.628  1.00  0.00           N1+
ATOM   1525  HD1 HIP    96      54.150  49.913  29.401  1.00  0.00           H  
ATOM   1526  CE1 HIP    96      53.926  51.563  30.734  1.00  0.00           C  
ATOM   1527  HE1 HIP    96      54.655  51.247  31.466  1.00  0.00           H  
ATOM   1528  NE2 HIP    96      52.961  52.500  30.784  1.00  0.00           N  
ATOM   1529  HE2 HIP    96      52.984  53.166  31.542  1.00  0.00           H  
ATOM   1530  CD2 HIP    96      52.120  52.419  29.680  1.00  0.00           C  
ATOM   1531  HD2 HIP    96      51.344  53.068  29.300  1.00  0.00           H  
ATOM   1532  C   HIP    96      51.479  48.654  26.276  1.00  0.00           C  
ATOM   1533  O   HIP    96      50.801  47.726  26.673  1.00  0.00           O  
ATOM   1534  N   ARG    97      51.404  48.968  24.938  1.00  0.00           N  
ATOM   1535  H   ARG    97      51.940  49.770  24.644  1.00  0.00           H  
ATOM   1536  CA  ARG    97      50.554  48.309  23.891  1.00  0.00           C  
ATOM   1537  HA  ARG    97      49.520  48.628  24.032  1.00  0.00           H  
ATOM   1538  CB  ARG    97      50.933  48.788  22.520  1.00  0.00           C  
ATOM   1539  HB2 ARG    97      50.646  49.839  22.438  1.00  0.00           H  
ATOM   1540  HB3 ARG    97      52.022  48.800  22.452  1.00  0.00           H  
ATOM   1541  CG  ARG    97      50.360  48.004  21.319  1.00  0.00           C  
ATOM   1542  HG2 ARG    97      50.954  47.090  21.249  1.00  0.00           H  
ATOM   1543  HG3 ARG    97      49.298  47.885  21.546  1.00  0.00           H  
ATOM   1544  CD  ARG    97      50.667  48.689  19.981  1.00  0.00           C  
ATOM   1545  HD2 ARG    97      51.738  48.872  19.880  1.00  0.00           H  
ATOM   1546  HD3 ARG    97      50.356  48.061  19.142  1.00  0.00           H  
ATOM   1547  NE  ARG    97      50.031  50.016  19.853  1.00  0.00           N  
ATOM   1548  HE  ARG    97      50.695  50.771  19.944  1.00  0.00           H  
ATOM   1549  CZ  ARG    97      49.057  50.389  19.007  1.00  0.00           C  
ATOM   1550  NH1 ARG    97      48.207  49.470  18.479  1.00  0.00           N1+
ATOM   1551 HH11 ARG    97      48.065  48.565  18.904  1.00  0.00           H  
ATOM   1552 HH12 ARG    97      47.672  49.637  17.638  1.00  0.00           H  
ATOM   1553  NH2 ARG    97      48.807  51.566  18.631  1.00  0.00           N  
ATOM   1554 HH21 ARG    97      49.345  52.314  19.044  1.00  0.00           H  
ATOM   1555 HH22 ARG    97      48.201  51.603  17.825  1.00  0.00           H  
ATOM   1556  C   ARG    97      50.541  46.792  23.978  1.00  0.00           C  
ATOM   1557  O   ARG    97      49.556  46.126  23.714  1.00  0.00           O  
ATOM   1558  N   LYS    98      51.767  46.220  24.077  1.00  0.00           N  
ATOM   1559  H   LYS    98      52.602  46.768  24.219  1.00  0.00           H  
ATOM   1560  CA  LYS    98      52.004  44.760  24.088  1.00  0.00           C  
ATOM   1561  HA  LYS    98      51.608  44.463  23.115  1.00  0.00           H  
ATOM   1562  CB  LYS    98      53.496  44.328  24.213  1.00  0.00           C  
ATOM   1563  HB2 LYS    98      53.936  44.794  25.098  1.00  0.00           H  
ATOM   1564  HB3 LYS    98      53.623  43.245  24.268  1.00  0.00           H  
ATOM   1565  CG  LYS    98      54.420  44.857  23.113  1.00  0.00           C  
ATOM   1566  HG2 LYS    98      54.230  45.932  23.118  1.00  0.00           H  
ATOM   1567  HG3 LYS    98      55.452  44.619  23.383  1.00  0.00           H  
ATOM   1568  CD  LYS    98      53.982  44.481  21.728  1.00  0.00           C  
ATOM   1569  HD2 LYS    98      53.571  43.470  21.787  1.00  0.00           H  
ATOM   1570  HD3 LYS    98      53.168  45.133  21.404  1.00  0.00           H  
ATOM   1571  CE  LYS    98      55.067  44.690  20.643  1.00  0.00           C  
ATOM   1572  HE2 LYS    98      55.275  45.744  20.459  1.00  0.00           H  
ATOM   1573  HE3 LYS    98      55.920  44.421  21.267  1.00  0.00           H  
ATOM   1574  NZ  LYS    98      54.961  43.785  19.420  1.00  0.00           N1+
ATOM   1575  HZ1 LYS    98      55.801  43.861  18.865  1.00  0.00           H  
ATOM   1576  HZ2 LYS    98      54.803  42.811  19.632  1.00  0.00           H  
ATOM   1577  HZ3 LYS    98      54.181  44.113  18.869  1.00  0.00           H  
ATOM   1578  C   LYS    98      51.085  44.077  25.093  1.00  0.00           C  
ATOM   1579  O   LYS    98      50.308  43.259  24.692  1.00  0.00           O  
ATOM   1580  N   ILE    99      51.243  44.501  26.334  1.00  0.00           N  
ATOM   1581  H   ILE    99      52.005  45.145  26.484  1.00  0.00           H  
ATOM   1582  CA  ILE    99      50.413  44.061  27.500  1.00  0.00           C  
ATOM   1583  HA  ILE    99      50.409  42.969  27.525  1.00  0.00           H  
ATOM   1584  CB  ILE    99      50.872  44.651  28.800  1.00  0.00           C  
ATOM   1585  HB  ILE    99      50.637  45.715  28.865  1.00  0.00           H  
ATOM   1586  CG2 ILE    99      50.004  44.148  29.953  1.00  0.00           C  
ATOM   1587 HG21 ILE    99      50.574  44.373  30.857  1.00  0.00           H  
ATOM   1588 HG22 ILE    99      48.968  44.492  29.994  1.00  0.00           H  
ATOM   1589 HG23 ILE    99      49.820  43.073  29.894  1.00  0.00           H  
ATOM   1590  CG1 ILE    99      52.367  44.476  29.091  1.00  0.00           C  
ATOM   1591 HG12 ILE    99      52.811  44.517  28.094  1.00  0.00           H  
ATOM   1592 HG13 ILE    99      52.742  45.260  29.752  1.00  0.00           H  
ATOM   1593  CD1 ILE    99      52.755  43.051  29.643  1.00  0.00           C  
ATOM   1594 HD11 ILE    99      53.830  42.889  29.750  1.00  0.00           H  
ATOM   1595 HD12 ILE    99      52.463  43.068  30.696  1.00  0.00           H  
ATOM   1596 HD13 ILE    99      52.305  42.200  29.128  1.00  0.00           H  
ATOM   1597  C   ILE    99      48.895  44.345  27.213  1.00  0.00           C  
ATOM   1598  O   ILE    99      48.118  43.400  27.289  1.00  0.00           O  
ATOM   1599  N   TYR   100      48.591  45.470  26.685  1.00  0.00           N  
ATOM   1600  H   TYR   100      49.352  46.079  26.422  1.00  0.00           H  
ATOM   1601  CA  TYR   100      47.181  45.852  26.380  1.00  0.00           C  
ATOM   1602  HA  TYR   100      46.558  45.871  27.276  1.00  0.00           H  
ATOM   1603  CB  TYR   100      47.307  47.252  25.726  1.00  0.00           C  
ATOM   1604  HB2 TYR   100      48.091  47.843  26.203  1.00  0.00           H  
ATOM   1605  HB3 TYR   100      47.604  47.164  24.678  1.00  0.00           H  
ATOM   1606  CG  TYR   100      45.971  47.902  25.738  1.00  0.00           C  
ATOM   1607  CD1 TYR   100      45.382  48.287  24.524  1.00  0.00           C  
ATOM   1608  HD1 TYR   100      45.876  48.024  23.591  1.00  0.00           H  
ATOM   1609  CE1 TYR   100      44.173  49.063  24.483  1.00  0.00           C  
ATOM   1610  HE1 TYR   100      43.736  49.436  23.561  1.00  0.00           H  
ATOM   1611  CZ  TYR   100      43.550  49.404  25.676  1.00  0.00           C  
ATOM   1612  OH  TYR   100      42.354  50.034  25.658  1.00  0.00           O  
ATOM   1613  HH  TYR   100      42.066  50.163  26.564  1.00  0.00           H  
ATOM   1614  CE2 TYR   100      44.155  48.946  26.936  1.00  0.00           C  
ATOM   1615  HE2 TYR   100      43.682  49.187  27.884  1.00  0.00           H  
ATOM   1616  CD2 TYR   100      45.352  48.254  26.965  1.00  0.00           C  
ATOM   1617  HD2 TYR   100      45.764  47.917  27.912  1.00  0.00           H  
ATOM   1618  C   TYR   100      46.529  44.989  25.344  1.00  0.00           C  
ATOM   1619  O   TYR   100      45.451  44.516  25.489  1.00  0.00           O  
ATOM   1620  N   THR   101      47.313  44.618  24.311  1.00  0.00           N  
ATOM   1621  H   THR   101      48.292  44.819  24.443  1.00  0.00           H  
ATOM   1622  CA  THR   101      47.009  43.606  23.283  1.00  0.00           C  
ATOM   1623  HA  THR   101      46.000  43.806  22.915  1.00  0.00           H  
ATOM   1624  CB  THR   101      47.990  43.711  22.063  1.00  0.00           C  
ATOM   1625  HB  THR   101      48.978  43.303  22.282  1.00  0.00           H  
ATOM   1626  CG2 THR   101      47.336  43.092  20.852  1.00  0.00           C  
ATOM   1627 HG21 THR   101      47.954  43.114  19.952  1.00  0.00           H  
ATOM   1628 HG22 THR   101      47.056  42.072  21.122  1.00  0.00           H  
ATOM   1629 HG23 THR   101      46.389  43.587  20.629  1.00  0.00           H  
ATOM   1630  OG1 THR   101      48.150  45.036  21.619  1.00  0.00           O  
ATOM   1631  HG1 THR   101      48.511  45.424  22.419  1.00  0.00           H  
ATOM   1632  C   THR   101      46.848  42.188  23.790  1.00  0.00           C  
ATOM   1633  O   THR   101      45.855  41.559  23.530  1.00  0.00           O  
ATOM   1634  N   MET   102      47.777  41.749  24.638  1.00  0.00           N  
ATOM   1635  H   MET   102      48.594  42.318  24.804  1.00  0.00           H  
ATOM   1636  CA  MET   102      47.661  40.490  25.415  1.00  0.00           C  
ATOM   1637  HA  MET   102      47.818  39.664  24.718  1.00  0.00           H  
ATOM   1638  CB  MET   102      48.875  40.287  26.263  1.00  0.00           C  
ATOM   1639  HB2 MET   102      49.748  40.400  25.616  1.00  0.00           H  
ATOM   1640  HB3 MET   102      48.850  41.054  27.040  1.00  0.00           H  
ATOM   1641  CG  MET   102      48.951  38.865  26.819  1.00  0.00           C  
ATOM   1642  HG2 MET   102      48.132  38.678  27.517  1.00  0.00           H  
ATOM   1643  HG3 MET   102      48.843  38.216  25.948  1.00  0.00           H  
ATOM   1644  SD  MET   102      50.406  38.423  27.734  1.00  0.00           S  
ATOM   1645  CE  MET   102      50.410  39.370  29.275  1.00  0.00           C  
ATOM   1646  HE1 MET   102      50.331  40.415  28.968  1.00  0.00           H  
ATOM   1647  HE2 MET   102      49.559  39.191  29.935  1.00  0.00           H  
ATOM   1648  HE3 MET   102      51.322  39.142  29.828  1.00  0.00           H  
ATOM   1649  C   MET   102      46.319  40.326  26.229  1.00  0.00           C  
ATOM   1650  O   MET   102      45.586  39.351  26.100  1.00  0.00           O  
ATOM   1651  N   ILE   103      45.954  41.261  27.149  1.00  0.00           N  
ATOM   1652  H   ILE   103      46.638  41.970  27.369  1.00  0.00           H  
ATOM   1653  CA  ILE   103      44.833  41.097  28.079  1.00  0.00           C  
ATOM   1654  HA  ILE   103      44.532  40.058  28.232  1.00  0.00           H  
ATOM   1655  CB  ILE   103      45.369  41.625  29.464  1.00  0.00           C  
ATOM   1656  HB  ILE   103      44.536  41.663  30.169  1.00  0.00           H  
ATOM   1657  CG2 ILE   103      46.517  40.763  30.040  1.00  0.00           C  
ATOM   1658 HG21 ILE   103      47.218  40.336  29.320  1.00  0.00           H  
ATOM   1659 HG22 ILE   103      47.162  41.390  30.659  1.00  0.00           H  
ATOM   1660 HG23 ILE   103      46.235  39.876  30.610  1.00  0.00           H  
ATOM   1661  CG1 ILE   103      45.694  43.144  29.513  1.00  0.00           C  
ATOM   1662 HG12 ILE   103      46.741  43.311  29.250  1.00  0.00           H  
ATOM   1663 HG13 ILE   103      44.873  43.560  28.926  1.00  0.00           H  
ATOM   1664  CD1 ILE   103      45.580  43.688  31.013  1.00  0.00           C  
ATOM   1665 HD11 ILE   103      46.373  43.345  31.681  1.00  0.00           H  
ATOM   1666 HD12 ILE   103      45.613  44.778  30.956  1.00  0.00           H  
ATOM   1667 HD13 ILE   103      44.595  43.434  31.409  1.00  0.00           H  
ATOM   1668  C   ILE   103      43.516  41.755  27.588  1.00  0.00           C  
ATOM   1669  O   ILE   103      42.499  41.632  28.241  1.00  0.00           O  
ATOM   1670  N   TYR   104      43.447  42.567  26.489  1.00  0.00           N  
ATOM   1671  H   TYR   104      44.264  42.605  25.898  1.00  0.00           H  
ATOM   1672  CA  TYR   104      42.314  43.496  26.179  1.00  0.00           C  
ATOM   1673  HA  TYR   104      41.383  43.111  26.603  1.00  0.00           H  
ATOM   1674  CB  TYR   104      42.595  44.867  26.790  1.00  0.00           C  
ATOM   1675  HB2 TYR   104      42.823  44.665  27.839  1.00  0.00           H  
ATOM   1676  HB3 TYR   104      43.446  45.232  26.210  1.00  0.00           H  
ATOM   1677  CG  TYR   104      41.380  45.736  26.621  1.00  0.00           C  
ATOM   1678  CD1 TYR   104      40.322  45.655  27.465  1.00  0.00           C  
ATOM   1679  HD1 TYR   104      40.227  44.839  28.178  1.00  0.00           H  
ATOM   1680  CE1 TYR   104      39.275  46.583  27.303  1.00  0.00           C  
ATOM   1681  HE1 TYR   104      38.440  46.633  27.998  1.00  0.00           H  
ATOM   1682  CZ  TYR   104      39.311  47.630  26.311  1.00  0.00           C  
ATOM   1683  OH  TYR   104      38.256  48.523  26.205  1.00  0.00           O  
ATOM   1684  HH  TYR   104      37.476  48.241  26.688  1.00  0.00           H  
ATOM   1685  CE2 TYR   104      40.368  47.650  25.365  1.00  0.00           C  
ATOM   1686  HE2 TYR   104      40.365  48.304  24.497  1.00  0.00           H  
ATOM   1687  CD2 TYR   104      41.372  46.750  25.607  1.00  0.00           C  
ATOM   1688  HD2 TYR   104      42.262  46.795  24.984  1.00  0.00           H  
ATOM   1689  C   TYR   104      41.994  43.678  24.723  1.00  0.00           C  
ATOM   1690  O   TYR   104      40.868  43.478  24.308  1.00  0.00           O  
ATOM   1691  N   ARG   105      42.953  44.120  23.852  1.00  0.00           N  
ATOM   1692  H   ARG   105      43.866  44.359  24.210  1.00  0.00           H  
ATOM   1693  CA  ARG   105      42.766  44.273  22.367  1.00  0.00           C  
ATOM   1694  HA  ARG   105      41.755  44.683  22.307  1.00  0.00           H  
ATOM   1695  CB  ARG   105      43.671  45.470  21.812  1.00  0.00           C  
ATOM   1696  HB2 ARG   105      43.614  46.320  22.495  1.00  0.00           H  
ATOM   1697  HB3 ARG   105      44.723  45.179  21.812  1.00  0.00           H  
ATOM   1698  CG  ARG   105      43.395  46.116  20.366  1.00  0.00           C  
ATOM   1699  HG2 ARG   105      44.258  46.724  20.088  1.00  0.00           H  
ATOM   1700  HG3 ARG   105      43.335  45.308  19.634  1.00  0.00           H  
ATOM   1701  CD  ARG   105      42.075  46.904  20.213  1.00  0.00           C  
ATOM   1702  HD2 ARG   105      41.928  47.015  19.136  1.00  0.00           H  
ATOM   1703  HD3 ARG   105      41.188  46.361  20.548  1.00  0.00           H  
ATOM   1704  NE  ARG   105      42.229  48.146  21.026  1.00  0.00           N  
ATOM   1705  HE  ARG   105      43.178  48.448  21.197  1.00  0.00           H  
ATOM   1706  CZ  ARG   105      41.287  48.909  21.599  1.00  0.00           C  
ATOM   1707  NH1 ARG   105      40.011  48.670  21.706  1.00  0.00           N1+
ATOM   1708 HH11 ARG   105      39.677  47.849  21.223  1.00  0.00           H  
ATOM   1709 HH12 ARG   105      39.370  49.396  21.991  1.00  0.00           H  
ATOM   1710  NH2 ARG   105      41.756  50.043  22.109  1.00  0.00           N  
ATOM   1711 HH21 ARG   105      42.659  50.395  21.825  1.00  0.00           H  
ATOM   1712 HH22 ARG   105      41.060  50.612  22.568  1.00  0.00           H  
ATOM   1713  C   ARG   105      42.746  43.056  21.548  1.00  0.00           C  
ATOM   1714  O   ARG   105      43.384  42.918  20.549  1.00  0.00           O  
ATOM   1715  N   ASN   106      42.061  42.076  22.045  1.00  0.00           N  
ATOM   1716  H   ASN   106      41.593  42.416  22.871  1.00  0.00           H  
ATOM   1717  CA  ASN   106      41.820  40.701  21.420  1.00  0.00           C  
ATOM   1718  HA  ASN   106      41.810  40.685  20.328  1.00  0.00           H  
ATOM   1719  CB  ASN   106      42.886  39.746  21.747  1.00  0.00           C  
ATOM   1720  HB2 ASN   106      42.891  38.796  21.208  1.00  0.00           H  
ATOM   1721  HB3 ASN   106      43.869  40.174  21.546  1.00  0.00           H  
ATOM   1722  CG  ASN   106      42.819  39.321  23.212  1.00  0.00           C  
ATOM   1723  OD1 ASN   106      42.288  38.344  23.578  1.00  0.00           O  
ATOM   1724  ND2 ASN   106      43.472  39.978  24.123  1.00  0.00           N  
ATOM   1725 HD21 ASN   106      44.134  40.662  23.790  1.00  0.00           H  
ATOM   1726 HD22 ASN   106      43.553  39.383  24.934  1.00  0.00           H  
ATOM   1727  C   ASN   106      40.393  40.254  21.719  1.00  0.00           C  
ATOM   1728  O   ASN   106      39.676  40.752  22.573  1.00  0.00           O  
ATOM   1729  N   LEU   107      40.033  39.117  21.123  1.00  0.00           N  
ATOM   1730  H   LEU   107      40.643  38.794  20.388  1.00  0.00           H  
ATOM   1731  CA  LEU   107      38.720  38.380  21.305  1.00  0.00           C  
ATOM   1732  HA  LEU   107      37.970  38.927  20.729  1.00  0.00           H  
ATOM   1733  CB  LEU   107      38.785  37.028  20.643  1.00  0.00           C  
ATOM   1734  HB2 LEU   107      37.763  36.695  20.454  1.00  0.00           H  
ATOM   1735  HB3 LEU   107      39.249  37.130  19.660  1.00  0.00           H  
ATOM   1736  CG  LEU   107      39.464  35.810  21.406  1.00  0.00           C  
ATOM   1737  HG  LEU   107      39.207  35.758  22.466  1.00  0.00           H  
ATOM   1738  CD1 LEU   107      39.138  34.369  20.805  1.00  0.00           C  
ATOM   1739 HD11 LEU   107      39.630  33.539  21.315  1.00  0.00           H  
ATOM   1740 HD12 LEU   107      39.477  34.174  19.785  1.00  0.00           H  
ATOM   1741 HD13 LEU   107      38.056  34.280  20.687  1.00  0.00           H  
ATOM   1742  CD2 LEU   107      41.012  35.885  21.379  1.00  0.00           C  
ATOM   1743 HD21 LEU   107      41.509  35.037  21.855  1.00  0.00           H  
ATOM   1744 HD22 LEU   107      41.260  36.747  22.002  1.00  0.00           H  
ATOM   1745 HD23 LEU   107      41.348  36.062  20.356  1.00  0.00           H  
ATOM   1746  C   LEU   107      38.063  38.253  22.659  1.00  0.00           C  
ATOM   1747  O   LEU   107      36.857  38.026  22.753  1.00  0.00           O  
ATOM   1748  N   VAL   108      38.840  38.375  23.778  1.00  0.00           N  
ATOM   1749  H   VAL   108      39.838  38.429  23.639  1.00  0.00           H  
ATOM   1750  CA  VAL   108      38.404  38.409  25.210  1.00  0.00           C  
ATOM   1751  HA  VAL   108      38.232  37.358  25.451  1.00  0.00           H  
ATOM   1752  CB  VAL   108      39.433  38.834  26.313  1.00  0.00           C  
ATOM   1753  HB  VAL   108      38.894  38.981  27.250  1.00  0.00           H  
ATOM   1754  CG1 VAL   108      40.460  37.718  26.646  1.00  0.00           C  
ATOM   1755 HG11 VAL   108      40.810  37.757  27.679  1.00  0.00           H  
ATOM   1756 HG12 VAL   108      41.274  37.693  25.919  1.00  0.00           H  
ATOM   1757 HG13 VAL   108      39.971  36.748  26.529  1.00  0.00           H  
ATOM   1758  CG2 VAL   108      40.284  40.069  25.921  1.00  0.00           C  
ATOM   1759 HG21 VAL   108      40.880  40.418  26.767  1.00  0.00           H  
ATOM   1760 HG22 VAL   108      39.574  40.834  25.601  1.00  0.00           H  
ATOM   1761 HG23 VAL   108      40.929  39.811  25.078  1.00  0.00           H  
ATOM   1762  C   VAL   108      37.105  39.174  25.507  1.00  0.00           C  
ATOM   1763  O   VAL   108      36.345  38.747  26.375  1.00  0.00           O  
ATOM   1764  N   VAL   109      36.834  40.288  24.712  1.00  0.00           N  
ATOM   1765  H   VAL   109      37.457  40.379  23.923  1.00  0.00           H  
ATOM   1766  CA  VAL   109      35.672  41.217  24.795  1.00  0.00           C  
ATOM   1767  HA  VAL   109      35.484  41.473  25.840  1.00  0.00           H  
ATOM   1768  CB  VAL   109      35.953  42.609  24.232  1.00  0.00           C  
ATOM   1769  HB  VAL   109      35.087  43.253  24.394  1.00  0.00           H  
ATOM   1770  CG1 VAL   109      37.130  43.245  24.902  1.00  0.00           C  
ATOM   1771 HG11 VAL   109      37.986  42.587  24.738  1.00  0.00           H  
ATOM   1772 HG12 VAL   109      36.939  43.547  25.934  1.00  0.00           H  
ATOM   1773 HG13 VAL   109      37.429  44.184  24.433  1.00  0.00           H  
ATOM   1774  CG2 VAL   109      36.198  42.562  22.627  1.00  0.00           C  
ATOM   1775 HG21 VAL   109      36.418  43.518  22.146  1.00  0.00           H  
ATOM   1776 HG22 VAL   109      35.203  42.327  22.242  1.00  0.00           H  
ATOM   1777 HG23 VAL   109      36.910  41.754  22.449  1.00  0.00           H  
ATOM   1778  C   VAL   109      34.308  40.599  24.327  1.00  0.00           C  
ATOM   1779  O   VAL   109      33.244  41.124  24.631  1.00  0.00           O  
ATOM   1780  N   VAL   110      34.437  39.410  23.631  1.00  0.00           N  
ATOM   1781  H   VAL   110      35.399  39.175  23.436  1.00  0.00           H  
ATOM   1782  CA  VAL   110      33.332  38.696  22.917  1.00  0.00           C  
ATOM   1783  HA  VAL   110      32.360  38.852  23.390  1.00  0.00           H  
ATOM   1784  CB  VAL   110      33.156  39.173  21.470  1.00  0.00           C  
ATOM   1785  HB  VAL   110      32.509  38.576  20.824  1.00  0.00           H  
ATOM   1786  CG1 VAL   110      32.607  40.623  21.473  1.00  0.00           C  
ATOM   1787 HG11 VAL   110      33.210  41.339  22.033  1.00  0.00           H  
ATOM   1788 HG12 VAL   110      31.616  40.629  21.933  1.00  0.00           H  
ATOM   1789 HG13 VAL   110      32.453  41.045  20.477  1.00  0.00           H  
ATOM   1790  CG2 VAL   110      34.537  39.283  20.704  1.00  0.00           C  
ATOM   1791 HG21 VAL   110      34.111  39.814  19.850  1.00  0.00           H  
ATOM   1792 HG22 VAL   110      34.924  38.331  20.333  1.00  0.00           H  
ATOM   1793 HG23 VAL   110      35.275  39.823  21.299  1.00  0.00           H  
ATOM   1794  C   VAL   110      33.631  37.188  22.964  1.00  0.00           C  
ATOM   1795  O   VAL   110      33.317  36.356  22.045  1.00  0.00           O  
ATOM   1796  N   ASN   111      34.355  36.785  24.056  1.00  0.00           N  
ATOM   1797  H   ASN   111      34.504  37.503  24.750  1.00  0.00           H  
ATOM   1798  CA  ASN   111      34.926  35.426  24.313  1.00  0.00           C  
ATOM   1799  HA  ASN   111      34.165  34.751  23.916  1.00  0.00           H  
ATOM   1800  CB  ASN   111      36.190  35.191  23.447  1.00  0.00           C  
ATOM   1801  HB2 ASN   111      35.930  35.583  22.462  1.00  0.00           H  
ATOM   1802  HB3 ASN   111      37.024  35.803  23.800  1.00  0.00           H  
ATOM   1803  CG  ASN   111      36.772  33.814  23.379  1.00  0.00           C  
ATOM   1804  OD1 ASN   111      37.801  33.388  23.807  1.00  0.00           O  
ATOM   1805  ND2 ASN   111      36.087  32.884  22.821  1.00  0.00           N  
ATOM   1806 HD21 ASN   111      35.155  33.037  22.465  1.00  0.00           H  
ATOM   1807 HD22 ASN   111      36.580  32.024  22.633  1.00  0.00           H  
ATOM   1808  C   ASN   111      35.192  34.984  25.725  1.00  0.00           C  
ATOM   1809  O   ASN   111      35.672  33.903  25.992  1.00  0.00           O  
ATOM   1810  N   GLN   112      35.139  35.932  26.724  1.00  0.00           N  
ATOM   1811  H   GLN   112      34.860  36.883  26.534  1.00  0.00           H  
ATOM   1812  CA  GLN   112      35.604  35.722  28.094  1.00  0.00           C  
ATOM   1813  HA  GLN   112      35.538  34.653  28.303  1.00  0.00           H  
ATOM   1814  CB  GLN   112      37.072  36.121  28.250  1.00  0.00           C  
ATOM   1815  HB2 GLN   112      37.521  35.954  27.269  1.00  0.00           H  
ATOM   1816  HB3 GLN   112      37.224  37.196  28.361  1.00  0.00           H  
ATOM   1817  CG  GLN   112      37.821  35.239  29.289  1.00  0.00           C  
ATOM   1818  HG2 GLN   112      37.375  35.466  30.261  1.00  0.00           H  
ATOM   1819  HG3 GLN   112      37.632  34.198  29.018  1.00  0.00           H  
ATOM   1820  CD  GLN   112      39.302  35.462  29.305  1.00  0.00           C  
ATOM   1821  OE1 GLN   112      39.774  36.311  30.002  1.00  0.00           O  
ATOM   1822  NE2 GLN   112      40.128  34.813  28.542  1.00  0.00           N  
ATOM   1823 HE21 GLN   112      39.833  34.191  27.805  1.00  0.00           H  
ATOM   1824 HE22 GLN   112      41.120  34.947  28.660  1.00  0.00           H  
ATOM   1825  C   GLN   112      34.803  36.403  29.251  1.00  0.00           C  
ATOM   1826  O   GLN   112      35.255  36.752  30.322  1.00  0.00           O  
ATOM   1827  N   GLN   113      33.464  36.531  28.958  1.00  0.00           N  
ATOM   1828  H   GLN   113      33.151  36.395  28.009  1.00  0.00           H  
ATOM   1829  CA  GLN   113      32.358  37.052  29.877  1.00  0.00           C  
ATOM   1830  HA  GLN   113      32.579  36.732  30.898  1.00  0.00           H  
ATOM   1831  CB  GLN   113      32.276  38.632  29.949  1.00  0.00           C  
ATOM   1832  HB2 GLN   113      31.517  38.986  30.649  1.00  0.00           H  
ATOM   1833  HB3 GLN   113      33.239  38.936  30.368  1.00  0.00           H  
ATOM   1834  CG  GLN   113      31.953  39.251  28.523  1.00  0.00           C  
ATOM   1835  HG2 GLN   113      31.089  38.696  28.149  1.00  0.00           H  
ATOM   1836  HG3 GLN   113      31.739  40.284  28.803  1.00  0.00           H  
ATOM   1837  CD  GLN   113      33.183  39.146  27.631  1.00  0.00           C  
ATOM   1838  OE1 GLN   113      33.178  38.509  26.596  1.00  0.00           O  
ATOM   1839  NE2 GLN   113      34.305  39.649  28.046  1.00  0.00           N  
ATOM   1840 HE21 GLN   113      34.271  40.319  28.799  1.00  0.00           H  
ATOM   1841 HE22 GLN   113      35.053  39.502  27.383  1.00  0.00           H  
ATOM   1842  C   GLN   113      30.935  36.472  29.623  1.00  0.00           C  
ATOM   1843  O   GLN   113      30.610  35.950  28.530  1.00  0.00           O  
ATOM   1844  N   GLU   114      30.009  36.592  30.572  1.00  0.00           N  
ATOM   1845  H   GLU   114      30.259  36.997  31.462  1.00  0.00           H  
ATOM   1846  CA  GLU   114      28.554  36.401  30.326  1.00  0.00           C  
ATOM   1847  HA  GLU   114      28.526  35.475  29.748  1.00  0.00           H  
ATOM   1848  CB  GLU   114      27.754  36.310  31.700  1.00  0.00           C  
ATOM   1849  HB2 GLU   114      27.870  37.202  32.319  1.00  0.00           H  
ATOM   1850  HB3 GLU   114      26.672  36.304  31.550  1.00  0.00           H  
ATOM   1851  CG  GLU   114      28.016  35.161  32.652  1.00  0.00           C  
ATOM   1852  HG2 GLU   114      29.091  34.974  32.612  1.00  0.00           H  
ATOM   1853  HG3 GLU   114      27.765  35.456  33.673  1.00  0.00           H  
ATOM   1854  CD  GLU   114      27.273  33.907  32.186  1.00  0.00           C  
ATOM   1855  OE1 GLU   114      27.347  33.460  31.010  1.00  0.00           O  
ATOM   1856  OE2 GLU   114      26.527  33.356  33.027  1.00  0.00           O1-
ATOM   1857  C   GLU   114      27.883  37.439  29.422  1.00  0.00           C  
ATOM   1858  O   GLU   114      27.022  37.118  28.570  1.00  0.00           O  
ATOM   1859  N   SER   115      28.225  38.747  29.492  1.00  0.00           N  
ATOM   1860  H   SER   115      28.835  39.035  30.242  1.00  0.00           H  
ATOM   1861  CA  SER   115      27.641  39.769  28.709  1.00  0.00           C  
ATOM   1862  HA  SER   115      26.562  39.680  28.853  1.00  0.00           H  
ATOM   1863  CB  SER   115      28.156  41.155  29.217  1.00  0.00           C  
ATOM   1864  HB2 SER   115      29.158  41.312  28.811  1.00  0.00           H  
ATOM   1865  HB3 SER   115      27.552  42.013  28.919  1.00  0.00           H  
ATOM   1866  OG  SER   115      28.293  41.175  30.552  1.00  0.00           O  
ATOM   1867  HG  SER   115      28.428  42.110  30.715  1.00  0.00           H  
ATOM   1868  C   SER   115      27.837  39.732  27.226  1.00  0.00           C  
ATOM   1869  O   SER   115      27.259  40.482  26.485  1.00  0.00           O  
ATOM   1870  N   SER   116      28.563  38.751  26.719  1.00  0.00           N  
ATOM   1871  H   SER   116      28.968  38.256  27.498  1.00  0.00           H  
ATOM   1872  CA  SER   116      28.756  38.323  25.342  1.00  0.00           C  
ATOM   1873  HA  SER   116      28.051  38.905  24.746  1.00  0.00           H  
ATOM   1874  CB  SER   116      30.187  38.698  24.861  1.00  0.00           C  
ATOM   1875  HB2 SER   116      30.882  37.861  24.953  1.00  0.00           H  
ATOM   1876  HB3 SER   116      30.092  38.896  23.790  1.00  0.00           H  
ATOM   1877  OG  SER   116      30.809  39.843  25.443  1.00  0.00           O  
ATOM   1878  HG  SER   116      31.754  39.678  25.414  1.00  0.00           H  
ATOM   1879  C   SER   116      28.605  36.881  25.024  1.00  0.00           C  
ATOM   1880  O   SER   116      28.800  36.429  23.908  1.00  0.00           O  
ATOM   1881  N   ASP   117      28.186  36.079  26.051  1.00  0.00           N  
ATOM   1882  H   ASP   117      27.972  36.438  26.970  1.00  0.00           H  
ATOM   1883  CA  ASP   117      28.039  34.561  25.902  1.00  0.00           C  
ATOM   1884  HA  ASP   117      29.010  34.084  25.756  1.00  0.00           H  
ATOM   1885  CB  ASP   117      27.515  34.026  27.246  1.00  0.00           C  
ATOM   1886  HB2 ASP   117      28.217  34.245  28.054  1.00  0.00           H  
ATOM   1887  HB3 ASP   117      26.620  34.578  27.539  1.00  0.00           H  
ATOM   1888  CG  ASP   117      27.205  32.506  27.286  1.00  0.00           C  
ATOM   1889  OD1 ASP   117      28.135  31.737  27.422  1.00  0.00           O  
ATOM   1890  OD2 ASP   117      26.019  32.176  27.330  1.00  0.00           O1-
ATOM   1891  C   ASP   117      27.148  34.066  24.720  1.00  0.00           C  
ATOM   1892  O   ASP   117      27.340  33.067  24.131  1.00  0.00           O  
ATOM   1893  N   SER   118      26.126  34.901  24.410  1.00  0.00           N  
ATOM   1894  H   SER   118      26.076  35.720  24.995  1.00  0.00           H  
ATOM   1895  CA  SER   118      25.227  34.907  23.251  1.00  0.00           C  
ATOM   1896  HA  SER   118      24.585  34.025  23.319  1.00  0.00           H  
ATOM   1897  CB  SER   118      24.296  36.104  23.319  1.00  0.00           C  
ATOM   1898  HB2 SER   118      23.612  36.047  22.469  1.00  0.00           H  
ATOM   1899  HB3 SER   118      23.644  36.153  24.192  1.00  0.00           H  
ATOM   1900  OG  SER   118      25.054  37.255  23.190  1.00  0.00           O  
ATOM   1901  HG  SER   118      25.411  37.279  22.300  1.00  0.00           H  
ATOM   1902  C   SER   118      25.855  34.855  21.887  1.00  0.00           C  
ATOM   1903  O   SER   118      25.146  34.881  20.940  1.00  0.00           O  
ATOM   1904  N   SER   119      27.193  34.859  21.822  1.00  0.00           N  
ATOM   1905  H   SER   119      27.644  34.690  22.709  1.00  0.00           H  
ATOM   1906  CA  SER   119      28.033  35.025  20.586  1.00  0.00           C  
ATOM   1907  HA  SER   119      27.779  36.050  20.310  1.00  0.00           H  
ATOM   1908  CB  SER   119      29.570  35.012  20.722  1.00  0.00           C  
ATOM   1909  HB2 SER   119      29.901  34.088  21.200  1.00  0.00           H  
ATOM   1910  HB3 SER   119      30.028  35.085  19.733  1.00  0.00           H  
ATOM   1911  OG  SER   119      30.035  36.107  21.493  1.00  0.00           O  
ATOM   1912  HG  SER   119      29.713  36.106  22.396  1.00  0.00           H  
ATOM   1913  C   SER   119      27.475  34.113  19.477  1.00  0.00           C  
ATOM   1914  O   SER   119      26.966  34.545  18.452  1.00  0.00           O  
ATOM   1915  OXT SER   119      27.633  32.889  19.631  1.00  0.00           O1-
TER    1916      SER   119 
ATOM   1917  Cl  NU3   120      48.821  48.914  29.745  1.00  0.00           C  
ATOM   1918  C15 NU3   120      50.053  49.333  30.917  1.00  0.00           C  
ATOM   1919  C14 NU3   120      51.253  48.692  30.908  1.00  0.00           C  
ATOM   1920  C13 NU3   120      52.250  48.920  31.880  1.00  0.00           C  
ATOM   1921  H25 NU3   120      53.261  48.540  31.764  1.00  0.00           H  
ATOM   1922  H26 NU3   120      51.509  47.985  30.123  1.00  0.00           H  
ATOM   1923  C16 NU3   120      49.781  50.106  32.042  1.00  0.00           C  
ATOM   1924  H24 NU3   120      48.795  50.563  32.064  1.00  0.00           H  
ATOM   1925  C17 NU3   120      50.753  50.476  32.971  1.00  0.00           C  
ATOM   1926  H23 NU3   120      50.565  51.314  33.637  1.00  0.00           H  
ATOM   1927  C12 NU3   120      51.991  49.819  32.897  1.00  0.00           C  
ATOM   1928  C11 NU3   120      53.034  50.175  33.946  1.00  0.00           C  
ATOM   1929  N   NU3   120      54.436  50.129  33.491  1.00  0.00           N  
ATOM   1930  H22 NU3   120      52.932  51.236  34.186  1.00  0.00           H  
ATOM   1931  C18 NU3   120      53.078  49.305  35.233  1.00  0.00           C  
ATOM   1932  C19 NU3   120      52.722  47.814  35.002  1.00  0.00           C  
ATOM   1933  C24 NU3   120      51.463  47.382  35.366  1.00  0.00           C  
ATOM   1934  C23 NU3   120      50.965  46.149  35.094  1.00  0.00           C  
ATOM   1935  C22 NU3   120      51.849  45.165  34.518  1.00  0.00           C  
ATOM   1936  Cl1 NU3   120      51.314  43.616  34.216  1.00  0.00           C  
ATOM   1937  C21 NU3   120      53.151  45.535  34.220  1.00  0.00           C  
ATOM   1938  C20 NU3   120      53.590  46.824  34.478  1.00  0.00           C  
ATOM   1939  H27 NU3   120      54.598  47.066  34.152  1.00  0.00           H  
ATOM   1940  H28 NU3   120      53.807  44.757  33.840  1.00  0.00           H  
ATOM   1941  H30 NU3   120      49.959  45.950  35.453  1.00  0.00           H  
ATOM   1942  H29 NU3   120      50.800  48.087  35.862  1.00  0.00           H  
ATOM   1943  H21 NU3   120      52.361  49.655  35.979  1.00  0.00           H  
ATOM   1944  N1  NU3   120      54.417  49.466  35.809  1.00  0.00           N  
ATOM   1945  C25 NU3   120      54.587  50.196  36.928  1.00  0.00           C  
ATOM   1946  O3  NU3   120      55.299  51.161  36.969  1.00  0.00           O  
ATOM   1947  N2  NU3   120      53.968  49.666  38.074  1.00  0.00           N  
ATOM   1948  C29 NU3   120      54.121  50.404  39.441  1.00  0.00           C  
ATOM   1949  C28 NU3   120      53.265  49.873  40.638  1.00  0.00           C  
ATOM   1950  O2  NU3   120      52.715  50.578  41.497  1.00  0.00           O  
ATOM   1951  N3  NU3   120      53.150  48.542  40.726  1.00  0.00           N  
ATOM   1952  C27 NU3   120      53.526  47.657  39.637  1.00  0.00           C  
ATOM   1953  C26 NU3   120      53.358  48.309  38.231  1.00  0.00           C  
ATOM   1954  H19 NU3   120      53.814  47.627  37.511  1.00  0.00           H  
ATOM   1955  H20 NU3   120      52.291  48.349  38.002  1.00  0.00           H  
ATOM   1956  H17 NU3   120      52.875  46.783  39.691  1.00  0.00           H  
ATOM   1957  H18 NU3   120      54.551  47.325  39.814  1.00  0.00           H  
ATOM   1958  H16 NU3   120      52.474  48.277  41.428  1.00  0.00           H  
ATOM   1959  H14 NU3   120      53.838  51.457  39.495  1.00  0.00           H  
ATOM   1960  H15 NU3   120      55.167  50.266  39.723  1.00  0.00           H  
ATOM   1961  C10 NU3   120      55.272  49.795  34.712  1.00  0.00           C  
ATOM   1962  C9  NU3   120      56.717  49.847  34.611  1.00  0.00           C  
ATOM   1963  C3  NU3   120      57.356  50.276  33.441  1.00  0.00           C  
ATOM   1964  H06 NU3   120      56.728  50.598  32.615  1.00  0.00           H  
ATOM   1965  C2  NU3   120      58.709  50.459  33.269  1.00  0.00           C  
ATOM   1966  H05 NU3   120      58.998  50.952  32.345  1.00  0.00           H  
ATOM   1967  C1  NU3   120      59.606  50.214  34.296  1.00  0.00           C  
ATOM   1968  O   NU3   120      60.936  50.369  34.156  1.00  0.00           O  
ATOM   1969  C   NU3   120      61.748  51.065  35.126  1.00  0.00           C  
ATOM   1970  H01 NU3   120      62.759  51.172  34.728  1.00  0.00           H  
ATOM   1971  H02 NU3   120      61.851  50.566  36.092  1.00  0.00           H  
ATOM   1972  H03 NU3   120      61.351  52.076  35.237  1.00  0.00           H  
ATOM   1973  C4  NU3   120      59.050  49.714  35.496  1.00  0.00           C  
ATOM   1974  H04 NU3   120      59.757  49.634  36.318  1.00  0.00           H  
ATOM   1975  C5  NU3   120      57.661  49.514  35.655  1.00  0.00           C  
ATOM   1976  O1  NU3   120      57.272  49.009  36.883  1.00  0.00           O  
ATOM   1977  C6  NU3   120      57.943  47.767  37.332  1.00  0.00           C  
ATOM   1978  C7  NU3   120      57.389  46.576  36.441  1.00  0.00           C  
ATOM   1979  H07 NU3   120      57.341  46.754  35.365  1.00  0.00           H  
ATOM   1980  H08 NU3   120      56.390  46.221  36.706  1.00  0.00           H  
ATOM   1981  H09 NU3   120      58.150  45.811  36.612  1.00  0.00           H  
ATOM   1982  H10 NU3   120      59.027  47.745  37.201  1.00  0.00           H  
ATOM   1983  C8  NU3   120      57.552  47.570  38.771  1.00  0.00           C  
ATOM   1984  H11 NU3   120      56.477  47.381  38.754  1.00  0.00           H  
ATOM   1985  H12 NU3   120      57.787  48.443  39.382  1.00  0.00           H  
ATOM   1986  H13 NU3   120      58.040  46.664  39.136  1.00  0.00           H  
END
