# Supplementary material for: Elucidation of Ligand-Dependent Modulation of Disorder-Order Transitions in the Oncoprotein MDM2
Source: PLoS Comput Biol. 2015 Jun 5;11(6):e1004282. doi: 10.1371/journal.pcbi.1004282 (PMC4457491; doi:10.1371/journal.pcbi.1004282)
Supplement: S1 Dataset — (ZIP) [file pcbi.1004282.s008.zip › pdbs_SI/8D2.pdb]

ATOM      1  N   MET X   1      23.742  30.716  51.912  0.00  0.00           N  
ATOM      2  H1  MET X   1      24.558  30.310  51.478  0.00  0.00           H  
ATOM      3  H2  MET X   1      23.643  31.581  51.398  0.00  0.00           H  
ATOM      4  H3  MET X   1      22.938  30.148  51.682  0.00  0.00           H  
ATOM      5  CA  MET X   1      23.891  30.837  53.422  0.00  0.00           C  
ATOM      6  HA  MET X   1      24.853  31.325  53.587  0.00  0.00           H  
ATOM      7  CB  MET X   1      22.840  31.833  53.954  0.00  0.00           C  
ATOM      8  HB2 MET X   1      21.883  31.717  53.447  0.00  0.00           H  
ATOM      9  HB3 MET X   1      22.590  31.568  54.981  0.00  0.00           H  
ATOM     10  CG  MET X   1      23.278  33.285  53.867  0.00  0.00           C  
ATOM     11  HG2 MET X   1      23.335  33.619  52.829  0.00  0.00           H  
ATOM     12  HG3 MET X   1      22.490  33.815  54.409  0.00  0.00           H  
ATOM     13  SD  MET X   1      24.832  33.723  54.680  0.00  0.00           S  
ATOM     14  CE  MET X   1      24.803  35.481  54.671  0.00  0.00           C  
ATOM     15  HE1 MET X   1      24.444  35.831  55.640  0.00  0.00           H  
ATOM     16  HE2 MET X   1      24.029  35.805  53.972  0.00  0.00           H  
ATOM     17  HE3 MET X   1      25.747  35.931  54.358  0.00  0.00           H  
ATOM     18  C   MET X   1      23.876  29.473  54.176  0.00  0.00           C  
ATOM     19  O   MET X   1      23.497  28.505  53.653  0.00  0.00           O  
ATOM     20  N   CYS X   2      24.376  29.399  55.417  0.00  0.00           N  
ATOM     21  H   CYS X   2      24.297  28.513  55.896  0.00  0.00           H  
ATOM     22  CA  CYS X   2      25.217  30.425  56.099  0.00  0.00           C  
ATOM     23  HA  CYS X   2      24.949  31.443  55.808  0.00  0.00           H  
ATOM     24  CB  CYS X   2      24.920  30.448  57.593  0.00  0.00           C  
ATOM     25  HB2 CYS X   2      25.044  29.467  58.056  0.00  0.00           H  
ATOM     26  HB3 CYS X   2      25.545  31.196  58.086  0.00  0.00           H  
ATOM     27  SG  CYS X   2      23.270  31.103  58.033  0.00  0.00           S  
ATOM     28  HG  CYS X   2      23.417  32.374  57.648  0.00  0.00           H  
ATOM     29  C   CYS X   2      26.697  30.445  55.838  0.00  0.00           C  
ATOM     30  O   CYS X   2      27.330  31.493  56.087  0.00  0.00           O  
ATOM     31  N   ASN X   3      27.383  29.323  55.667  0.00  0.00           N  
ATOM     32  H   ASN X   3      26.839  28.474  55.667  0.00  0.00           H  
ATOM     33  CA  ASN X   3      28.822  29.327  55.270  0.00  0.00           C  
ATOM     34  HA  ASN X   3      29.233  30.338  55.217  0.00  0.00           H  
ATOM     35  CB  ASN X   3      29.608  28.524  56.357  0.00  0.00           C  
ATOM     36  HB2 ASN X   3      29.400  29.035  57.298  0.00  0.00           H  
ATOM     37  HB3 ASN X   3      29.157  27.541  56.224  0.00  0.00           H  
ATOM     38  CG  ASN X   3      31.096  28.484  56.088  0.00  0.00           C  
ATOM     39  OD1 ASN X   3      31.669  29.437  55.598  0.00  0.00           O  
ATOM     40  ND2 ASN X   3      31.760  27.540  56.628  0.00  0.00           N  
ATOM     41 HD21 ASN X   3      31.151  26.862  57.061  0.00  0.00           H  
ATOM     42 HD22 ASN X   3      32.739  27.390  56.432  0.00  0.00           H  
ATOM     43  C   ASN X   3      28.885  28.787  53.876  0.00  0.00           C  
ATOM     44  O   ASN X   3      29.154  27.627  53.758  0.00  0.00           O  
ATOM     45  N   THR X   4      28.645  29.536  52.850  0.00  0.00           N  
ATOM     46  H   THR X   4      28.314  30.443  53.144  0.00  0.00           H  
ATOM     47  CA  THR X   4      28.631  29.117  51.420  0.00  0.00           C  
ATOM     48  HA  THR X   4      29.133  28.154  51.303  0.00  0.00           H  
ATOM     49  CB  THR X   4      27.134  29.002  50.923  0.00  0.00           C  
ATOM     50  HB  THR X   4      27.160  28.442  49.986  0.00  0.00           H  
ATOM     51  CG2 THR X   4      26.349  28.170  51.873  0.00  0.00           C  
ATOM     52 HG21 THR X   4      26.739  27.179  52.103  0.00  0.00           H  
ATOM     53 HG22 THR X   4      25.404  27.976  51.366  0.00  0.00           H  
ATOM     54 HG23 THR X   4      26.102  28.605  52.841  0.00  0.00           H  
ATOM     55  OG1 THR X   4      26.359  30.225  50.887  0.00  0.00           O  
ATOM     56  HG1 THR X   4      26.613  30.644  50.061  0.00  0.00           H  
ATOM     57  C   THR X   4      29.229  30.210  50.496  0.00  0.00           C  
ATOM     58  O   THR X   4      29.151  30.124  49.249  0.00  0.00           O  
ATOM     59  N   ASN X   5      29.897  31.222  51.110  0.00  0.00           N  
ATOM     60  H   ASN X   5      30.331  31.058  52.006  0.00  0.00           H  
ATOM     61  CA  ASN X   5      30.382  32.461  50.386  0.00  0.00           C  
ATOM     62  HA  ASN X   5      30.636  32.329  49.332  0.00  0.00           H  
ATOM     63  CB  ASN X   5      29.176  33.522  50.549  0.00  0.00           C  
ATOM     64  HB2 ASN X   5      28.242  33.086  50.195  0.00  0.00           H  
ATOM     65  HB3 ASN X   5      29.072  33.868  51.578  0.00  0.00           H  
ATOM     66  CG  ASN X   5      29.290  34.704  49.685  0.00  0.00           C  
ATOM     67  OD1 ASN X   5      30.060  35.603  49.948  0.00  0.00           O  
ATOM     68  ND2 ASN X   5      28.705  34.637  48.531  0.00  0.00           N  
ATOM     69 HD21 ASN X   5      28.075  33.875  48.327  0.00  0.00           H  
ATOM     70 HD22 ASN X   5      28.776  35.374  47.847  0.00  0.00           H  
ATOM     71  C   ASN X   5      31.672  33.126  50.870  0.00  0.00           C  
ATOM     72  O   ASN X   5      32.562  33.543  50.140  0.00  0.00           O  
ATOM     73  N   MET X   6      31.834  33.163  52.200  0.00  0.00           N  
ATOM     74  H   MET X   6      31.063  32.853  52.773  0.00  0.00           H  
ATOM     75  CA  MET X   6      32.824  34.070  52.881  0.00  0.00           C  
ATOM     76  HA  MET X   6      32.964  34.969  52.276  0.00  0.00           H  
ATOM     77  CB  MET X   6      32.289  34.723  54.154  0.00  0.00           C  
ATOM     78  HB2 MET X   6      33.079  35.264  54.675  0.00  0.00           H  
ATOM     79  HB3 MET X   6      31.558  35.461  53.824  0.00  0.00           H  
ATOM     80  CG  MET X   6      31.564  33.800  55.128  0.00  0.00           C  
ATOM     81  HG2 MET X   6      32.091  32.859  55.302  0.00  0.00           H  
ATOM     82  HG3 MET X   6      31.441  34.395  56.036  0.00  0.00           H  
ATOM     83  SD  MET X   6      29.930  33.269  54.758  0.00  0.00           S  
ATOM     84  CE  MET X   6      28.940  34.832  54.674  0.00  0.00           C  
ATOM     85  HE1 MET X   6      29.200  35.525  55.477  0.00  0.00           H  
ATOM     86  HE2 MET X   6      27.888  34.577  54.526  0.00  0.00           H  
ATOM     87  HE3 MET X   6      29.222  35.378  53.771  0.00  0.00           H  
ATOM     88  C   MET X   6      34.266  33.439  53.007  0.00  0.00           C  
ATOM     89  O   MET X   6      35.217  34.130  53.065  0.00  0.00           O  
ATOM     90  N   SER X   7      34.352  32.164  52.800  0.00  0.00           N  
ATOM     91  H   SER X   7      33.585  31.776  52.271  0.00  0.00           H  
ATOM     92  CA  SER X   7      35.441  31.263  53.127  0.00  0.00           C  
ATOM     93  HA  SER X   7      36.299  31.931  53.220  0.00  0.00           H  
ATOM     94  CB  SER X   7      35.051  30.612  54.458  0.00  0.00           C  
ATOM     95  HB2 SER X   7      34.650  31.409  55.088  0.00  0.00           H  
ATOM     96  HB3 SER X   7      34.229  29.931  54.227  0.00  0.00           H  
ATOM     97  OG  SER X   7      36.180  29.997  54.969  0.00  0.00           O  
ATOM     98  HG  SER X   7      35.967  29.436  55.719  0.00  0.00           H  
ATOM     99  C   SER X   7      35.687  30.246  52.014  0.00  0.00           C  
ATOM    100  O   SER X   7      35.103  30.342  50.996  0.00  0.00           O  
ATOM    101  N   VAL X   8      36.643  29.331  52.185  0.00  0.00           N  
ATOM    102  H   VAL X   8      37.094  29.590  53.050  0.00  0.00           H  
ATOM    103  CA  VAL X   8      37.466  28.625  51.187  0.00  0.00           C  
ATOM    104  HA  VAL X   8      37.367  29.089  50.204  0.00  0.00           H  
ATOM    105  CB  VAL X   8      38.939  28.928  51.602  0.00  0.00           C  
ATOM    106  HB  VAL X   8      39.607  28.535  50.836  0.00  0.00           H  
ATOM    107  CG1 VAL X   8      39.348  30.387  51.690  0.00  0.00           C  
ATOM    108 HG11 VAL X   8      38.918  30.882  52.560  0.00  0.00           H  
ATOM    109 HG12 VAL X   8      39.003  30.894  50.788  0.00  0.00           H  
ATOM    110 HG13 VAL X   8      40.431  30.500  51.645  0.00  0.00           H  
ATOM    111  CG2 VAL X   8      39.336  28.308  52.961  0.00  0.00           C  
ATOM    112 HG21 VAL X   8      40.388  28.442  53.213  0.00  0.00           H  
ATOM    113 HG22 VAL X   8      39.102  27.244  52.971  0.00  0.00           H  
ATOM    114 HG23 VAL X   8      38.727  28.812  53.712  0.00  0.00           H  
ATOM    115  C   VAL X   8      37.153  27.165  50.834  0.00  0.00           C  
ATOM    116  O   VAL X   8      36.329  26.593  51.502  0.00  0.00           O  
ATOM    117  N   PRO X   9      37.871  26.558  49.863  0.00  0.00           N  
ATOM    118  CD  PRO X   9      38.616  27.248  48.789  0.00  0.00           C  
ATOM    119  HD2 PRO X   9      39.639  27.339  49.162  0.00  0.00           H  
ATOM    120  HD3 PRO X   9      38.020  28.132  48.554  0.00  0.00           H  
ATOM    121  CG  PRO X   9      38.622  26.311  47.596  0.00  0.00           C  
ATOM    122  HG2 PRO X   9      39.550  26.462  47.042  0.00  0.00           H  
ATOM    123  HG3 PRO X   9      37.756  26.447  46.949  0.00  0.00           H  
ATOM    124  CB  PRO X   9      38.408  24.915  48.244  0.00  0.00           C  
ATOM    125  HB2 PRO X   9      39.396  24.524  48.482  0.00  0.00           H  
ATOM    126  HB3 PRO X   9      37.933  24.136  47.648  0.00  0.00           H  
ATOM    127  CA  PRO X   9      37.508  25.189  49.420  0.00  0.00           C  
ATOM    128  HA  PRO X   9      36.495  25.245  49.018  0.00  0.00           H  
ATOM    129  C   PRO X   9      37.685  24.059  50.474  0.00  0.00           C  
ATOM    130  O   PRO X   9      37.340  22.894  50.300  0.00  0.00           O  
ATOM    131  N   THR X  10      38.455  24.385  51.493  0.00  0.00           N  
ATOM    132  H   THR X  10      38.820  25.326  51.456  0.00  0.00           H  
ATOM    133  CA  THR X  10      38.848  23.456  52.601  0.00  0.00           C  
ATOM    134  HA  THR X  10      38.243  22.548  52.602  0.00  0.00           H  
ATOM    135  CB  THR X  10      40.306  22.989  52.506  0.00  0.00           C  
ATOM    136  HB  THR X  10      40.635  22.626  53.482  0.00  0.00           H  
ATOM    137  CG2 THR X  10      40.401  21.869  51.422  0.00  0.00           C  
ATOM    138 HG21 THR X  10      41.461  21.682  51.258  0.00  0.00           H  
ATOM    139 HG22 THR X  10      40.123  22.137  50.403  0.00  0.00           H  
ATOM    140 HG23 THR X  10      39.876  20.953  51.696  0.00  0.00           H  
ATOM    141  OG1 THR X  10      40.963  24.022  51.866  0.00  0.00           O  
ATOM    142  HG1 THR X  10      41.877  23.753  51.745  0.00  0.00           H  
ATOM    143  C   THR X  10      38.453  24.069  54.002  0.00  0.00           C  
ATOM    144  O   THR X  10      39.041  23.731  55.058  0.00  0.00           O  
ATOM    145  N   ASP X  11      37.531  24.987  53.980  0.00  0.00           N  
ATOM    146  H   ASP X  11      36.972  25.164  53.158  0.00  0.00           H  
ATOM    147  CA  ASP X  11      36.971  25.590  55.172  0.00  0.00           C  
ATOM    148  HA  ASP X  11      37.638  26.287  55.683  0.00  0.00           H  
ATOM    149  CB  ASP X  11      35.862  26.613  54.835  0.00  0.00           C  
ATOM    150  HB2 ASP X  11      36.289  27.426  54.248  0.00  0.00           H  
ATOM    151  HB3 ASP X  11      35.062  26.132  54.274  0.00  0.00           H  
ATOM    152  CG  ASP X  11      35.307  27.186  56.150  0.00  0.00           C  
ATOM    153  OD1 ASP X  11      35.997  27.975  56.723  0.00  0.00           O  
ATOM    154  OD2 ASP X  11      34.279  26.774  56.569  0.00  0.00           O1-
ATOM    155  C   ASP X  11      36.331  24.626  56.236  0.00  0.00           C  
ATOM    156  O   ASP X  11      35.708  23.667  55.950  0.00  0.00           O  
ATOM    157  N   GLY X  12      36.824  24.785  57.477  0.00  0.00           N  
ATOM    158  H   GLY X  12      37.390  25.611  57.603  0.00  0.00           H  
ATOM    159  CA  GLY X  12      36.537  23.801  58.605  0.00  0.00           C  
ATOM    160  HA2 GLY X  12      36.428  24.276  59.582  0.00  0.00           H  
ATOM    161  HA3 GLY X  12      35.577  23.332  58.377  0.00  0.00           H  
ATOM    162  C   GLY X  12      37.645  22.748  58.840  0.00  0.00           C  
ATOM    163  O   GLY X  12      37.654  22.084  59.812  0.00  0.00           O  
ATOM    164  N   ALA X  13      38.657  22.721  57.972  0.00  0.00           N  
ATOM    165  H   ALA X  13      38.640  23.405  57.231  0.00  0.00           H  
ATOM    166  CA  ALA X  13      39.840  21.892  57.900  0.00  0.00           C  
ATOM    167  HA  ALA X  13      40.195  21.816  58.930  0.00  0.00           H  
ATOM    168  CB  ALA X  13      39.418  20.520  57.349  0.00  0.00           C  
ATOM    169  HB1 ALA X  13      38.515  20.228  57.884  0.00  0.00           H  
ATOM    170  HB2 ALA X  13      40.204  19.769  57.434  0.00  0.00           H  
ATOM    171  HB3 ALA X  13      39.371  20.723  56.279  0.00  0.00           H  
ATOM    172  C   ALA X  13      41.078  22.394  57.159  0.00  0.00           C  
ATOM    173  O   ALA X  13      41.715  21.651  56.497  0.00  0.00           O  
ATOM    174  N   VAL X  14      41.136  23.713  56.847  0.00  0.00           N  
ATOM    175  H   VAL X  14      40.459  24.324  57.279  0.00  0.00           H  
ATOM    176  CA  VAL X  14      42.288  24.387  56.150  0.00  0.00           C  
ATOM    177  HA  VAL X  14      42.267  24.066  55.106  0.00  0.00           H  
ATOM    178  CB  VAL X  14      42.100  25.856  56.168  0.00  0.00           C  
ATOM    179  HB  VAL X  14      42.073  26.240  57.188  0.00  0.00           H  
ATOM    180  CG1 VAL X  14      43.265  26.491  55.410  0.00  0.00           C  
ATOM    181 HG11 VAL X  14      43.566  25.981  54.495  0.00  0.00           H  
ATOM    182 HG12 VAL X  14      44.117  26.591  56.083  0.00  0.00           H  
ATOM    183 HG13 VAL X  14      42.939  27.486  55.105  0.00  0.00           H  
ATOM    184  CG2 VAL X  14      40.801  26.244  55.388  0.00  0.00           C  
ATOM    185 HG21 VAL X  14      40.603  27.316  55.363  0.00  0.00           H  
ATOM    186 HG22 VAL X  14      39.916  25.932  55.943  0.00  0.00           H  
ATOM    187 HG23 VAL X  14      40.773  25.919  54.349  0.00  0.00           H  
ATOM    188  C   VAL X  14      43.629  24.110  56.823  0.00  0.00           C  
ATOM    189  O   VAL X  14      43.791  24.426  58.002  0.00  0.00           O  
ATOM    190  N   THR X  15      44.705  23.941  56.090  0.00  0.00           N  
ATOM    191  H   THR X  15      44.567  24.060  55.098  0.00  0.00           H  
ATOM    192  CA  THR X  15      46.071  23.526  56.534  0.00  0.00           C  
ATOM    193  HA  THR X  15      46.619  23.101  55.691  0.00  0.00           H  
ATOM    194  CB  THR X  15      46.922  24.725  57.035  0.00  0.00           C  
ATOM    195  HB  THR X  15      46.581  25.153  57.980  0.00  0.00           H  
ATOM    196  CG2 THR X  15      48.438  24.435  57.312  0.00  0.00           C  
ATOM    197 HG21 THR X  15      48.656  23.368  57.359  0.00  0.00           H  
ATOM    198 HG22 THR X  15      48.658  25.079  58.163  0.00  0.00           H  
ATOM    199 HG23 THR X  15      49.067  24.802  56.499  0.00  0.00           H  
ATOM    200  OG1 THR X  15      46.871  25.808  56.136  0.00  0.00           O  
ATOM    201  HG1 THR X  15      46.620  26.571  56.661  0.00  0.00           H  
ATOM    202  C   THR X  15      46.064  22.465  57.586  0.00  0.00           C  
ATOM    203  O   THR X  15      46.343  22.667  58.789  0.00  0.00           O  
ATOM    204  N   THR X  16      45.719  21.250  57.124  0.00  0.00           N  
ATOM    205  H   THR X  16      45.429  21.077  56.173  0.00  0.00           H  
ATOM    206  CA  THR X  16      45.736  19.985  57.905  0.00  0.00           C  
ATOM    207  HA  THR X  16      46.194  20.077  58.892  0.00  0.00           H  
ATOM    208  CB  THR X  16      44.263  19.624  58.121  0.00  0.00           C  
ATOM    209  HB  THR X  16      44.192  18.623  58.553  0.00  0.00           H  
ATOM    210  CG2 THR X  16      43.729  20.591  59.132  0.00  0.00           C  
ATOM    211 HG21 THR X  16      42.721  20.313  59.438  0.00  0.00           H  
ATOM    212 HG22 THR X  16      43.778  21.619  58.771  0.00  0.00           H  
ATOM    213 HG23 THR X  16      44.309  20.669  60.051  0.00  0.00           H  
ATOM    214  OG1 THR X  16      43.428  19.614  56.985  0.00  0.00           O  
ATOM    215  HG1 THR X  16      42.865  20.387  56.902  0.00  0.00           H  
ATOM    216  C   THR X  16      46.464  18.819  57.232  0.00  0.00           C  
ATOM    217  O   THR X  16      46.838  17.832  57.844  0.00  0.00           O  
ATOM    218  N   SER X  17      46.749  18.911  55.958  0.00  0.00           N  
ATOM    219  H   SER X  17      46.688  19.801  55.486  0.00  0.00           H  
ATOM    220  CA  SER X  17      47.335  17.842  55.139  0.00  0.00           C  
ATOM    221  HA  SER X  17      47.165  18.228  54.132  0.00  0.00           H  
ATOM    222  CB  SER X  17      48.894  17.687  55.359  0.00  0.00           C  
ATOM    223  HB2 SER X  17      49.137  17.680  56.425  0.00  0.00           H  
ATOM    224  HB3 SER X  17      49.191  16.761  54.863  0.00  0.00           H  
ATOM    225  OG  SER X  17      49.612  18.831  54.887  0.00  0.00           O  
ATOM    226  HG  SER X  17      49.341  19.593  55.406  0.00  0.00           H  
ATOM    227  C   SER X  17      46.636  16.552  55.189  0.00  0.00           C  
ATOM    228  O   SER X  17      47.188  15.547  54.740  0.00  0.00           O  
ATOM    229  N   GLN X  18      45.281  16.585  55.253  0.00  0.00           N  
ATOM    230  H   GLN X  18      44.810  17.442  55.505  0.00  0.00           H  
ATOM    231  CA  GLN X  18      44.463  15.345  55.126  0.00  0.00           C  
ATOM    232  HA  GLN X  18      45.094  14.566  55.558  0.00  0.00           H  
ATOM    233  CB  GLN X  18      43.160  15.466  55.954  0.00  0.00           C  
ATOM    234  HB2 GLN X  18      42.644  16.378  55.655  0.00  0.00           H  
ATOM    235  HB3 GLN X  18      42.506  14.682  55.571  0.00  0.00           H  
ATOM    236  CG  GLN X  18      43.534  15.500  57.519  0.00  0.00           C  
ATOM    237  HG2 GLN X  18      43.843  14.489  57.784  0.00  0.00           H  
ATOM    238  HG3 GLN X  18      44.291  16.248  57.757  0.00  0.00           H  
ATOM    239  CD  GLN X  18      42.442  15.746  58.551  0.00  0.00           C  
ATOM    240  OE1 GLN X  18      42.208  15.048  59.544  0.00  0.00           O  
ATOM    241  NE2 GLN X  18      41.695  16.779  58.272  0.00  0.00           N  
ATOM    242 HE21 GLN X  18      40.849  16.892  58.808  0.00  0.00           H  
ATOM    243 HE22 GLN X  18      41.873  17.376  57.478  0.00  0.00           H  
ATOM    244  C   GLN X  18      44.075  15.052  53.700  0.00  0.00           C  
ATOM    245  O   GLN X  18      43.549  13.908  53.366  0.00  0.00           O  
ATOM    246  N   ILE X  19      44.390  15.928  52.714  0.00  0.00           N  
ATOM    247  H   ILE X  19      44.782  16.819  52.982  0.00  0.00           H  
ATOM    248  CA  ILE X  19      44.251  15.626  51.272  0.00  0.00           C  
ATOM    249  HA  ILE X  19      43.580  14.766  51.215  0.00  0.00           H  
ATOM    250  CB  ILE X  19      43.546  16.757  50.529  0.00  0.00           C  
ATOM    251  HB  ILE X  19      44.224  17.585  50.737  0.00  0.00           H  
ATOM    252  CG2 ILE X  19      43.328  16.585  48.975  0.00  0.00           C  
ATOM    253 HG21 ILE X  19      44.276  16.512  48.441  0.00  0.00           H  
ATOM    254 HG22 ILE X  19      42.807  17.422  48.508  0.00  0.00           H  
ATOM    255 HG23 ILE X  19      42.661  15.771  48.693  0.00  0.00           H  
ATOM    256  CG1 ILE X  19      42.179  17.089  51.147  0.00  0.00           C  
ATOM    257 HG12 ILE X  19      41.507  16.249  50.968  0.00  0.00           H  
ATOM    258 HG13 ILE X  19      42.344  17.139  52.223  0.00  0.00           H  
ATOM    259  CD1 ILE X  19      41.575  18.414  50.760  0.00  0.00           C  
ATOM    260 HD11 ILE X  19      41.208  18.343  49.736  0.00  0.00           H  
ATOM    261 HD12 ILE X  19      42.279  19.242  50.848  0.00  0.00           H  
ATOM    262 HD13 ILE X  19      40.708  18.565  51.402  0.00  0.00           H  
ATOM    263  C   ILE X  19      45.518  15.157  50.569  0.00  0.00           C  
ATOM    264  O   ILE X  19      45.375  14.229  49.792  0.00  0.00           O  
ATOM    265  N   PRO X  20      46.709  15.312  51.204  0.00  0.00           N  
ATOM    266  CD  PRO X  20      47.094  16.728  51.333  0.00  0.00           C  
ATOM    267  HD2 PRO X  20      46.823  17.141  52.307  0.00  0.00           H  
ATOM    268  HD3 PRO X  20      46.565  17.389  50.642  0.00  0.00           H  
ATOM    269  CG  PRO X  20      48.587  16.856  51.059  0.00  0.00           C  
ATOM    270  HG2 PRO X  20      48.983  17.686  51.644  0.00  0.00           H  
ATOM    271  HG3 PRO X  20      48.794  16.884  49.990  0.00  0.00           H  
ATOM    272  CB  PRO X  20      49.073  15.489  51.579  0.00  0.00           C  
ATOM    273  HB2 PRO X  20      49.155  15.446  52.665  0.00  0.00           H  
ATOM    274  HB3 PRO X  20      50.027  15.259  51.104  0.00  0.00           H  
ATOM    275  CA  PRO X  20      47.978  14.593  50.998  0.00  0.00           C  
ATOM    276  HA  PRO X  20      48.172  14.510  49.927  0.00  0.00           H  
ATOM    277  C   PRO X  20      48.079  13.251  51.642  0.00  0.00           C  
ATOM    278  O   PRO X  20      47.263  12.860  52.482  0.00  0.00           O  
ATOM    279  N   ALA X  21      49.159  12.465  51.299  0.00  0.00           N  
ATOM    280  H   ALA X  21      49.777  12.651  50.523  0.00  0.00           H  
ATOM    281  CA  ALA X  21      49.434  11.130  52.013  0.00  0.00           C  
ATOM    282  HA  ALA X  21      48.938  11.102  52.986  0.00  0.00           H  
ATOM    283  CB  ALA X  21      48.804  10.009  51.230  0.00  0.00           C  
ATOM    284  HB1 ALA X  21      49.323   9.899  50.277  0.00  0.00           H  
ATOM    285  HB2 ALA X  21      48.879   9.110  51.841  0.00  0.00           H  
ATOM    286  HB3 ALA X  21      47.756  10.264  51.072  0.00  0.00           H  
ATOM    287  C   ALA X  21      50.915  10.822  52.305  0.00  0.00           C  
ATOM    288  O   ALA X  21      51.536   9.893  51.954  0.00  0.00           O  
ATOM    289  N   SER X  22      51.569  12.016  52.629  0.00  0.00           N  
ATOM    290  H   SER X  22      51.045  12.870  52.746  0.00  0.00           H  
ATOM    291  CA  SER X  22      53.078  12.155  52.626  0.00  0.00           C  
ATOM    292  HA  SER X  22      53.644  11.626  51.856  0.00  0.00           H  
ATOM    293  CB  SER X  22      53.332  13.701  52.381  0.00  0.00           C  
ATOM    294  HB2 SER X  22      52.857  14.234  53.207  0.00  0.00           H  
ATOM    295  HB3 SER X  22      54.381  14.002  52.408  0.00  0.00           H  
ATOM    296  OG  SER X  22      52.827  14.181  51.148  0.00  0.00           O  
ATOM    297  HG  SER X  22      52.887  15.138  51.194  0.00  0.00           H  
ATOM    298  C   SER X  22      53.827  11.795  53.922  0.00  0.00           C  
ATOM    299  O   SER X  22      53.312  11.251  54.889  0.00  0.00           O  
ATOM    300  N   GLU X  23      55.141  12.053  53.830  0.00  0.00           N  
ATOM    301  H   GLU X  23      55.543  12.594  53.079  0.00  0.00           H  
ATOM    302  CA  GLU X  23      56.175  11.737  54.844  0.00  0.00           C  
ATOM    303  HA  GLU X  23      55.625  11.644  55.783  0.00  0.00           H  
ATOM    304  CB  GLU X  23      56.899  10.374  54.535  0.00  0.00           C  
ATOM    305  HB2 GLU X  23      57.572  10.584  53.703  0.00  0.00           H  
ATOM    306  HB3 GLU X  23      57.570  10.161  55.366  0.00  0.00           H  
ATOM    307  CG  GLU X  23      55.977   9.208  54.200  0.00  0.00           C  
ATOM    308  HG2 GLU X  23      55.266   9.205  55.026  0.00  0.00           H  
ATOM    309  HG3 GLU X  23      55.424   9.397  53.279  0.00  0.00           H  
ATOM    310  CD  GLU X  23      56.730   7.821  54.161  0.00  0.00           C  
ATOM    311  OE1 GLU X  23      57.741   7.673  54.790  0.00  0.00           O  
ATOM    312  OE2 GLU X  23      56.244   6.860  53.581  0.00  0.00           O1-
ATOM    313  C   GLU X  23      57.204  12.769  55.103  0.00  0.00           C  
ATOM    314  O   GLU X  23      57.818  13.312  54.190  0.00  0.00           O  
ATOM    315  N   GLN X  24      57.825  12.713  56.290  0.00  0.00           N  
ATOM    316  H   GLN X  24      57.208  12.281  56.963  0.00  0.00           H  
ATOM    317  CA  GLN X  24      58.889  13.595  56.754  0.00  0.00           C  
ATOM    318  HA  GLN X  24      58.755  14.507  56.168  0.00  0.00           H  
ATOM    319  CB  GLN X  24      58.525  14.033  58.260  0.00  0.00           C  
ATOM    320  HB2 GLN X  24      57.544  14.502  58.167  0.00  0.00           H  
ATOM    321  HB3 GLN X  24      58.556  13.102  58.825  0.00  0.00           H  
ATOM    322  CG  GLN X  24      59.308  15.115  59.018  0.00  0.00           C  
ATOM    323  HG2 GLN X  24      60.300  14.699  59.200  0.00  0.00           H  
ATOM    324  HG3 GLN X  24      59.321  16.001  58.385  0.00  0.00           H  
ATOM    325  CD  GLN X  24      58.578  15.460  60.318  0.00  0.00           C  
ATOM    326  OE1 GLN X  24      57.897  16.435  60.569  0.00  0.00           O  
ATOM    327  NE2 GLN X  24      58.573  14.503  61.288  0.00  0.00           N  
ATOM    328 HE21 GLN X  24      58.167  14.681  62.194  0.00  0.00           H  
ATOM    329 HE22 GLN X  24      59.175  13.697  61.212  0.00  0.00           H  
ATOM    330  C   GLN X  24      60.235  13.094  56.387  0.00  0.00           C  
ATOM    331  O   GLN X  24      61.063  12.957  57.320  0.00  0.00           O  
ATOM    332  N   GLU X  25      60.563  12.937  55.129  0.00  0.00           N  
ATOM    333  H   GLU X  25      59.900  13.265  54.442  0.00  0.00           H  
ATOM    334  CA  GLU X  25      61.980  12.635  54.717  0.00  0.00           C  
ATOM    335  HA  GLU X  25      62.620  12.985  55.530  0.00  0.00           H  
ATOM    336  CB  GLU X  25      62.091  11.099  54.665  0.00  0.00           C  
ATOM    337  HB2 GLU X  25      63.099  10.869  54.320  0.00  0.00           H  
ATOM    338  HB3 GLU X  25      61.847  10.853  55.699  0.00  0.00           H  
ATOM    339  CG  GLU X  25      61.061  10.374  53.819  0.00  0.00           C  
ATOM    340  HG2 GLU X  25      60.138  10.275  54.391  0.00  0.00           H  
ATOM    341  HG3 GLU X  25      60.827  10.915  52.902  0.00  0.00           H  
ATOM    342  CD  GLU X  25      61.572   8.974  53.564  0.00  0.00           C  
ATOM    343  OE1 GLU X  25      62.010   8.737  52.493  0.00  0.00           O  
ATOM    344  OE2 GLU X  25      61.545   8.197  54.482  0.00  0.00           O1-
ATOM    345  C   GLU X  25      62.531  13.355  53.449  0.00  0.00           C  
ATOM    346  O   GLU X  25      63.742  13.361  53.176  0.00  0.00           O  
ATOM    347  N   THR X  26      61.678  13.770  52.516  0.00  0.00           N  
ATOM    348  H   THR X  26      60.692  13.567  52.580  0.00  0.00           H  
ATOM    349  CA  THR X  26      61.926  14.302  51.147  0.00  0.00           C  
ATOM    350  HA  THR X  26      63.007  14.296  50.998  0.00  0.00           H  
ATOM    351  CB  THR X  26      61.145  13.438  50.111  0.00  0.00           C  
ATOM    352  HB  THR X  26      61.008  13.860  49.114  0.00  0.00           H  
ATOM    353  CG2 THR X  26      61.818  12.092  49.933  0.00  0.00           C  
ATOM    354 HG21 THR X  26      62.120  11.582  50.848  0.00  0.00           H  
ATOM    355 HG22 THR X  26      62.690  12.260  49.302  0.00  0.00           H  
ATOM    356 HG23 THR X  26      61.281  11.328  49.372  0.00  0.00           H  
ATOM    357  OG1 THR X  26      59.842  13.205  50.591  0.00  0.00           O  
ATOM    358  HG1 THR X  26      59.371  12.631  49.984  0.00  0.00           H  
ATOM    359  C   THR X  26      61.551  15.736  50.928  0.00  0.00           C  
ATOM    360  O   THR X  26      60.770  16.360  51.667  0.00  0.00           O  
ATOM    361  N   LEU X  27      62.024  16.284  49.783  0.00  0.00           N  
ATOM    362  H   LEU X  27      62.600  15.769  49.134  0.00  0.00           H  
ATOM    363  CA  LEU X  27      62.039  17.762  49.596  0.00  0.00           C  
ATOM    364  HA  LEU X  27      61.364  18.275  50.284  0.00  0.00           H  
ATOM    365  CB  LEU X  27      63.471  18.321  49.823  0.00  0.00           C  
ATOM    366  HB2 LEU X  27      64.164  17.854  49.123  0.00  0.00           H  
ATOM    367  HB3 LEU X  27      63.420  19.399  49.663  0.00  0.00           H  
ATOM    368  CG  LEU X  27      63.957  18.089  51.211  0.00  0.00           C  
ATOM    369  HG  LEU X  27      63.510  17.225  51.702  0.00  0.00           H  
ATOM    370  CD1 LEU X  27      65.480  17.832  51.262  0.00  0.00           C  
ATOM    371 HD11 LEU X  27      65.698  17.010  50.582  0.00  0.00           H  
ATOM    372 HD12 LEU X  27      65.792  17.603  52.281  0.00  0.00           H  
ATOM    373 HD13 LEU X  27      66.002  18.613  50.709  0.00  0.00           H  
ATOM    374  CD2 LEU X  27      63.544  19.375  52.046  0.00  0.00           C  
ATOM    375 HD21 LEU X  27      63.824  19.227  53.089  0.00  0.00           H  
ATOM    376 HD22 LEU X  27      62.454  19.387  52.014  0.00  0.00           H  
ATOM    377 HD23 LEU X  27      64.072  20.211  51.587  0.00  0.00           H  
ATOM    378  C   LEU X  27      61.633  18.152  48.207  0.00  0.00           C  
ATOM    379  O   LEU X  27      61.641  17.361  47.318  0.00  0.00           O  
ATOM    380  N   VAL X  28      61.407  19.445  47.857  0.00  0.00           N  
ATOM    381  H   VAL X  28      61.779  20.056  48.569  0.00  0.00           H  
ATOM    382  CA  VAL X  28      61.375  20.052  46.468  0.00  0.00           C  
ATOM    383  HA  VAL X  28      62.000  19.418  45.835  0.00  0.00           H  
ATOM    384  CB  VAL X  28      59.965  20.163  45.923  0.00  0.00           C  
ATOM    385  HB  VAL X  28      59.977  20.612  44.931  0.00  0.00           H  
ATOM    386  CG1 VAL X  28      59.149  18.868  45.795  0.00  0.00           C  
ATOM    387 HG11 VAL X  28      58.866  18.388  46.732  0.00  0.00           H  
ATOM    388 HG12 VAL X  28      59.589  18.163  45.090  0.00  0.00           H  
ATOM    389 HG13 VAL X  28      58.168  19.151  45.413  0.00  0.00           H  
ATOM    390  CG2 VAL X  28      59.155  21.046  46.847  0.00  0.00           C  
ATOM    391 HG21 VAL X  28      58.982  20.533  47.792  0.00  0.00           H  
ATOM    392 HG22 VAL X  28      58.284  21.314  46.247  0.00  0.00           H  
ATOM    393 HG23 VAL X  28      59.701  21.950  47.117  0.00  0.00           H  
ATOM    394  C   VAL X  28      61.958  21.366  46.448  0.00  0.00           C  
ATOM    395  O   VAL X  28      62.414  22.007  47.397  0.00  0.00           O  
ATOM    396  N   ARG X  29      61.952  21.906  45.171  0.00  0.00           N  
ATOM    397  H   ARG X  29      61.779  21.261  44.414  0.00  0.00           H  
ATOM    398  CA  ARG X  29      62.137  23.388  44.950  0.00  0.00           C  
ATOM    399  HA  ARG X  29      61.788  23.945  45.821  0.00  0.00           H  
ATOM    400  CB  ARG X  29      63.697  23.628  44.759  0.00  0.00           C  
ATOM    401  HB2 ARG X  29      64.102  23.422  45.751  0.00  0.00           H  
ATOM    402  HB3 ARG X  29      64.166  22.924  44.073  0.00  0.00           H  
ATOM    403  CG  ARG X  29      64.020  25.017  44.288  0.00  0.00           C  
ATOM    404  HG2 ARG X  29      63.724  25.266  43.269  0.00  0.00           H  
ATOM    405  HG3 ARG X  29      63.552  25.781  44.911  0.00  0.00           H  
ATOM    406  CD  ARG X  29      65.493  25.354  44.458  0.00  0.00           C  
ATOM    407  HD2 ARG X  29      65.734  26.416  44.382  0.00  0.00           H  
ATOM    408  HD3 ARG X  29      65.754  24.985  45.452  0.00  0.00           H  
ATOM    409  NE  ARG X  29      66.305  24.650  43.397  0.00  0.00           N  
ATOM    410  HE  ARG X  29      65.903  24.450  42.492  0.00  0.00           H  
ATOM    411  CZ  ARG X  29      67.637  24.366  43.428  0.00  0.00           C  
ATOM    412  NH1 ARG X  29      68.247  23.834  42.396  0.00  0.00           N1+
ATOM    413 HH11 ARG X  29      69.239  23.689  42.516  0.00  0.00           H  
ATOM    414 HH12 ARG X  29      67.752  23.687  41.528  0.00  0.00           H  
ATOM    415  NH2 ARG X  29      68.368  24.789  44.379  0.00  0.00           N  
ATOM    416 HH21 ARG X  29      67.953  25.194  45.206  0.00  0.00           H  
ATOM    417 HH22 ARG X  29      69.376  24.812  44.323  0.00  0.00           H  
ATOM    418  C   ARG X  29      61.452  23.769  43.669  0.00  0.00           C  
ATOM    419  O   ARG X  29      61.775  23.293  42.610  0.00  0.00           O  
ATOM    420  N   PRO X  30      60.472  24.735  43.610  0.00  0.00           N  
ATOM    421  CD  PRO X  30      59.669  25.009  44.826  0.00  0.00           C  
ATOM    422  HD2 PRO X  30      60.153  25.861  45.309  0.00  0.00           H  
ATOM    423  HD3 PRO X  30      59.602  24.180  45.533  0.00  0.00           H  
ATOM    424  CG  PRO X  30      58.393  25.561  44.307  0.00  0.00           C  
ATOM    425  HG2 PRO X  30      57.973  26.299  44.991  0.00  0.00           H  
ATOM    426  HG3 PRO X  30      57.686  24.783  44.022  0.00  0.00           H  
ATOM    427  CB  PRO X  30      58.786  26.142  42.930  0.00  0.00           C  
ATOM    428  HB2 PRO X  30      59.139  27.152  43.142  0.00  0.00           H  
ATOM    429  HB3 PRO X  30      57.905  26.144  42.288  0.00  0.00           H  
ATOM    430  CA  PRO X  30      59.884  25.172  42.384  0.00  0.00           C  
ATOM    431  HA  PRO X  30      59.302  24.319  42.027  0.00  0.00           H  
ATOM    432  C   PRO X  30      60.801  25.894  41.424  0.00  0.00           C  
ATOM    433  O   PRO X  30      61.874  26.351  41.766  0.00  0.00           O  
ATOM    434  N   LYS X  31      60.265  26.148  40.156  0.00  0.00           N  
ATOM    435  H   LYS X  31      59.342  25.771  40.003  0.00  0.00           H  
ATOM    436  CA  LYS X  31      60.872  27.040  39.131  0.00  0.00           C  
ATOM    437  HA  LYS X  31      61.906  26.697  39.060  0.00  0.00           H  
ATOM    438  CB  LYS X  31      60.198  26.814  37.758  0.00  0.00           C  
ATOM    439  HB2 LYS X  31      59.127  26.986  37.866  0.00  0.00           H  
ATOM    440  HB3 LYS X  31      60.620  27.627  37.168  0.00  0.00           H  
ATOM    441  CG  LYS X  31      60.575  25.470  37.035  0.00  0.00           C  
ATOM    442  HG2 LYS X  31      61.635  25.514  36.785  0.00  0.00           H  
ATOM    443  HG3 LYS X  31      60.347  24.624  37.683  0.00  0.00           H  
ATOM    444  CD  LYS X  31      59.656  25.198  35.809  0.00  0.00           C  
ATOM    445  HD2 LYS X  31      58.643  24.998  36.160  0.00  0.00           H  
ATOM    446  HD3 LYS X  31      59.654  26.012  35.084  0.00  0.00           H  
ATOM    447  CE  LYS X  31      60.055  24.031  34.902  0.00  0.00           C  
ATOM    448  HE2 LYS X  31      61.072  24.156  34.527  0.00  0.00           H  
ATOM    449  HE3 LYS X  31      60.195  23.125  35.490  0.00  0.00           H  
ATOM    450  NZ  LYS X  31      59.190  23.983  33.752  0.00  0.00           N1+
ATOM    451  HZ1 LYS X  31      59.085  24.868  33.280  0.00  0.00           H  
ATOM    452  HZ2 LYS X  31      58.297  23.714  34.142  0.00  0.00           H  
ATOM    453  HZ3 LYS X  31      59.545  23.281  33.118  0.00  0.00           H  
ATOM    454  C   LYS X  31      60.810  28.515  39.504  0.00  0.00           C  
ATOM    455  O   LYS X  31      60.042  28.878  40.408  0.00  0.00           O  
ATOM    456  N   PRO X  32      61.484  29.454  38.898  0.00  0.00           N  
ATOM    457  CD  PRO X  32      62.451  29.279  37.795  0.00  0.00           C  
ATOM    458  HD2 PRO X  32      61.997  29.257  36.802  0.00  0.00           H  
ATOM    459  HD3 PRO X  32      63.132  28.458  38.025  0.00  0.00           H  
ATOM    460  CG  PRO X  32      63.315  30.545  37.842  0.00  0.00           C  
ATOM    461  HG2 PRO X  32      63.807  30.807  36.905  0.00  0.00           H  
ATOM    462  HG3 PRO X  32      64.111  30.433  38.578  0.00  0.00           H  
ATOM    463  CB  PRO X  32      62.364  31.645  38.350  0.00  0.00           C  
ATOM    464  HB2 PRO X  32      61.719  31.881  37.503  0.00  0.00           H  
ATOM    465  HB3 PRO X  32      62.900  32.534  38.685  0.00  0.00           H  
ATOM    466  CA  PRO X  32      61.533  30.827  39.360  0.00  0.00           C  
ATOM    467  HA  PRO X  32      62.193  30.909  40.227  0.00  0.00           H  
ATOM    468  C   PRO X  32      60.301  31.555  39.729  0.00  0.00           C  
ATOM    469  O   PRO X  32      60.246  32.299  40.659  0.00  0.00           O  
ATOM    470  N   LEU X  33      59.353  31.343  38.839  0.00  0.00           N  
ATOM    471  H   LEU X  33      59.539  30.586  38.199  0.00  0.00           H  
ATOM    472  CA  LEU X  33      58.056  32.119  38.842  0.00  0.00           C  
ATOM    473  HA  LEU X  33      58.291  33.179  38.723  0.00  0.00           H  
ATOM    474  CB  LEU X  33      57.136  31.730  37.625  0.00  0.00           C  
ATOM    475  HB2 LEU X  33      57.714  31.884  36.715  0.00  0.00           H  
ATOM    476  HB3 LEU X  33      57.030  30.645  37.643  0.00  0.00           H  
ATOM    477  CG  LEU X  33      55.786  32.383  37.362  0.00  0.00           C  
ATOM    478  HG  LEU X  33      55.148  32.148  38.215  0.00  0.00           H  
ATOM    479  CD1 LEU X  33      55.977  33.816  37.105  0.00  0.00           C  
ATOM    480 HD11 LEU X  33      54.956  34.168  36.957  0.00  0.00           H  
ATOM    481 HD12 LEU X  33      56.547  34.345  37.869  0.00  0.00           H  
ATOM    482 HD13 LEU X  33      56.547  34.017  36.197  0.00  0.00           H  
ATOM    483  CD2 LEU X  33      55.054  31.764  36.205  0.00  0.00           C  
ATOM    484 HD21 LEU X  33      54.905  30.745  36.562  0.00  0.00           H  
ATOM    485 HD22 LEU X  33      54.040  32.135  36.051  0.00  0.00           H  
ATOM    486 HD23 LEU X  33      55.665  31.823  35.305  0.00  0.00           H  
ATOM    487  C   LEU X  33      57.134  31.964  40.043  0.00  0.00           C  
ATOM    488  O   LEU X  33      56.501  32.859  40.586  0.00  0.00           O  
ATOM    489  N   LEU X  34      57.369  30.788  40.744  0.00  0.00           N  
ATOM    490  H   LEU X  34      58.058  30.174  40.338  0.00  0.00           H  
ATOM    491  CA  LEU X  34      56.738  30.320  42.037  0.00  0.00           C  
ATOM    492  HA  LEU X  34      55.909  31.013  42.196  0.00  0.00           H  
ATOM    493  CB  LEU X  34      56.377  28.814  42.158  0.00  0.00           C  
ATOM    494  HB2 LEU X  34      55.650  28.626  41.367  0.00  0.00           H  
ATOM    495  HB3 LEU X  34      57.205  28.165  41.871  0.00  0.00           H  
ATOM    496  CG  LEU X  34      55.714  28.295  43.489  0.00  0.00           C  
ATOM    497  HG  LEU X  34      56.569  28.211  44.160  0.00  0.00           H  
ATOM    498  CD1 LEU X  34      54.633  29.173  44.076  0.00  0.00           C  
ATOM    499 HD11 LEU X  34      54.902  30.197  44.333  0.00  0.00           H  
ATOM    500 HD12 LEU X  34      53.788  29.186  43.387  0.00  0.00           H  
ATOM    501 HD13 LEU X  34      54.180  28.714  44.955  0.00  0.00           H  
ATOM    502  CD2 LEU X  34      55.094  26.859  43.438  0.00  0.00           C  
ATOM    503 HD21 LEU X  34      54.300  26.928  42.695  0.00  0.00           H  
ATOM    504 HD22 LEU X  34      55.860  26.126  43.186  0.00  0.00           H  
ATOM    505 HD23 LEU X  34      54.590  26.643  44.380  0.00  0.00           H  
ATOM    506  C   LEU X  34      57.762  30.442  43.167  0.00  0.00           C  
ATOM    507  O   LEU X  34      57.517  30.788  44.288  0.00  0.00           O  
ATOM    508  N   LEU X  35      59.067  30.340  42.842  0.00  0.00           N  
ATOM    509  H   LEU X  35      59.365  30.467  41.888  0.00  0.00           H  
ATOM    510  CA  LEU X  35      60.188  30.386  43.835  0.00  0.00           C  
ATOM    511  HA  LEU X  35      59.957  29.761  44.701  0.00  0.00           H  
ATOM    512  CB  LEU X  35      61.461  29.736  43.220  0.00  0.00           C  
ATOM    513  HB2 LEU X  35      61.169  28.772  42.803  0.00  0.00           H  
ATOM    514  HB3 LEU X  35      61.681  30.433  42.412  0.00  0.00           H  
ATOM    515  CG  LEU X  35      62.650  29.461  44.160  0.00  0.00           C  
ATOM    516  HG  LEU X  35      62.955  30.455  44.487  0.00  0.00           H  
ATOM    517  CD1 LEU X  35      62.388  28.515  45.339  0.00  0.00           C  
ATOM    518 HD11 LEU X  35      63.312  28.152  45.787  0.00  0.00           H  
ATOM    519 HD12 LEU X  35      61.911  29.129  46.104  0.00  0.00           H  
ATOM    520 HD13 LEU X  35      61.792  27.644  45.063  0.00  0.00           H  
ATOM    521  CD2 LEU X  35      63.712  28.748  43.267  0.00  0.00           C  
ATOM    522 HD21 LEU X  35      63.915  29.280  42.338  0.00  0.00           H  
ATOM    523 HD22 LEU X  35      64.678  28.749  43.771  0.00  0.00           H  
ATOM    524 HD23 LEU X  35      63.406  27.711  43.134  0.00  0.00           H  
ATOM    525  C   LEU X  35      60.431  31.725  44.453  0.00  0.00           C  
ATOM    526  O   LEU X  35      60.623  31.913  45.632  0.00  0.00           O  
ATOM    527  N   LYS X  36      60.108  32.796  43.593  0.00  0.00           N  
ATOM    528  H   LYS X  36      59.815  32.618  42.643  0.00  0.00           H  
ATOM    529  CA  LYS X  36      60.287  34.230  44.066  0.00  0.00           C  
ATOM    530  HA  LYS X  36      61.110  34.246  44.782  0.00  0.00           H  
ATOM    531  CB  LYS X  36      60.610  35.052  42.752  0.00  0.00           C  
ATOM    532  HB2 LYS X  36      59.820  34.941  42.009  0.00  0.00           H  
ATOM    533  HB3 LYS X  36      60.644  36.109  43.017  0.00  0.00           H  
ATOM    534  CG  LYS X  36      61.921  34.637  41.943  0.00  0.00           C  
ATOM    535  HG2 LYS X  36      62.757  34.853  42.608  0.00  0.00           H  
ATOM    536  HG3 LYS X  36      61.967  33.577  41.691  0.00  0.00           H  
ATOM    537  CD  LYS X  36      61.959  35.354  40.574  0.00  0.00           C  
ATOM    538  HD2 LYS X  36      61.825  36.412  40.799  0.00  0.00           H  
ATOM    539  HD3 LYS X  36      62.914  35.188  40.073  0.00  0.00           H  
ATOM    540  CE  LYS X  36      61.006  34.871  39.425  0.00  0.00           C  
ATOM    541  HE2 LYS X  36      61.259  33.855  39.122  0.00  0.00           H  
ATOM    542  HE3 LYS X  36      59.958  34.931  39.716  0.00  0.00           H  
ATOM    543  NZ  LYS X  36      61.221  35.712  38.272  0.00  0.00           N1+
ATOM    544  HZ1 LYS X  36      61.418  36.662  38.552  0.00  0.00           H  
ATOM    545  HZ2 LYS X  36      61.976  35.420  37.668  0.00  0.00           H  
ATOM    546  HZ3 LYS X  36      60.405  35.710  37.676  0.00  0.00           H  
ATOM    547  C   LYS X  36      59.022  34.760  44.755  0.00  0.00           C  
ATOM    548  O   LYS X  36      59.026  35.757  45.475  0.00  0.00           O  
ATOM    549  N   LEU X  37      57.814  34.233  44.479  0.00  0.00           N  
ATOM    550  H   LEU X  37      57.762  33.556  43.732  0.00  0.00           H  
ATOM    551  CA  LEU X  37      56.552  34.325  45.293  0.00  0.00           C  
ATOM    552  HA  LEU X  37      56.241  35.371  45.342  0.00  0.00           H  
ATOM    553  CB  LEU X  37      55.403  33.523  44.594  0.00  0.00           C  
ATOM    554  HB2 LEU X  37      55.501  33.673  43.519  0.00  0.00           H  
ATOM    555  HB3 LEU X  37      55.681  32.470  44.633  0.00  0.00           H  
ATOM    556  CG  LEU X  37      53.967  33.640  45.146  0.00  0.00           C  
ATOM    557  HG  LEU X  37      53.433  33.046  44.405  0.00  0.00           H  
ATOM    558  CD1 LEU X  37      53.734  32.875  46.456  0.00  0.00           C  
ATOM    559 HD11 LEU X  37      54.341  31.972  46.512  0.00  0.00           H  
ATOM    560 HD12 LEU X  37      54.059  33.454  47.321  0.00  0.00           H  
ATOM    561 HD13 LEU X  37      52.727  32.501  46.636  0.00  0.00           H  
ATOM    562  CD2 LEU X  37      53.520  35.074  45.209  0.00  0.00           C  
ATOM    563 HD21 LEU X  37      53.855  35.504  46.153  0.00  0.00           H  
ATOM    564 HD22 LEU X  37      54.014  35.611  44.400  0.00  0.00           H  
ATOM    565 HD23 LEU X  37      52.438  35.154  45.110  0.00  0.00           H  
ATOM    566  C   LEU X  37      56.734  33.961  46.765  0.00  0.00           C  
ATOM    567  O   LEU X  37      56.457  34.684  47.669  0.00  0.00           O  
ATOM    568  N   LEU X  38      57.373  32.774  46.994  0.00  0.00           N  
ATOM    569  H   LEU X  38      57.640  32.221  46.194  0.00  0.00           H  
ATOM    570  CA  LEU X  38      57.679  32.272  48.381  0.00  0.00           C  
ATOM    571  HA  LEU X  38      56.703  32.235  48.868  0.00  0.00           H  
ATOM    572  CB  LEU X  38      58.417  30.919  48.385  0.00  0.00           C  
ATOM    573  HB2 LEU X  38      59.436  31.185  48.107  0.00  0.00           H  
ATOM    574  HB3 LEU X  38      58.311  30.517  49.393  0.00  0.00           H  
ATOM    575  CG  LEU X  38      57.842  29.838  47.353  0.00  0.00           C  
ATOM    576  HG  LEU X  38      57.793  30.329  46.381  0.00  0.00           H  
ATOM    577  CD1 LEU X  38      58.792  28.651  47.399  0.00  0.00           C  
ATOM    578 HD11 LEU X  38      58.330  27.851  46.818  0.00  0.00           H  
ATOM    579 HD12 LEU X  38      59.713  28.899  46.871  0.00  0.00           H  
ATOM    580 HD13 LEU X  38      59.140  28.340  48.383  0.00  0.00           H  
ATOM    581  CD2 LEU X  38      56.450  29.373  47.776  0.00  0.00           C  
ATOM    582 HD21 LEU X  38      55.786  30.223  47.933  0.00  0.00           H  
ATOM    583 HD22 LEU X  38      55.949  28.611  47.179  0.00  0.00           H  
ATOM    584 HD23 LEU X  38      56.664  29.028  48.787  0.00  0.00           H  
ATOM    585  C   LEU X  38      58.533  33.297  49.208  0.00  0.00           C  
ATOM    586  O   LEU X  38      58.174  33.928  50.189  0.00  0.00           O  
ATOM    587  N   LYS X  39      59.716  33.564  48.593  0.00  0.00           N  
ATOM    588  H   LYS X  39      59.806  33.121  47.692  0.00  0.00           H  
ATOM    589  CA  LYS X  39      60.676  34.697  49.059  0.00  0.00           C  
ATOM    590  HA  LYS X  39      61.038  34.436  50.056  0.00  0.00           H  
ATOM    591  CB  LYS X  39      61.933  34.600  48.093  0.00  0.00           C  
ATOM    592  HB2 LYS X  39      61.481  34.908  47.149  0.00  0.00           H  
ATOM    593  HB3 LYS X  39      62.559  35.474  48.267  0.00  0.00           H  
ATOM    594  CG  LYS X  39      62.610  33.236  48.048  0.00  0.00           C  
ATOM    595  HG2 LYS X  39      62.900  33.095  49.090  0.00  0.00           H  
ATOM    596  HG3 LYS X  39      61.890  32.451  47.816  0.00  0.00           H  
ATOM    597  CD  LYS X  39      63.726  33.252  47.015  0.00  0.00           C  
ATOM    598  HD2 LYS X  39      63.908  32.241  46.652  0.00  0.00           H  
ATOM    599  HD3 LYS X  39      63.576  33.836  46.107  0.00  0.00           H  
ATOM    600  CE  LYS X  39      64.934  33.700  47.650  0.00  0.00           C  
ATOM    601  HE2 LYS X  39      64.732  34.729  47.946  0.00  0.00           H  
ATOM    602  HE3 LYS X  39      65.154  33.113  48.542  0.00  0.00           H  
ATOM    603  NZ  LYS X  39      66.095  33.686  46.700  0.00  0.00           N1+
ATOM    604  HZ1 LYS X  39      66.910  34.015  47.199  0.00  0.00           H  
ATOM    605  HZ2 LYS X  39      66.254  32.782  46.280  0.00  0.00           H  
ATOM    606  HZ3 LYS X  39      65.824  34.288  45.936  0.00  0.00           H  
ATOM    607  C   LYS X  39      60.088  36.118  49.120  0.00  0.00           C  
ATOM    608  O   LYS X  39      60.788  37.080  49.410  0.00  0.00           O  
ATOM    609  N   SER X  40      58.752  36.351  49.029  0.00  0.00           N  
ATOM    610  H   SER X  40      58.154  35.544  48.940  0.00  0.00           H  
ATOM    611  CA  SER X  40      57.961  37.633  49.033  0.00  0.00           C  
ATOM    612  HA  SER X  40      58.616  38.470  49.287  0.00  0.00           H  
ATOM    613  CB  SER X  40      57.321  37.883  47.654  0.00  0.00           C  
ATOM    614  HB2 SER X  40      56.605  37.084  47.443  0.00  0.00           H  
ATOM    615  HB3 SER X  40      56.850  38.867  47.617  0.00  0.00           H  
ATOM    616  OG  SER X  40      58.372  38.001  46.729  0.00  0.00           O  
ATOM    617  HG  SER X  40      58.335  37.238  46.149  0.00  0.00           H  
ATOM    618  C   SER X  40      57.017  37.563  50.174  0.00  0.00           C  
ATOM    619  O   SER X  40      56.919  38.473  50.980  0.00  0.00           O  
ATOM    620  N   VAL X  41      56.227  36.454  50.210  0.00  0.00           N  
ATOM    621  H   VAL X  41      56.286  35.815  49.430  0.00  0.00           H  
ATOM    622  CA  VAL X  41      54.999  36.300  51.074  0.00  0.00           C  
ATOM    623  HA  VAL X  41      54.577  37.299  51.198  0.00  0.00           H  
ATOM    624  CB  VAL X  41      53.818  35.575  50.381  0.00  0.00           C  
ATOM    625  HB  VAL X  41      52.919  35.802  50.953  0.00  0.00           H  
ATOM    626  CG1 VAL X  41      53.683  36.116  48.963  0.00  0.00           C  
ATOM    627 HG11 VAL X  41      53.582  37.201  49.020  0.00  0.00           H  
ATOM    628 HG12 VAL X  41      54.604  36.005  48.389  0.00  0.00           H  
ATOM    629 HG13 VAL X  41      52.818  35.794  48.383  0.00  0.00           H  
ATOM    630  CG2 VAL X  41      53.944  34.080  50.499  0.00  0.00           C  
ATOM    631 HG21 VAL X  41      54.912  33.703  50.168  0.00  0.00           H  
ATOM    632 HG22 VAL X  41      53.675  33.601  51.440  0.00  0.00           H  
ATOM    633 HG23 VAL X  41      53.175  33.751  49.800  0.00  0.00           H  
ATOM    634  C   VAL X  41      55.243  35.884  52.553  0.00  0.00           C  
ATOM    635  O   VAL X  41      54.290  35.656  53.281  0.00  0.00           O  
ATOM    636  N   GLY X  42      56.506  35.544  52.920  0.00  0.00           N  
ATOM    637  H   GLY X  42      57.297  35.898  52.404  0.00  0.00           H  
ATOM    638  CA  GLY X  42      56.762  34.869  54.218  0.00  0.00           C  
ATOM    639  HA2 GLY X  42      56.682  35.502  55.104  0.00  0.00           H  
ATOM    640  HA3 GLY X  42      55.970  34.118  54.245  0.00  0.00           H  
ATOM    641  C   GLY X  42      58.081  34.194  54.282  0.00  0.00           C  
ATOM    642  O   GLY X  42      58.665  33.981  55.331  0.00  0.00           O  
ATOM    643  N   ALA X  43      58.725  33.785  53.202  0.00  0.00           N  
ATOM    644  H   ALA X  43      58.405  34.168  52.325  0.00  0.00           H  
ATOM    645  CA  ALA X  43      59.924  32.937  53.075  0.00  0.00           C  
ATOM    646  HA  ALA X  43      60.104  32.348  53.977  0.00  0.00           H  
ATOM    647  CB  ALA X  43      59.805  31.911  51.940  0.00  0.00           C  
ATOM    648  HB1 ALA X  43      58.766  31.824  51.621  0.00  0.00           H  
ATOM    649  HB2 ALA X  43      60.373  32.136  51.038  0.00  0.00           H  
ATOM    650  HB3 ALA X  43      60.048  30.928  52.343  0.00  0.00           H  
ATOM    651  C   ALA X  43      61.186  33.788  52.900  0.00  0.00           C  
ATOM    652  O   ALA X  43      61.085  34.930  52.448  0.00  0.00           O  
ATOM    653  N   GLN X  44      62.364  33.146  52.826  0.00  0.00           N  
ATOM    654  H   GLN X  44      62.401  32.216  53.217  0.00  0.00           H  
ATOM    655  CA  GLN X  44      63.643  33.736  52.426  0.00  0.00           C  
ATOM    656  HA  GLN X  44      63.433  34.601  51.793  0.00  0.00           H  
ATOM    657  CB  GLN X  44      64.443  34.211  53.646  0.00  0.00           C  
ATOM    658  HB2 GLN X  44      65.018  33.457  54.181  0.00  0.00           H  
ATOM    659  HB3 GLN X  44      65.292  34.765  53.245  0.00  0.00           H  
ATOM    660  CG  GLN X  44      63.720  35.148  54.615  0.00  0.00           C  
ATOM    661  HG2 GLN X  44      63.235  35.893  53.985  0.00  0.00           H  
ATOM    662  HG3 GLN X  44      63.065  34.562  55.258  0.00  0.00           H  
ATOM    663  CD  GLN X  44      64.631  35.965  55.502  0.00  0.00           C  
ATOM    664  OE1 GLN X  44      65.309  36.899  55.131  0.00  0.00           O  
ATOM    665  NE2 GLN X  44      64.887  35.469  56.690  0.00  0.00           N  
ATOM    666 HE21 GLN X  44      65.515  35.978  57.295  0.00  0.00           H  
ATOM    667 HE22 GLN X  44      64.413  34.610  56.924  0.00  0.00           H  
ATOM    668  C   GLN X  44      64.417  32.704  51.584  0.00  0.00           C  
ATOM    669  O   GLN X  44      65.313  33.008  50.874  0.00  0.00           O  
ATOM    670  N   LYS X  45      64.368  31.398  51.918  0.00  0.00           N  
ATOM    671  H   LYS X  45      63.591  31.099  52.488  0.00  0.00           H  
ATOM    672  CA  LYS X  45      65.355  30.308  51.578  0.00  0.00           C  
ATOM    673  HA  LYS X  45      66.334  30.779  51.692  0.00  0.00           H  
ATOM    674  CB  LYS X  45      65.428  29.227  52.646  0.00  0.00           C  
ATOM    675  HB2 LYS X  45      66.434  28.809  52.603  0.00  0.00           H  
ATOM    676  HB3 LYS X  45      65.323  29.773  53.583  0.00  0.00           H  
ATOM    677  CG  LYS X  45      64.301  28.128  52.652  0.00  0.00           C  
ATOM    678  HG2 LYS X  45      63.346  28.587  52.397  0.00  0.00           H  
ATOM    679  HG3 LYS X  45      64.433  27.345  51.905  0.00  0.00           H  
ATOM    680  CD  LYS X  45      64.159  27.318  54.015  0.00  0.00           C  
ATOM    681  HD2 LYS X  45      64.056  28.041  54.824  0.00  0.00           H  
ATOM    682  HD3 LYS X  45      63.244  26.727  53.985  0.00  0.00           H  
ATOM    683  CE  LYS X  45      65.299  26.373  54.196  0.00  0.00           C  
ATOM    684  HE2 LYS X  45      65.628  25.841  53.304  0.00  0.00           H  
ATOM    685  HE3 LYS X  45      66.204  26.974  54.288  0.00  0.00           H  
ATOM    686  NZ  LYS X  45      65.164  25.471  55.377  0.00  0.00           N1+
ATOM    687  HZ1 LYS X  45      66.003  24.910  55.366  0.00  0.00           H  
ATOM    688  HZ2 LYS X  45      65.236  26.033  56.214  0.00  0.00           H  
ATOM    689  HZ3 LYS X  45      64.374  24.846  55.307  0.00  0.00           H  
ATOM    690  C   LYS X  45      65.329  29.739  50.125  0.00  0.00           C  
ATOM    691  O   LYS X  45      64.544  30.144  49.285  0.00  0.00           O  
ATOM    692  N   ASP X  46      66.094  28.673  49.927  0.00  0.00           N  
ATOM    693  H   ASP X  46      66.631  28.306  50.700  0.00  0.00           H  
ATOM    694  CA  ASP X  46      66.155  27.935  48.694  0.00  0.00           C  
ATOM    695  HA  ASP X  46      65.830  28.563  47.862  0.00  0.00           H  
ATOM    696  CB  ASP X  46      67.683  27.610  48.468  0.00  0.00           C  
ATOM    697  HB2 ASP X  46      68.352  28.440  48.696  0.00  0.00           H  
ATOM    698  HB3 ASP X  46      68.049  26.858  49.167  0.00  0.00           H  
ATOM    699  CG  ASP X  46      67.890  27.098  47.050  0.00  0.00           C  
ATOM    700  OD1 ASP X  46      67.880  25.900  46.897  0.00  0.00           O  
ATOM    701  OD2 ASP X  46      67.947  27.806  46.110  0.00  0.00           O1-
ATOM    702  C   ASP X  46      65.136  26.735  48.598  0.00  0.00           C  
ATOM    703  O   ASP X  46      64.665  26.479  47.514  0.00  0.00           O  
ATOM    704  N   THR X  47      65.432  25.777  49.408  0.00  0.00           N  
ATOM    705  H   THR X  47      66.069  26.010  50.156  0.00  0.00           H  
ATOM    706  CA  THR X  47      64.923  24.443  49.360  0.00  0.00           C  
ATOM    707  HA  THR X  47      64.462  24.219  48.396  0.00  0.00           H  
ATOM    708  CB  THR X  47      66.070  23.451  49.299  0.00  0.00           C  
ATOM    709  HB  THR X  47      66.846  23.447  50.068  0.00  0.00           H  
ATOM    710  CG2 THR X  47      65.573  21.979  49.257  0.00  0.00           C  
ATOM    711 HG21 THR X  47      65.167  21.725  50.236  0.00  0.00           H  
ATOM    712 HG22 THR X  47      64.833  21.857  48.467  0.00  0.00           H  
ATOM    713 HG23 THR X  47      66.396  21.312  49.000  0.00  0.00           H  
ATOM    714  OG1 THR X  47      66.895  23.645  48.142  0.00  0.00           O  
ATOM    715  HG1 THR X  47      66.830  24.583  47.948  0.00  0.00           H  
ATOM    716  C   THR X  47      64.007  24.177  50.545  0.00  0.00           C  
ATOM    717  O   THR X  47      64.126  24.749  51.617  0.00  0.00           O  
ATOM    718  N   TYR X  48      62.969  23.386  50.327  0.00  0.00           N  
ATOM    719  H   TYR X  48      62.961  22.913  49.435  0.00  0.00           H  
ATOM    720  CA  TYR X  48      61.745  23.356  51.085  0.00  0.00           C  
ATOM    721  HA  TYR X  48      61.895  23.649  52.126  0.00  0.00           H  
ATOM    722  CB  TYR X  48      60.785  24.334  50.490  0.00  0.00           C  
ATOM    723  HB2 TYR X  48      60.645  24.057  49.446  0.00  0.00           H  
ATOM    724  HB3 TYR X  48      59.867  24.258  51.074  0.00  0.00           H  
ATOM    725  CG  TYR X  48      61.120  25.777  50.392  0.00  0.00           C  
ATOM    726  CD1 TYR X  48      61.816  26.328  49.300  0.00  0.00           C  
ATOM    727  HD1 TYR X  48      62.083  25.698  48.454  0.00  0.00           H  
ATOM    728  CE1 TYR X  48      62.124  27.704  49.274  0.00  0.00           C  
ATOM    729  HE1 TYR X  48      62.732  28.105  48.466  0.00  0.00           H  
ATOM    730  CZ  TYR X  48      61.680  28.592  50.259  0.00  0.00           C  
ATOM    731  OH  TYR X  48      62.050  29.925  50.274  0.00  0.00           O  
ATOM    732  HH  TYR X  48      62.769  30.025  49.644  0.00  0.00           H  
ATOM    733  CE2 TYR X  48      61.013  28.013  51.330  0.00  0.00           C  
ATOM    734  HE2 TYR X  48      60.770  28.714  52.123  0.00  0.00           H  
ATOM    735  CD2 TYR X  48      60.770  26.639  51.424  0.00  0.00           C  
ATOM    736  HD2 TYR X  48      60.347  26.177  52.313  0.00  0.00           H  
ATOM    737  C   TYR X  48      61.135  21.939  50.985  0.00  0.00           C  
ATOM    738  O   TYR X  48      61.327  21.212  50.053  0.00  0.00           O  
ATOM    739  N   THR X  49      60.124  21.626  51.784  0.00  0.00           N  
ATOM    740  H   THR X  49      59.855  22.291  52.495  0.00  0.00           H  
ATOM    741  CA  THR X  49      59.084  20.538  51.537  0.00  0.00           C  
ATOM    742  HA  THR X  49      59.685  19.737  51.102  0.00  0.00           H  
ATOM    743  CB  THR X  49      58.491  19.911  52.838  0.00  0.00           C  
ATOM    744  HB  THR X  49      57.854  19.092  52.495  0.00  0.00           H  
ATOM    745  CG2 THR X  49      59.621  19.414  53.775  0.00  0.00           C  
ATOM    746 HG21 THR X  49      60.443  19.004  53.187  0.00  0.00           H  
ATOM    747 HG22 THR X  49      60.057  20.249  54.322  0.00  0.00           H  
ATOM    748 HG23 THR X  49      59.193  18.706  54.486  0.00  0.00           H  
ATOM    749  OG1 THR X  49      57.677  20.917  53.443  0.00  0.00           O  
ATOM    750  HG1 THR X  49      58.281  21.633  53.654  0.00  0.00           H  
ATOM    751  C   THR X  49      58.019  21.018  50.487  0.00  0.00           C  
ATOM    752  O   THR X  49      57.663  22.199  50.328  0.00  0.00           O  
ATOM    753  N   MET X  50      57.136  20.031  50.070  0.00  0.00           N  
ATOM    754  H   MET X  50      57.426  19.081  50.250  0.00  0.00           H  
ATOM    755  CA  MET X  50      55.893  20.402  49.315  0.00  0.00           C  
ATOM    756  HA  MET X  50      56.165  21.105  48.524  0.00  0.00           H  
ATOM    757  CB  MET X  50      55.388  19.076  48.631  0.00  0.00           C  
ATOM    758  HB2 MET X  50      56.151  18.303  48.542  0.00  0.00           H  
ATOM    759  HB3 MET X  50      54.499  18.789  49.192  0.00  0.00           H  
ATOM    760  CG  MET X  50      54.887  19.223  47.216  0.00  0.00           C  
ATOM    761  HG2 MET X  50      53.979  19.823  47.308  0.00  0.00           H  
ATOM    762  HG3 MET X  50      55.571  19.694  46.507  0.00  0.00           H  
ATOM    763  SD  MET X  50      54.426  17.747  46.343  0.00  0.00           S  
ATOM    764  CE  MET X  50      56.013  16.964  45.767  0.00  0.00           C  
ATOM    765  HE1 MET X  50      56.852  17.156  46.439  0.00  0.00           H  
ATOM    766  HE2 MET X  50      55.916  15.884  45.651  0.00  0.00           H  
ATOM    767  HE3 MET X  50      56.278  17.313  44.766  0.00  0.00           H  
ATOM    768  C   MET X  50      54.807  21.003  50.241  0.00  0.00           C  
ATOM    769  O   MET X  50      54.160  22.002  49.970  0.00  0.00           O  
ATOM    770  N   LYS X  51      54.771  20.514  51.479  0.00  0.00           N  
ATOM    771  H   LYS X  51      55.494  19.836  51.671  0.00  0.00           H  
ATOM    772  CA  LYS X  51      53.915  20.934  52.630  0.00  0.00           C  
ATOM    773  HA  LYS X  51      52.887  20.678  52.364  0.00  0.00           H  
ATOM    774  CB  LYS X  51      54.320  20.258  53.920  0.00  0.00           C  
ATOM    775  HB2 LYS X  51      54.412  19.192  53.717  0.00  0.00           H  
ATOM    776  HB3 LYS X  51      55.268  20.671  54.265  0.00  0.00           H  
ATOM    777  CG  LYS X  51      53.257  20.524  55.010  0.00  0.00           C  
ATOM    778  HG2 LYS X  51      53.476  21.487  55.471  0.00  0.00           H  
ATOM    779  HG3 LYS X  51      52.254  20.541  54.585  0.00  0.00           H  
ATOM    780  CD  LYS X  51      53.265  19.421  56.094  0.00  0.00           C  
ATOM    781  HD2 LYS X  51      52.971  18.470  55.648  0.00  0.00           H  
ATOM    782  HD3 LYS X  51      54.247  19.266  56.541  0.00  0.00           H  
ATOM    783  CE  LYS X  51      52.265  19.773  57.195  0.00  0.00           C  
ATOM    784  HE2 LYS X  51      52.383  20.838  57.398  0.00  0.00           H  
ATOM    785  HE3 LYS X  51      51.239  19.606  56.866  0.00  0.00           H  
ATOM    786  NZ  LYS X  51      52.488  19.049  58.408  0.00  0.00           N1+
ATOM    787  HZ1 LYS X  51      52.095  18.123  58.325  0.00  0.00           H  
ATOM    788  HZ2 LYS X  51      53.443  18.950  58.723  0.00  0.00           H  
ATOM    789  HZ3 LYS X  51      51.949  19.506  59.129  0.00  0.00           H  
ATOM    790  C   LYS X  51      53.980  22.389  52.839  0.00  0.00           C  
ATOM    791  O   LYS X  51      52.911  23.022  53.012  0.00  0.00           O  
ATOM    792  N   GLU X  52      55.151  22.993  52.695  0.00  0.00           N  
ATOM    793  H   GLU X  52      55.982  22.422  52.681  0.00  0.00           H  
ATOM    794  CA  GLU X  52      55.310  24.455  53.085  0.00  0.00           C  
ATOM    795  HA  GLU X  52      54.517  24.655  53.809  0.00  0.00           H  
ATOM    796  CB  GLU X  52      56.632  24.787  53.785  0.00  0.00           C  
ATOM    797  HB2 GLU X  52      56.579  25.749  54.295  0.00  0.00           H  
ATOM    798  HB3 GLU X  52      56.611  24.173  54.685  0.00  0.00           H  
ATOM    799  CG  GLU X  52      57.996  24.686  53.034  0.00  0.00           C  
ATOM    800  HG2 GLU X  52      57.905  24.061  52.146  0.00  0.00           H  
ATOM    801  HG3 GLU X  52      58.283  25.720  52.841  0.00  0.00           H  
ATOM    802  CD  GLU X  52      58.973  24.127  53.980  0.00  0.00           C  
ATOM    803  OE1 GLU X  52      59.180  22.927  53.961  0.00  0.00           O  
ATOM    804  OE2 GLU X  52      59.544  24.865  54.751  0.00  0.00           O1-
ATOM    805  C   GLU X  52      55.087  25.400  51.884  0.00  0.00           C  
ATOM    806  O   GLU X  52      54.702  26.535  52.122  0.00  0.00           O  
ATOM    807  N   VAL X  53      55.557  25.004  50.665  0.00  0.00           N  
ATOM    808  H   VAL X  53      55.505  24.005  50.531  0.00  0.00           H  
ATOM    809  CA  VAL X  53      55.333  25.846  49.474  0.00  0.00           C  
ATOM    810  HA  VAL X  53      55.693  26.856  49.681  0.00  0.00           H  
ATOM    811  CB  VAL X  53      56.126  25.458  48.220  0.00  0.00           C  
ATOM    812  HB  VAL X  53      55.973  26.271  47.512  0.00  0.00           H  
ATOM    813  CG1 VAL X  53      57.635  25.437  48.466  0.00  0.00           C  
ATOM    814 HG11 VAL X  53      57.881  24.701  49.232  0.00  0.00           H  
ATOM    815 HG12 VAL X  53      58.050  25.170  47.495  0.00  0.00           H  
ATOM    816 HG13 VAL X  53      57.948  26.404  48.859  0.00  0.00           H  
ATOM    817  CG2 VAL X  53      55.656  24.115  47.680  0.00  0.00           C  
ATOM    818 HG21 VAL X  53      56.177  23.911  46.744  0.00  0.00           H  
ATOM    819 HG22 VAL X  53      55.986  23.316  48.343  0.00  0.00           H  
ATOM    820 HG23 VAL X  53      54.574  24.062  47.560  0.00  0.00           H  
ATOM    821  C   VAL X  53      53.845  26.024  49.170  0.00  0.00           C  
ATOM    822  O   VAL X  53      53.423  27.117  48.920  0.00  0.00           O  
ATOM    823  N   LEU X  54      53.015  25.063  49.521  0.00  0.00           N  
ATOM    824  H   LEU X  54      53.483  24.183  49.679  0.00  0.00           H  
ATOM    825  CA  LEU X  54      51.470  25.198  49.597  0.00  0.00           C  
ATOM    826  HA  LEU X  54      50.991  25.662  48.731  0.00  0.00           H  
ATOM    827  CB  LEU X  54      50.802  23.774  49.545  0.00  0.00           C  
ATOM    828  HB2 LEU X  54      50.955  23.250  50.488  0.00  0.00           H  
ATOM    829  HB3 LEU X  54      49.756  24.043  49.395  0.00  0.00           H  
ATOM    830  CG  LEU X  54      51.293  22.937  48.321  0.00  0.00           C  
ATOM    831  HG  LEU X  54      52.306  22.605  48.549  0.00  0.00           H  
ATOM    832  CD1 LEU X  54      50.377  21.744  48.211  0.00  0.00           C  
ATOM    833 HD11 LEU X  54      50.260  21.288  49.194  0.00  0.00           H  
ATOM    834 HD12 LEU X  54      49.439  21.932  47.690  0.00  0.00           H  
ATOM    835 HD13 LEU X  54      50.949  20.987  47.672  0.00  0.00           H  
ATOM    836  CD2 LEU X  54      51.312  23.691  46.943  0.00  0.00           C  
ATOM    837 HD21 LEU X  54      52.251  24.244  47.000  0.00  0.00           H  
ATOM    838 HD22 LEU X  54      51.495  22.899  46.217  0.00  0.00           H  
ATOM    839 HD23 LEU X  54      50.399  24.259  46.765  0.00  0.00           H  
ATOM    840  C   LEU X  54      50.894  26.019  50.765  0.00  0.00           C  
ATOM    841  O   LEU X  54      49.901  26.652  50.465  0.00  0.00           O  
ATOM    842  N   PHE X  55      51.690  26.291  51.826  0.00  0.00           N  
ATOM    843  H   PHE X  55      52.531  25.748  51.954  0.00  0.00           H  
ATOM    844  CA  PHE X  55      51.379  27.274  52.886  0.00  0.00           C  
ATOM    845  HA  PHE X  55      50.301  27.437  52.964  0.00  0.00           H  
ATOM    846  CB  PHE X  55      51.859  26.847  54.257  0.00  0.00           C  
ATOM    847  HB2 PHE X  55      51.464  25.859  54.498  0.00  0.00           H  
ATOM    848  HB3 PHE X  55      52.917  26.622  54.126  0.00  0.00           H  
ATOM    849  CG  PHE X  55      51.770  27.872  55.342  0.00  0.00           C  
ATOM    850  CD1 PHE X  55      52.878  28.692  55.591  0.00  0.00           C  
ATOM    851  HD1 PHE X  55      53.725  28.656  54.911  0.00  0.00           H  
ATOM    852  CE1 PHE X  55      52.690  29.595  56.611  0.00  0.00           C  
ATOM    853  HE1 PHE X  55      53.534  30.241  56.842  0.00  0.00           H  
ATOM    854  CZ  PHE X  55      51.558  29.749  57.357  0.00  0.00           C  
ATOM    855  HZ  PHE X  55      51.362  30.592  58.015  0.00  0.00           H  
ATOM    856  CE2 PHE X  55      50.507  28.960  57.024  0.00  0.00           C  
ATOM    857  HE2 PHE X  55      49.536  29.085  57.495  0.00  0.00           H  
ATOM    858  CD2 PHE X  55      50.574  28.006  56.040  0.00  0.00           C  
ATOM    859  HD2 PHE X  55      49.689  27.421  55.800  0.00  0.00           H  
ATOM    860  C   PHE X  55      51.964  28.617  52.638  0.00  0.00           C  
ATOM    861  O   PHE X  55      51.127  29.517  52.784  0.00  0.00           O  
ATOM    862  N   TYR X  56      52.941  28.810  51.785  0.00  0.00           N  
ATOM    863  H   TYR X  56      53.544  28.021  51.607  0.00  0.00           H  
ATOM    864  CA  TYR X  56      53.250  30.146  51.120  0.00  0.00           C  
ATOM    865  HA  TYR X  56      53.082  30.895  51.897  0.00  0.00           H  
ATOM    866  CB  TYR X  56      54.755  30.178  50.702  0.00  0.00           C  
ATOM    867  HB2 TYR X  56      54.986  29.378  49.997  0.00  0.00           H  
ATOM    868  HB3 TYR X  56      54.893  31.151  50.232  0.00  0.00           H  
ATOM    869  CG  TYR X  56      55.731  30.114  51.837  0.00  0.00           C  
ATOM    870  CD1 TYR X  56      55.717  31.109  52.821  0.00  0.00           C  
ATOM    871  HD1 TYR X  56      54.973  31.891  52.690  0.00  0.00           H  
ATOM    872  CE1 TYR X  56      56.606  31.112  53.871  0.00  0.00           C  
ATOM    873  HE1 TYR X  56      56.513  31.890  54.625  0.00  0.00           H  
ATOM    874  CZ  TYR X  56      57.453  30.026  54.042  0.00  0.00           C  
ATOM    875  OH  TYR X  56      58.396  30.051  55.010  0.00  0.00           O  
ATOM    876  HH  TYR X  56      58.940  29.265  54.933  0.00  0.00           H  
ATOM    877  CE2 TYR X  56      57.542  29.034  52.983  0.00  0.00           C  
ATOM    878  HE2 TYR X  56      58.277  28.233  53.022  0.00  0.00           H  
ATOM    879  CD2 TYR X  56      56.725  29.116  51.848  0.00  0.00           C  
ATOM    880  HD2 TYR X  56      56.862  28.422  51.023  0.00  0.00           H  
ATOM    881  C   TYR X  56      52.362  30.480  49.893  0.00  0.00           C  
ATOM    882  O   TYR X  56      51.829  31.576  49.757  0.00  0.00           O  
ATOM    883  N   LEU X  57      52.140  29.534  49.041  0.00  0.00           N  
ATOM    884  H   LEU X  57      52.725  28.730  49.211  0.00  0.00           H  
ATOM    885  CA  LEU X  57      51.135  29.619  47.984  0.00  0.00           C  
ATOM    886  HA  LEU X  57      51.520  30.442  47.378  0.00  0.00           H  
ATOM    887  CB  LEU X  57      51.437  28.526  46.927  0.00  0.00           C  
ATOM    888  HB2 LEU X  57      52.431  28.612  46.487  0.00  0.00           H  
ATOM    889  HB3 LEU X  57      51.609  27.547  47.374  0.00  0.00           H  
ATOM    890  CG  LEU X  57      50.273  28.261  45.960  0.00  0.00           C  
ATOM    891  HG  LEU X  57      49.389  27.863  46.459  0.00  0.00           H  
ATOM    892  CD1 LEU X  57      49.825  29.494  45.129  0.00  0.00           C  
ATOM    893 HD11 LEU X  57      50.678  29.991  44.666  0.00  0.00           H  
ATOM    894 HD12 LEU X  57      49.138  29.128  44.367  0.00  0.00           H  
ATOM    895 HD13 LEU X  57      49.345  30.241  45.761  0.00  0.00           H  
ATOM    896  CD2 LEU X  57      50.715  27.242  44.899  0.00  0.00           C  
ATOM    897 HD21 LEU X  57      49.903  26.921  44.246  0.00  0.00           H  
ATOM    898 HD22 LEU X  57      51.438  27.688  44.217  0.00  0.00           H  
ATOM    899 HD23 LEU X  57      50.997  26.271  45.308  0.00  0.00           H  
ATOM    900  C   LEU X  57      49.758  29.897  48.489  0.00  0.00           C  
ATOM    901  O   LEU X  57      49.055  30.769  47.989  0.00  0.00           O  
ATOM    902  N   GLY X  58      49.348  29.236  49.572  0.00  0.00           N  
ATOM    903  H   GLY X  58      50.025  28.640  50.026  0.00  0.00           H  
ATOM    904  CA  GLY X  58      48.084  29.398  50.391  0.00  0.00           C  
ATOM    905  HA2 GLY X  58      47.257  29.258  49.692  0.00  0.00           H  
ATOM    906  HA3 GLY X  58      48.211  28.568  51.088  0.00  0.00           H  
ATOM    907  C   GLY X  58      47.877  30.681  51.224  0.00  0.00           C  
ATOM    908  O   GLY X  58      46.965  31.467  51.175  0.00  0.00           O  
ATOM    909  N   GLN X  59      48.982  31.249  51.699  0.00  0.00           N  
ATOM    910  H   GLN X  59      49.806  30.676  51.801  0.00  0.00           H  
ATOM    911  CA  GLN X  59      49.093  32.583  52.323  0.00  0.00           C  
ATOM    912  HA  GLN X  59      48.327  32.714  53.091  0.00  0.00           H  
ATOM    913  CB  GLN X  59      50.420  32.671  53.131  0.00  0.00           C  
ATOM    914  HB2 GLN X  59      50.420  31.798  53.784  0.00  0.00           H  
ATOM    915  HB3 GLN X  59      51.200  32.692  52.369  0.00  0.00           H  
ATOM    916  CG  GLN X  59      50.502  33.919  54.027  0.00  0.00           C  
ATOM    917  HG2 GLN X  59      50.859  34.812  53.513  0.00  0.00           H  
ATOM    918  HG3 GLN X  59      49.494  34.128  54.385  0.00  0.00           H  
ATOM    919  CD  GLN X  59      51.360  33.685  55.321  0.00  0.00           C  
ATOM    920  OE1 GLN X  59      51.006  33.115  56.334  0.00  0.00           O  
ATOM    921  NE2 GLN X  59      52.556  34.224  55.356  0.00  0.00           N  
ATOM    922 HE21 GLN X  59      53.147  33.899  56.105  0.00  0.00           H  
ATOM    923 HE22 GLN X  59      52.890  34.720  54.542  0.00  0.00           H  
ATOM    924  C   GLN X  59      48.966  33.753  51.334  0.00  0.00           C  
ATOM    925  O   GLN X  59      48.293  34.722  51.543  0.00  0.00           O  
ATOM    926  N   TYR X  60      49.496  33.617  50.094  0.00  0.00           N  
ATOM    927  H   TYR X  60      50.036  32.770  50.006  0.00  0.00           H  
ATOM    928  CA  TYR X  60      49.254  34.477  48.979  0.00  0.00           C  
ATOM    929  HA  TYR X  60      49.557  35.485  49.270  0.00  0.00           H  
ATOM    930  CB  TYR X  60      50.156  33.897  47.934  0.00  0.00           C  
ATOM    931  HB2 TYR X  60      51.200  34.079  48.188  0.00  0.00           H  
ATOM    932  HB3 TYR X  60      50.185  32.808  47.933  0.00  0.00           H  
ATOM    933  CG  TYR X  60      49.971  34.436  46.549  0.00  0.00           C  
ATOM    934  CD1 TYR X  60      49.690  35.794  46.175  0.00  0.00           C  
ATOM    935  HD1 TYR X  60      49.760  36.620  46.878  0.00  0.00           H  
ATOM    936  CE1 TYR X  60      49.568  36.220  44.836  0.00  0.00           C  
ATOM    937  HE1 TYR X  60      49.327  37.268  44.678  0.00  0.00           H  
ATOM    938  CZ  TYR X  60      49.403  35.200  43.879  0.00  0.00           C  
ATOM    939  OH  TYR X  60      49.100  35.366  42.566  0.00  0.00           O  
ATOM    940  HH  TYR X  60      48.775  36.261  42.438  0.00  0.00           H  
ATOM    941  CE2 TYR X  60      49.576  33.903  44.252  0.00  0.00           C  
ATOM    942  HE2 TYR X  60      49.601  33.127  43.492  0.00  0.00           H  
ATOM    943  CD2 TYR X  60      49.984  33.561  45.496  0.00  0.00           C  
ATOM    944  HD2 TYR X  60      50.136  32.498  45.662  0.00  0.00           H  
ATOM    945  C   TYR X  60      47.751  34.579  48.567  0.00  0.00           C  
ATOM    946  O   TYR X  60      47.118  35.581  48.502  0.00  0.00           O  
ATOM    947  N   ILE X  61      47.136  33.433  48.265  0.00  0.00           N  
ATOM    948  H   ILE X  61      47.779  32.659  48.335  0.00  0.00           H  
ATOM    949  CA  ILE X  61      45.729  33.259  47.963  0.00  0.00           C  
ATOM    950  HA  ILE X  61      45.588  33.803  47.027  0.00  0.00           H  
ATOM    951  CB  ILE X  61      45.386  31.769  47.756  0.00  0.00           C  
ATOM    952  HB  ILE X  61      45.610  31.245  48.685  0.00  0.00           H  
ATOM    953  CG2 ILE X  61      43.913  31.366  47.547  0.00  0.00           C  
ATOM    954 HG21 ILE X  61      43.777  30.287  47.634  0.00  0.00           H  
ATOM    955 HG22 ILE X  61      43.298  31.835  48.315  0.00  0.00           H  
ATOM    956 HG23 ILE X  61      43.550  31.768  46.602  0.00  0.00           H  
ATOM    957  CG1 ILE X  61      46.131  31.139  46.589  0.00  0.00           C  
ATOM    958 HG12 ILE X  61      45.618  31.484  45.690  0.00  0.00           H  
ATOM    959 HG13 ILE X  61      47.123  31.569  46.452  0.00  0.00           H  
ATOM    960  CD1 ILE X  61      46.227  29.571  46.501  0.00  0.00           C  
ATOM    961 HD11 ILE X  61      47.087  29.266  47.098  0.00  0.00           H  
ATOM    962 HD12 ILE X  61      45.300  29.101  46.831  0.00  0.00           H  
ATOM    963 HD13 ILE X  61      46.526  29.276  45.495  0.00  0.00           H  
ATOM    964  C   ILE X  61      44.829  33.895  49.001  0.00  0.00           C  
ATOM    965  O   ILE X  61      43.917  34.540  48.653  0.00  0.00           O  
ATOM    966  N   MET X  62      45.235  33.913  50.236  0.00  0.00           N  
ATOM    967  H   MET X  62      45.980  33.284  50.495  0.00  0.00           H  
ATOM    968  CA  MET X  62      44.401  34.405  51.381  0.00  0.00           C  
ATOM    969  HA  MET X  62      43.361  34.172  51.142  0.00  0.00           H  
ATOM    970  CB  MET X  62      44.515  33.468  52.624  0.00  0.00           C  
ATOM    971  HB2 MET X  62      44.169  32.478  52.328  0.00  0.00           H  
ATOM    972  HB3 MET X  62      45.559  33.354  52.914  0.00  0.00           H  
ATOM    973  CG  MET X  62      43.736  33.920  53.877  0.00  0.00           C  
ATOM    974  HG2 MET X  62      43.884  33.281  54.749  0.00  0.00           H  
ATOM    975  HG3 MET X  62      44.091  34.873  54.275  0.00  0.00           H  
ATOM    976  SD  MET X  62      41.925  34.047  53.550  0.00  0.00           S  
ATOM    977  CE  MET X  62      41.512  32.355  53.926  0.00  0.00           C  
ATOM    978  HE1 MET X  62      42.013  31.713  53.198  0.00  0.00           H  
ATOM    979  HE2 MET X  62      41.830  32.105  54.940  0.00  0.00           H  
ATOM    980  HE3 MET X  62      40.437  32.183  53.829  0.00  0.00           H  
ATOM    981  C   MET X  62      44.475  35.880  51.686  0.00  0.00           C  
ATOM    982  O   MET X  62      43.453  36.521  51.538  0.00  0.00           O  
ATOM    983  N   THR X  63      45.756  36.351  51.726  0.00  0.00           N  
ATOM    984  H   THR X  63      46.498  35.748  51.403  0.00  0.00           H  
ATOM    985  CA  THR X  63      46.060  37.803  51.751  0.00  0.00           C  
ATOM    986  HA  THR X  63      45.666  38.129  52.716  0.00  0.00           H  
ATOM    987  CB  THR X  63      47.536  38.019  51.699  0.00  0.00           C  
ATOM    988  HB  THR X  63      47.822  39.046  51.459  0.00  0.00           H  
ATOM    989  CG2 THR X  63      48.283  37.599  53.000  0.00  0.00           C  
ATOM    990 HG21 THR X  63      47.968  36.589  53.258  0.00  0.00           H  
ATOM    991 HG22 THR X  63      49.349  37.497  52.797  0.00  0.00           H  
ATOM    992 HG23 THR X  63      48.076  38.327  53.784  0.00  0.00           H  
ATOM    993  OG1 THR X  63      48.038  37.169  50.689  0.00  0.00           O  
ATOM    994  HG1 THR X  63      48.253  36.377  51.186  0.00  0.00           H  
ATOM    995  C   THR X  63      45.403  38.591  50.632  0.00  0.00           C  
ATOM    996  O   THR X  63      44.900  39.681  50.733  0.00  0.00           O  
ATOM    997  N   LYS X  64      45.363  38.039  49.355  0.00  0.00           N  
ATOM    998  H   LYS X  64      45.966  37.244  49.203  0.00  0.00           H  
ATOM    999  CA  LYS X  64      44.894  38.712  48.136  0.00  0.00           C  
ATOM   1000  HA  LYS X  64      44.609  39.748  48.329  0.00  0.00           H  
ATOM   1001  CB  LYS X  64      46.083  38.638  47.167  0.00  0.00           C  
ATOM   1002  HB2 LYS X  64      46.144  37.555  47.059  0.00  0.00           H  
ATOM   1003  HB3 LYS X  64      45.790  39.135  46.243  0.00  0.00           H  
ATOM   1004  CG  LYS X  64      47.419  39.014  47.618  0.00  0.00           C  
ATOM   1005  HG2 LYS X  64      47.768  38.404  48.453  0.00  0.00           H  
ATOM   1006  HG3 LYS X  64      48.150  38.907  46.817  0.00  0.00           H  
ATOM   1007  CD  LYS X  64      47.672  40.471  48.047  0.00  0.00           C  
ATOM   1008  HD2 LYS X  64      47.399  40.751  49.064  0.00  0.00           H  
ATOM   1009  HD3 LYS X  64      48.750  40.627  48.005  0.00  0.00           H  
ATOM   1010  CE  LYS X  64      47.102  41.556  47.109  0.00  0.00           C  
ATOM   1011  HE2 LYS X  64      46.016  41.495  47.190  0.00  0.00           H  
ATOM   1012  HE3 LYS X  64      47.363  42.507  47.571  0.00  0.00           H  
ATOM   1013  NZ  LYS X  64      47.670  41.525  45.683  0.00  0.00           N1+
ATOM   1014  HZ1 LYS X  64      47.414  40.647  45.256  0.00  0.00           H  
ATOM   1015  HZ2 LYS X  64      47.335  42.225  45.035  0.00  0.00           H  
ATOM   1016  HZ3 LYS X  64      48.676  41.607  45.730  0.00  0.00           H  
ATOM   1017  C   LYS X  64      43.512  38.177  47.677  0.00  0.00           C  
ATOM   1018  O   LYS X  64      43.101  38.244  46.494  0.00  0.00           O  
ATOM   1019  N   ARG X  65      42.749  37.540  48.633  0.00  0.00           N  
ATOM   1020  H   ARG X  65      43.038  37.588  49.599  0.00  0.00           H  
ATOM   1021  CA  ARG X  65      41.537  36.783  48.429  0.00  0.00           C  
ATOM   1022  HA  ARG X  65      41.581  35.870  49.025  0.00  0.00           H  
ATOM   1023  CB  ARG X  65      40.394  37.719  48.993  0.00  0.00           C  
ATOM   1024  HB2 ARG X  65      40.681  38.497  49.700  0.00  0.00           H  
ATOM   1025  HB3 ARG X  65      39.994  38.298  48.161  0.00  0.00           H  
ATOM   1026  CG  ARG X  65      39.219  36.909  49.651  0.00  0.00           C  
ATOM   1027  HG2 ARG X  65      38.965  35.977  49.145  0.00  0.00           H  
ATOM   1028  HG3 ARG X  65      39.617  36.716  50.647  0.00  0.00           H  
ATOM   1029  CD  ARG X  65      38.076  37.863  49.817  0.00  0.00           C  
ATOM   1030  HD2 ARG X  65      38.419  38.669  50.469  0.00  0.00           H  
ATOM   1031  HD3 ARG X  65      37.877  38.277  48.826  0.00  0.00           H  
ATOM   1032  NE  ARG X  65      36.902  37.193  50.421  0.00  0.00           N  
ATOM   1033  HE  ARG X  65      36.175  36.779  49.856  0.00  0.00           H  
ATOM   1034  CZ  ARG X  65      36.479  37.481  51.642  0.00  0.00           C  
ATOM   1035  NH1 ARG X  65      37.128  38.162  52.518  0.00  0.00           N1+
ATOM   1036 HH11 ARG X  65      38.060  38.492  52.308  0.00  0.00           H  
ATOM   1037 HH12 ARG X  65      36.689  38.296  53.418  0.00  0.00           H  
ATOM   1038  NH2 ARG X  65      35.332  37.011  52.010  0.00  0.00           N  
ATOM   1039 HH21 ARG X  65      34.833  36.426  51.357  0.00  0.00           H  
ATOM   1040 HH22 ARG X  65      34.939  37.533  52.780  0.00  0.00           H  
ATOM   1041  C   ARG X  65      41.289  36.208  47.038  0.00  0.00           C  
ATOM   1042  O   ARG X  65      40.358  36.481  46.343  0.00  0.00           O  
ATOM   1043  N   LEU X  66      42.254  35.481  46.505  0.00  0.00           N  
ATOM   1044  H   LEU X  66      43.089  35.369  47.060  0.00  0.00           H  
ATOM   1045  CA  LEU X  66      42.234  34.867  45.137  0.00  0.00           C  
ATOM   1046  HA  LEU X  66      41.949  35.645  44.427  0.00  0.00           H  
ATOM   1047  CB  LEU X  66      43.658  34.531  44.718  0.00  0.00           C  
ATOM   1048  HB2 LEU X  66      43.955  33.764  45.433  0.00  0.00           H  
ATOM   1049  HB3 LEU X  66      43.495  34.199  43.693  0.00  0.00           H  
ATOM   1050  CG  LEU X  66      44.717  35.633  44.802  0.00  0.00           C  
ATOM   1051  HG  LEU X  66      44.678  35.954  45.843  0.00  0.00           H  
ATOM   1052  CD1 LEU X  66      46.111  35.114  44.473  0.00  0.00           C  
ATOM   1053 HD11 LEU X  66      46.287  35.027  43.401  0.00  0.00           H  
ATOM   1054 HD12 LEU X  66      46.895  35.762  44.863  0.00  0.00           H  
ATOM   1055 HD13 LEU X  66      46.341  34.085  44.751  0.00  0.00           H  
ATOM   1056  CD2 LEU X  66      44.508  36.755  43.840  0.00  0.00           C  
ATOM   1057 HD21 LEU X  66      45.314  37.475  43.985  0.00  0.00           H  
ATOM   1058 HD22 LEU X  66      44.464  36.335  42.835  0.00  0.00           H  
ATOM   1059 HD23 LEU X  66      43.556  37.231  44.071  0.00  0.00           H  
ATOM   1060  C   LEU X  66      41.321  33.619  44.999  0.00  0.00           C  
ATOM   1061  O   LEU X  66      41.623  32.663  44.357  0.00  0.00           O  
ATOM   1062  N   TYR X  67      40.116  33.606  45.608  0.00  0.00           N  
ATOM   1063  H   TYR X  67      39.864  34.547  45.869  0.00  0.00           H  
ATOM   1064  CA  TYR X  67      39.076  32.512  45.629  0.00  0.00           C  
ATOM   1065  HA  TYR X  67      39.346  31.830  44.820  0.00  0.00           H  
ATOM   1066  CB  TYR X  67      39.085  31.755  46.963  0.00  0.00           C  
ATOM   1067  HB2 TYR X  67      38.464  30.861  46.926  0.00  0.00           H  
ATOM   1068  HB3 TYR X  67      40.099  31.412  47.170  0.00  0.00           H  
ATOM   1069  CG  TYR X  67      38.736  32.472  48.152  0.00  0.00           C  
ATOM   1070  CD1 TYR X  67      37.423  32.547  48.707  0.00  0.00           C  
ATOM   1071  HD1 TYR X  67      36.652  32.062  48.114  0.00  0.00           H  
ATOM   1072  CE1 TYR X  67      37.139  33.107  49.941  0.00  0.00           C  
ATOM   1073  HE1 TYR X  67      36.133  32.979  50.331  0.00  0.00           H  
ATOM   1074  CZ  TYR X  67      38.179  33.736  50.666  0.00  0.00           C  
ATOM   1075  OH  TYR X  67      37.820  34.222  51.879  0.00  0.00           O  
ATOM   1076  HH  TYR X  67      36.873  34.210  52.037  0.00  0.00           H  
ATOM   1077  CE2 TYR X  67      39.476  33.636  50.176  0.00  0.00           C  
ATOM   1078  HE2 TYR X  67      40.291  34.138  50.689  0.00  0.00           H  
ATOM   1079  CD2 TYR X  67      39.718  32.993  48.946  0.00  0.00           C  
ATOM   1080  HD2 TYR X  67      40.765  33.005  48.655  0.00  0.00           H  
ATOM   1081  C   TYR X  67      37.705  33.112  45.321  0.00  0.00           C  
ATOM   1082  O   TYR X  67      37.587  34.323  45.093  0.00  0.00           O  
ATOM   1083  N   ASP X  68      36.759  32.262  45.025  0.00  0.00           N  
ATOM   1084  H   ASP X  68      36.969  31.316  45.307  0.00  0.00           H  
ATOM   1085  CA  ASP X  68      35.427  32.611  44.446  0.00  0.00           C  
ATOM   1086  HA  ASP X  68      35.497  33.537  43.873  0.00  0.00           H  
ATOM   1087  CB  ASP X  68      34.981  31.578  43.337  0.00  0.00           C  
ATOM   1088  HB2 ASP X  68      34.197  32.051  42.745  0.00  0.00           H  
ATOM   1089  HB3 ASP X  68      35.818  31.237  42.727  0.00  0.00           H  
ATOM   1090  CG  ASP X  68      34.383  30.396  43.962  0.00  0.00           C  
ATOM   1091  OD1 ASP X  68      35.136  29.431  44.138  0.00  0.00           O  
ATOM   1092  OD2 ASP X  68      33.162  30.243  44.070  0.00  0.00           O1-
ATOM   1093  C   ASP X  68      34.310  32.776  45.516  0.00  0.00           C  
ATOM   1094  O   ASP X  68      34.490  32.751  46.696  0.00  0.00           O  
ATOM   1095  N   GLU X  69      33.221  33.367  44.953  0.00  0.00           N  
ATOM   1096  H   GLU X  69      33.146  33.480  43.953  0.00  0.00           H  
ATOM   1097  CA  GLU X  69      32.102  33.918  45.774  0.00  0.00           C  
ATOM   1098  HA  GLU X  69      32.059  33.503  46.783  0.00  0.00           H  
ATOM   1099  CB  GLU X  69      32.245  35.527  45.794  0.00  0.00           C  
ATOM   1100  HB2 GLU X  69      33.256  35.823  46.077  0.00  0.00           H  
ATOM   1101  HB3 GLU X  69      32.101  35.927  44.791  0.00  0.00           H  
ATOM   1102  CG  GLU X  69      31.305  36.213  46.843  0.00  0.00           C  
ATOM   1103  HG2 GLU X  69      30.312  36.230  46.393  0.00  0.00           H  
ATOM   1104  HG3 GLU X  69      31.207  35.555  47.706  0.00  0.00           H  
ATOM   1105  CD  GLU X  69      31.729  37.650  47.224  0.00  0.00           C  
ATOM   1106  OE1 GLU X  69      30.955  38.510  46.810  0.00  0.00           O  
ATOM   1107  OE2 GLU X  69      32.677  37.882  47.943  0.00  0.00           O1-
ATOM   1108  C   GLU X  69      30.761  33.402  45.299  0.00  0.00           C  
ATOM   1109  O   GLU X  69      29.682  33.906  45.569  0.00  0.00           O  
ATOM   1110  N   LYS X  70      30.879  32.192  44.671  0.00  0.00           N  
ATOM   1111  H   LYS X  70      31.753  31.695  44.748  0.00  0.00           H  
ATOM   1112  CA  LYS X  70      29.791  31.478  43.964  0.00  0.00           C  
ATOM   1113  HA  LYS X  70      28.819  31.897  44.230  0.00  0.00           H  
ATOM   1114  CB  LYS X  70      30.076  31.448  42.429  0.00  0.00           C  
ATOM   1115  HB2 LYS X  70      30.944  30.833  42.187  0.00  0.00           H  
ATOM   1116  HB3 LYS X  70      29.205  30.988  41.963  0.00  0.00           H  
ATOM   1117  CG  LYS X  70      30.333  32.790  41.747  0.00  0.00           C  
ATOM   1118  HG2 LYS X  70      31.157  33.286  42.260  0.00  0.00           H  
ATOM   1119  HG3 LYS X  70      30.631  32.527  40.733  0.00  0.00           H  
ATOM   1120  CD  LYS X  70      29.072  33.620  41.530  0.00  0.00           C  
ATOM   1121  HD2 LYS X  70      28.526  33.281  40.649  0.00  0.00           H  
ATOM   1122  HD3 LYS X  70      28.451  33.470  42.413  0.00  0.00           H  
ATOM   1123  CE  LYS X  70      29.287  35.133  41.589  0.00  0.00           C  
ATOM   1124  HE2 LYS X  70      28.326  35.646  41.561  0.00  0.00           H  
ATOM   1125  HE3 LYS X  70      29.782  35.384  42.528  0.00  0.00           H  
ATOM   1126  NZ  LYS X  70      30.067  35.637  40.455  0.00  0.00           N1+
ATOM   1127  HZ1 LYS X  70      29.447  35.994  39.742  0.00  0.00           H  
ATOM   1128  HZ2 LYS X  70      30.727  36.350  40.728  0.00  0.00           H  
ATOM   1129  HZ3 LYS X  70      30.580  34.881  40.023  0.00  0.00           H  
ATOM   1130  C   LYS X  70      29.561  30.003  44.412  0.00  0.00           C  
ATOM   1131  O   LYS X  70      28.468  29.414  44.515  0.00  0.00           O  
ATOM   1132  N   GLN X  71      30.728  29.237  44.469  0.00  0.00           N  
ATOM   1133  H   GLN X  71      31.600  29.692  44.245  0.00  0.00           H  
ATOM   1134  CA  GLN X  71      30.689  27.743  44.781  0.00  0.00           C  
ATOM   1135  HA  GLN X  71      29.847  27.541  45.447  0.00  0.00           H  
ATOM   1136  CB  GLN X  71      30.592  26.951  43.521  0.00  0.00           C  
ATOM   1137  HB2 GLN X  71      31.234  27.497  42.832  0.00  0.00           H  
ATOM   1138  HB3 GLN X  71      30.876  25.910  43.673  0.00  0.00           H  
ATOM   1139  CG  GLN X  71      29.260  26.879  42.758  0.00  0.00           C  
ATOM   1140  HG2 GLN X  71      28.457  26.547  43.416  0.00  0.00           H  
ATOM   1141  HG3 GLN X  71      28.995  27.898  42.475  0.00  0.00           H  
ATOM   1142  CD  GLN X  71      29.332  25.907  41.626  0.00  0.00           C  
ATOM   1143  OE1 GLN X  71      30.090  24.931  41.564  0.00  0.00           O  
ATOM   1144  NE2 GLN X  71      28.662  26.239  40.549  0.00  0.00           N  
ATOM   1145 HE21 GLN X  71      28.482  25.536  39.849  0.00  0.00           H  
ATOM   1146 HE22 GLN X  71      27.969  26.960  40.690  0.00  0.00           H  
ATOM   1147  C   GLN X  71      31.696  27.254  45.768  0.00  0.00           C  
ATOM   1148  O   GLN X  71      31.865  26.130  46.083  0.00  0.00           O  
ATOM   1149  N   GLN X  72      32.512  28.207  46.299  0.00  0.00           N  
ATOM   1150  H   GLN X  72      32.262  29.159  46.079  0.00  0.00           H  
ATOM   1151  CA  GLN X  72      33.734  28.034  47.096  0.00  0.00           C  
ATOM   1152  HA  GLN X  72      34.282  28.959  46.906  0.00  0.00           H  
ATOM   1153  CB  GLN X  72      33.248  27.944  48.592  0.00  0.00           C  
ATOM   1154  HB2 GLN X  72      32.915  26.918  48.752  0.00  0.00           H  
ATOM   1155  HB3 GLN X  72      34.169  28.005  49.172  0.00  0.00           H  
ATOM   1156  CG  GLN X  72      32.084  28.915  49.038  0.00  0.00           C  
ATOM   1157  HG2 GLN X  72      31.154  28.447  48.717  0.00  0.00           H  
ATOM   1158  HG3 GLN X  72      32.184  28.898  50.123  0.00  0.00           H  
ATOM   1159  CD  GLN X  72      32.317  30.328  48.500  0.00  0.00           C  
ATOM   1160  OE1 GLN X  72      31.642  30.782  47.632  0.00  0.00           O  
ATOM   1161  NE2 GLN X  72      33.409  31.068  48.795  0.00  0.00           N  
ATOM   1162 HE21 GLN X  72      33.539  31.810  48.125  0.00  0.00           H  
ATOM   1163 HE22 GLN X  72      33.997  30.649  49.499  0.00  0.00           H  
ATOM   1164  C   GLN X  72      34.622  26.827  46.767  0.00  0.00           C  
ATOM   1165  O   GLN X  72      34.757  25.781  47.408  0.00  0.00           O  
ATOM   1166  N   HIP X  73      35.024  26.905  45.464  0.00  0.00           N  
ATOM   1167  H   HIP X  73      34.999  27.789  44.979  0.00  0.00           H  
ATOM   1168  CA  HIP X  73      35.353  25.709  44.657  0.00  0.00           C  
ATOM   1169  HA  HIP X  73      35.379  24.869  45.353  0.00  0.00           H  
ATOM   1170  CB  HIP X  73      34.168  25.352  43.679  0.00  0.00           C  
ATOM   1171  HB2 HIP X  73      34.203  24.306  43.377  0.00  0.00           H  
ATOM   1172  HB3 HIP X  73      33.240  25.333  44.251  0.00  0.00           H  
ATOM   1173  CG  HIP X  73      33.979  26.265  42.581  0.00  0.00           C  
ATOM   1174  ND1 HIP X  73      33.861  27.631  42.493  0.00  0.00           N1+
ATOM   1175  HD1 HIP X  73      34.061  28.310  43.214  0.00  0.00           H  
ATOM   1176  CE1 HIP X  73      33.509  28.070  41.261  0.00  0.00           C  
ATOM   1177  HE1 HIP X  73      33.392  29.080  40.898  0.00  0.00           H  
ATOM   1178  NE2 HIP X  73      33.461  26.964  40.523  0.00  0.00           N  
ATOM   1179  HE2 HIP X  73      33.366  26.894  39.520  0.00  0.00           H  
ATOM   1180  CD2 HIP X  73      33.692  25.863  41.314  0.00  0.00           C  
ATOM   1181  HD2 HIP X  73      33.477  24.858  40.984  0.00  0.00           H  
ATOM   1182  C   HIP X  73      36.681  25.752  43.895  0.00  0.00           C  
ATOM   1183  O   HIP X  73      37.443  24.846  43.952  0.00  0.00           O  
ATOM   1184  N   ILE X  74      36.963  26.944  43.317  0.00  0.00           N  
ATOM   1185  H   ILE X  74      36.245  27.652  43.363  0.00  0.00           H  
ATOM   1186  CA  ILE X  74      38.185  27.289  42.581  0.00  0.00           C  
ATOM   1187  HA  ILE X  74      38.826  26.406  42.542  0.00  0.00           H  
ATOM   1188  CB  ILE X  74      37.831  27.478  41.104  0.00  0.00           C  
ATOM   1189  HB  ILE X  74      38.746  27.775  40.593  0.00  0.00           H  
ATOM   1190  CG2 ILE X  74      37.304  26.233  40.385  0.00  0.00           C  
ATOM   1191 HG21 ILE X  74      36.240  26.107  40.591  0.00  0.00           H  
ATOM   1192 HG22 ILE X  74      37.440  26.446  39.325  0.00  0.00           H  
ATOM   1193 HG23 ILE X  74      37.924  25.420  40.762  0.00  0.00           H  
ATOM   1194  CG1 ILE X  74      36.937  28.759  40.992  0.00  0.00           C  
ATOM   1195 HG12 ILE X  74      36.129  28.695  41.720  0.00  0.00           H  
ATOM   1196 HG13 ILE X  74      37.482  29.679  41.200  0.00  0.00           H  
ATOM   1197  CD1 ILE X  74      36.257  28.984  39.631  0.00  0.00           C  
ATOM   1198 HD11 ILE X  74      36.966  29.423  38.928  0.00  0.00           H  
ATOM   1199 HD12 ILE X  74      35.722  28.148  39.182  0.00  0.00           H  
ATOM   1200 HD13 ILE X  74      35.473  29.735  39.717  0.00  0.00           H  
ATOM   1201  C   ILE X  74      39.073  28.353  43.190  0.00  0.00           C  
ATOM   1202  O   ILE X  74      38.682  29.051  44.123  0.00  0.00           O  
ATOM   1203  N   VAL X  75      40.313  28.482  42.704  0.00  0.00           N  
ATOM   1204  H   VAL X  75      40.726  27.790  42.098  0.00  0.00           H  
ATOM   1205  CA  VAL X  75      41.136  29.653  42.995  0.00  0.00           C  
ATOM   1206  HA  VAL X  75      40.459  30.377  43.456  0.00  0.00           H  
ATOM   1207  CB  VAL X  75      42.287  29.291  43.949  0.00  0.00           C  
ATOM   1208  HB  VAL X  75      42.933  30.159  44.085  0.00  0.00           H  
ATOM   1209  CG1 VAL X  75      41.704  28.940  45.371  0.00  0.00           C  
ATOM   1210 HG11 VAL X  75      42.473  28.943  46.145  0.00  0.00           H  
ATOM   1211 HG12 VAL X  75      40.974  29.672  45.717  0.00  0.00           H  
ATOM   1212 HG13 VAL X  75      41.185  27.984  45.450  0.00  0.00           H  
ATOM   1213  CG2 VAL X  75      43.128  28.078  43.448  0.00  0.00           C  
ATOM   1214 HG21 VAL X  75      44.115  27.964  43.896  0.00  0.00           H  
ATOM   1215 HG22 VAL X  75      42.594  27.176  43.745  0.00  0.00           H  
ATOM   1216 HG23 VAL X  75      43.174  28.075  42.357  0.00  0.00           H  
ATOM   1217  C   VAL X  75      41.741  30.248  41.745  0.00  0.00           C  
ATOM   1218  O   VAL X  75      41.744  29.695  40.672  0.00  0.00           O  
ATOM   1219  N   TYR X  76      42.405  31.443  41.903  0.00  0.00           N  
ATOM   1220  H   TYR X  76      42.408  31.833  42.833  0.00  0.00           H  
ATOM   1221  CA  TYR X  76      42.906  32.326  40.773  0.00  0.00           C  
ATOM   1222  HA  TYR X  76      42.820  31.789  39.826  0.00  0.00           H  
ATOM   1223  CB  TYR X  76      41.909  33.451  40.665  0.00  0.00           C  
ATOM   1224  HB2 TYR X  76      41.935  34.012  41.599  0.00  0.00           H  
ATOM   1225  HB3 TYR X  76      42.188  34.162  39.888  0.00  0.00           H  
ATOM   1226  CG  TYR X  76      40.415  33.030  40.492  0.00  0.00           C  
ATOM   1227  CD1 TYR X  76      39.899  32.451  39.341  0.00  0.00           C  
ATOM   1228  HD1 TYR X  76      40.646  32.289  38.568  0.00  0.00           H  
ATOM   1229  CE1 TYR X  76      38.563  32.227  39.149  0.00  0.00           C  
ATOM   1230  HE1 TYR X  76      38.310  31.897  38.145  0.00  0.00           H  
ATOM   1231  CZ  TYR X  76      37.620  32.496  40.136  0.00  0.00           C  
ATOM   1232  OH  TYR X  76      36.282  32.324  39.850  0.00  0.00           O  
ATOM   1233  HH  TYR X  76      36.165  32.124  38.918  0.00  0.00           H  
ATOM   1234  CE2 TYR X  76      38.106  32.923  41.377  0.00  0.00           C  
ATOM   1235  HE2 TYR X  76      37.327  33.049  42.125  0.00  0.00           H  
ATOM   1236  CD2 TYR X  76      39.486  33.162  41.560  0.00  0.00           C  
ATOM   1237  HD2 TYR X  76      39.886  33.471  42.523  0.00  0.00           H  
ATOM   1238  C   TYR X  76      44.330  32.861  40.890  0.00  0.00           C  
ATOM   1239  O   TYR X  76      44.757  33.732  40.198  0.00  0.00           O  
ATOM   1240  N   CYS X  77      45.153  32.245  41.742  0.00  0.00           N  
ATOM   1241  H   CYS X  77      44.780  31.442  42.225  0.00  0.00           H  
ATOM   1242  CA  CYS X  77      46.605  32.374  41.712  0.00  0.00           C  
ATOM   1243  HA  CYS X  77      46.802  33.436  41.873  0.00  0.00           H  
ATOM   1244  CB  CYS X  77      47.219  31.434  42.767  0.00  0.00           C  
ATOM   1245  HB2 CYS X  77      48.279  31.696  42.808  0.00  0.00           H  
ATOM   1246  HB3 CYS X  77      46.767  31.629  43.742  0.00  0.00           H  
ATOM   1247  SG  CYS X  77      46.855  29.765  42.224  0.00  0.00           S  
ATOM   1248  HG  CYS X  77      45.547  29.898  42.468  0.00  0.00           H  
ATOM   1249  C   CYS X  77      47.213  32.245  40.354  0.00  0.00           C  
ATOM   1250  O   CYS X  77      48.062  33.014  39.852  0.00  0.00           O  
ATOM   1251  N   SER X  78      46.567  31.357  39.559  0.00  0.00           N  
ATOM   1252  H   SER X  78      45.959  30.709  40.039  0.00  0.00           H  
ATOM   1253  CA  SER X  78      46.938  31.066  38.122  0.00  0.00           C  
ATOM   1254  HA  SER X  78      48.000  31.310  38.065  0.00  0.00           H  
ATOM   1255  CB  SER X  78      46.998  29.513  37.874  0.00  0.00           C  
ATOM   1256  HB2 SER X  78      47.733  29.189  37.136  0.00  0.00           H  
ATOM   1257  HB3 SER X  78      47.410  29.142  38.815  0.00  0.00           H  
ATOM   1258  OG  SER X  78      45.716  28.955  37.739  0.00  0.00           O  
ATOM   1259  HG  SER X  78      45.412  29.174  36.856  0.00  0.00           H  
ATOM   1260  C   SER X  78      46.199  31.806  37.037  0.00  0.00           C  
ATOM   1261  O   SER X  78      46.464  31.664  35.883  0.00  0.00           O  
ATOM   1262  N   ASN X  79      45.544  32.877  37.490  0.00  0.00           N  
ATOM   1263  H   ASN X  79      45.475  32.908  38.495  0.00  0.00           H  
ATOM   1264  CA  ASN X  79      45.227  34.089  36.681  0.00  0.00           C  
ATOM   1265  HA  ASN X  79      45.397  33.871  35.625  0.00  0.00           H  
ATOM   1266  CB  ASN X  79      43.694  34.348  36.717  0.00  0.00           C  
ATOM   1267  HB2 ASN X  79      43.193  33.420  36.441  0.00  0.00           H  
ATOM   1268  HB3 ASN X  79      43.391  34.564  37.742  0.00  0.00           H  
ATOM   1269  CG  ASN X  79      43.122  35.350  35.748  0.00  0.00           C  
ATOM   1270  OD1 ASN X  79      42.804  35.001  34.676  0.00  0.00           O  
ATOM   1271  ND2 ASN X  79      42.936  36.599  36.193  0.00  0.00           N  
ATOM   1272 HD21 ASN X  79      42.632  37.227  35.463  0.00  0.00           H  
ATOM   1273 HD22 ASN X  79      43.206  36.895  37.118  0.00  0.00           H  
ATOM   1274  C   ASN X  79      46.134  35.268  37.001  0.00  0.00           C  
ATOM   1275  O   ASN X  79      46.435  35.970  36.075  0.00  0.00           O  
ATOM   1276  N   ASP X  80      46.850  35.291  38.174  0.00  0.00           N  
ATOM   1277  H   ASP X  80      46.624  34.648  38.917  0.00  0.00           H  
ATOM   1278  CA  ASP X  80      47.337  36.501  38.746  0.00  0.00           C  
ATOM   1279  HA  ASP X  80      47.088  37.387  38.160  0.00  0.00           H  
ATOM   1280  CB  ASP X  80      46.834  36.594  40.190  0.00  0.00           C  
ATOM   1281  HB2 ASP X  80      45.754  36.443  40.163  0.00  0.00           H  
ATOM   1282  HB3 ASP X  80      47.194  35.737  40.758  0.00  0.00           H  
ATOM   1283  CG  ASP X  80      47.177  37.894  40.862  0.00  0.00           C  
ATOM   1284  OD1 ASP X  80      46.578  38.943  40.662  0.00  0.00           O  
ATOM   1285  OD2 ASP X  80      48.138  37.877  41.568  0.00  0.00           O1-
ATOM   1286  C   ASP X  80      48.880  36.462  38.722  0.00  0.00           C  
ATOM   1287  O   ASP X  80      49.554  37.427  38.477  0.00  0.00           O  
ATOM   1288  N   LEU X  81      49.423  35.245  38.722  0.00  0.00           N  
ATOM   1289  H   LEU X  81      48.858  34.494  39.090  0.00  0.00           H  
ATOM   1290  CA  LEU X  81      50.891  35.090  38.527  0.00  0.00           C  
ATOM   1291  HA  LEU X  81      51.245  35.894  37.879  0.00  0.00           H  
ATOM   1292  CB  LEU X  81      51.583  35.254  39.894  0.00  0.00           C  
ATOM   1293  HB2 LEU X  81      51.342  36.281  40.170  0.00  0.00           H  
ATOM   1294  HB3 LEU X  81      51.083  34.565  40.575  0.00  0.00           H  
ATOM   1295  CG  LEU X  81      53.068  34.991  40.008  0.00  0.00           C  
ATOM   1296  HG  LEU X  81      53.370  34.005  39.653  0.00  0.00           H  
ATOM   1297  CD1 LEU X  81      53.892  36.037  39.274  0.00  0.00           C  
ATOM   1298 HD11 LEU X  81      53.712  37.054  39.622  0.00  0.00           H  
ATOM   1299 HD12 LEU X  81      54.943  35.851  39.501  0.00  0.00           H  
ATOM   1300 HD13 LEU X  81      53.861  35.944  38.189  0.00  0.00           H  
ATOM   1301  CD2 LEU X  81      53.404  34.991  41.533  0.00  0.00           C  
ATOM   1302 HD21 LEU X  81      52.684  34.303  41.976  0.00  0.00           H  
ATOM   1303 HD22 LEU X  81      54.432  34.665  41.686  0.00  0.00           H  
ATOM   1304 HD23 LEU X  81      53.224  36.012  41.869  0.00  0.00           H  
ATOM   1305  C   LEU X  81      51.233  33.728  37.794  0.00  0.00           C  
ATOM   1306  O   LEU X  81      52.102  33.606  37.001  0.00  0.00           O  
ATOM   1307  N   LEU X  82      50.528  32.647  38.178  0.00  0.00           N  
ATOM   1308  H   LEU X  82      49.745  32.864  38.777  0.00  0.00           H  
ATOM   1309  CA  LEU X  82      51.047  31.218  38.038  0.00  0.00           C  
ATOM   1310  HA  LEU X  82      52.112  31.291  37.807  0.00  0.00           H  
ATOM   1311  CB  LEU X  82      50.823  30.547  39.416  0.00  0.00           C  
ATOM   1312  HB2 LEU X  82      49.808  30.835  39.692  0.00  0.00           H  
ATOM   1313  HB3 LEU X  82      50.925  29.471  39.281  0.00  0.00           H  
ATOM   1314  CG  LEU X  82      51.882  31.078  40.449  0.00  0.00           C  
ATOM   1315  HG  LEU X  82      51.879  32.163  40.343  0.00  0.00           H  
ATOM   1316  CD1 LEU X  82      51.459  30.790  41.841  0.00  0.00           C  
ATOM   1317 HD11 LEU X  82      51.492  29.719  42.036  0.00  0.00           H  
ATOM   1318 HD12 LEU X  82      52.232  31.213  42.483  0.00  0.00           H  
ATOM   1319 HD13 LEU X  82      50.491  31.230  42.083  0.00  0.00           H  
ATOM   1320  CD2 LEU X  82      53.346  30.584  40.202  0.00  0.00           C  
ATOM   1321 HD21 LEU X  82      53.673  30.817  39.189  0.00  0.00           H  
ATOM   1322 HD22 LEU X  82      54.043  30.982  40.938  0.00  0.00           H  
ATOM   1323 HD23 LEU X  82      53.348  29.493  40.220  0.00  0.00           H  
ATOM   1324  C   LEU X  82      50.457  30.396  36.853  0.00  0.00           C  
ATOM   1325  O   LEU X  82      50.618  29.207  36.704  0.00  0.00           O  
ATOM   1326  N   GLY X  83      49.600  30.992  35.951  0.00  0.00           N  
ATOM   1327  H   GLY X  83      49.538  31.997  35.907  0.00  0.00           H  
ATOM   1328  CA  GLY X  83      49.119  30.277  34.714  0.00  0.00           C  
ATOM   1329  HA2 GLY X  83      48.402  29.534  35.070  0.00  0.00           H  
ATOM   1330  HA3 GLY X  83      48.496  30.980  34.155  0.00  0.00           H  
ATOM   1331  C   GLY X  83      50.152  29.561  33.876  0.00  0.00           C  
ATOM   1332  O   GLY X  83      49.920  28.530  33.253  0.00  0.00           O  
ATOM   1333  N   ASP X  84      51.405  30.057  33.790  0.00  0.00           N  
ATOM   1334  H   ASP X  84      51.630  30.937  34.227  0.00  0.00           H  
ATOM   1335  CA  ASP X  84      52.536  29.447  33.067  0.00  0.00           C  
ATOM   1336  HA  ASP X  84      52.143  29.002  32.150  0.00  0.00           H  
ATOM   1337  CB  ASP X  84      53.434  30.638  32.564  0.00  0.00           C  
ATOM   1338  HB2 ASP X  84      52.912  31.389  31.969  0.00  0.00           H  
ATOM   1339  HB3 ASP X  84      53.936  31.185  33.361  0.00  0.00           H  
ATOM   1340  CG  ASP X  84      54.461  30.130  31.568  0.00  0.00           C  
ATOM   1341  OD1 ASP X  84      54.192  29.987  30.413  0.00  0.00           O  
ATOM   1342  OD2 ASP X  84      55.618  30.168  31.870  0.00  0.00           O1-
ATOM   1343  C   ASP X  84      53.276  28.308  33.704  0.00  0.00           C  
ATOM   1344  O   ASP X  84      54.313  27.849  33.261  0.00  0.00           O  
ATOM   1345  N   LEU X  85      52.799  27.845  34.895  0.00  0.00           N  
ATOM   1346  H   LEU X  85      52.093  28.466  35.262  0.00  0.00           H  
ATOM   1347  CA  LEU X  85      53.421  26.760  35.701  0.00  0.00           C  
ATOM   1348  HA  LEU X  85      54.129  26.187  35.099  0.00  0.00           H  
ATOM   1349  CB  LEU X  85      54.202  27.488  36.823  0.00  0.00           C  
ATOM   1350  HB2 LEU X  85      54.908  28.143  36.311  0.00  0.00           H  
ATOM   1351  HB3 LEU X  85      53.474  27.779  37.581  0.00  0.00           H  
ATOM   1352  CG  LEU X  85      55.128  26.582  37.647  0.00  0.00           C  
ATOM   1353  HG  LEU X  85      54.629  25.692  38.029  0.00  0.00           H  
ATOM   1354  CD1 LEU X  85      56.319  26.118  36.754  0.00  0.00           C  
ATOM   1355 HD11 LEU X  85      55.991  25.392  36.010  0.00  0.00           H  
ATOM   1356 HD12 LEU X  85      56.830  26.964  36.296  0.00  0.00           H  
ATOM   1357 HD13 LEU X  85      57.015  25.645  37.447  0.00  0.00           H  
ATOM   1358  CD2 LEU X  85      55.654  27.433  38.743  0.00  0.00           C  
ATOM   1359 HD21 LEU X  85      56.480  27.063  39.350  0.00  0.00           H  
ATOM   1360 HD22 LEU X  85      55.995  28.402  38.379  0.00  0.00           H  
ATOM   1361 HD23 LEU X  85      54.800  27.601  39.400  0.00  0.00           H  
ATOM   1362  C   LEU X  85      52.460  25.694  36.247  0.00  0.00           C  
ATOM   1363  O   LEU X  85      52.743  24.553  36.265  0.00  0.00           O  
ATOM   1364  N   PHE X  86      51.183  26.109  36.220  0.00  0.00           N  
ATOM   1365  H   PHE X  86      50.949  27.020  35.851  0.00  0.00           H  
ATOM   1366  CA  PHE X  86      49.963  25.182  36.502  0.00  0.00           C  
ATOM   1367  HA  PHE X  86      50.249  24.225  36.942  0.00  0.00           H  
ATOM   1368  CB  PHE X  86      49.195  25.906  37.628  0.00  0.00           C  
ATOM   1369  HB2 PHE X  86      49.007  26.952  37.386  0.00  0.00           H  
ATOM   1370  HB3 PHE X  86      48.223  25.412  37.621  0.00  0.00           H  
ATOM   1371  CG  PHE X  86      49.838  25.796  38.953  0.00  0.00           C  
ATOM   1372  CD1 PHE X  86      50.894  26.725  39.292  0.00  0.00           C  
ATOM   1373  HD1 PHE X  86      51.234  27.490  38.599  0.00  0.00           H  
ATOM   1374  CE1 PHE X  86      51.518  26.630  40.505  0.00  0.00           C  
ATOM   1375  HE1 PHE X  86      52.318  27.323  40.750  0.00  0.00           H  
ATOM   1376  CZ  PHE X  86      51.113  25.702  41.450  0.00  0.00           C  
ATOM   1377  HZ  PHE X  86      51.724  25.616  42.345  0.00  0.00           H  
ATOM   1378  CE2 PHE X  86      50.028  24.874  41.219  0.00  0.00           C  
ATOM   1379  HE2 PHE X  86      49.600  24.206  41.963  0.00  0.00           H  
ATOM   1380  CD2 PHE X  86      49.390  24.972  39.993  0.00  0.00           C  
ATOM   1381  HD2 PHE X  86      48.576  24.291  39.756  0.00  0.00           H  
ATOM   1382  C   PHE X  86      49.088  24.885  35.254  0.00  0.00           C  
ATOM   1383  O   PHE X  86      48.065  24.234  35.355  0.00  0.00           O  
ATOM   1384  N   GLY X  87      49.569  25.451  34.108  0.00  0.00           N  
ATOM   1385  H   GLY X  87      50.506  25.821  34.178  0.00  0.00           H  
ATOM   1386  CA  GLY X  87      48.981  25.235  32.750  0.00  0.00           C  
ATOM   1387  HA2 GLY X  87      49.724  25.534  32.007  0.00  0.00           H  
ATOM   1388  HA3 GLY X  87      48.904  24.168  32.536  0.00  0.00           H  
ATOM   1389  C   GLY X  87      47.690  25.878  32.363  0.00  0.00           C  
ATOM   1390  O   GLY X  87      47.113  25.555  31.347  0.00  0.00           O  
ATOM   1391  N   VAL X  88      47.035  26.550  33.424  0.00  0.00           N  
ATOM   1392  H   VAL X  88      47.617  26.780  34.215  0.00  0.00           H  
ATOM   1393  CA  VAL X  88      45.603  26.958  33.349  0.00  0.00           C  
ATOM   1394  HA  VAL X  88      45.323  26.949  32.294  0.00  0.00           H  
ATOM   1395  CB  VAL X  88      44.673  25.926  34.037  0.00  0.00           C  
ATOM   1396  HB  VAL X  88      43.704  26.423  34.023  0.00  0.00           H  
ATOM   1397  CG1 VAL X  88      44.589  24.722  33.126  0.00  0.00           C  
ATOM   1398 HG11 VAL X  88      43.881  24.065  33.632  0.00  0.00           H  
ATOM   1399 HG12 VAL X  88      44.201  25.073  32.169  0.00  0.00           H  
ATOM   1400 HG13 VAL X  88      45.558  24.258  32.944  0.00  0.00           H  
ATOM   1401  CG2 VAL X  88      45.151  25.586  35.451  0.00  0.00           C  
ATOM   1402 HG21 VAL X  88      45.537  24.577  35.593  0.00  0.00           H  
ATOM   1403 HG22 VAL X  88      45.924  26.313  35.700  0.00  0.00           H  
ATOM   1404 HG23 VAL X  88      44.259  25.719  36.064  0.00  0.00           H  
ATOM   1405  C   VAL X  88      45.392  28.411  33.926  0.00  0.00           C  
ATOM   1406  O   VAL X  88      46.004  28.789  34.902  0.00  0.00           O  
ATOM   1407  N   PRO X  89      44.174  29.011  33.686  0.00  0.00           N  
ATOM   1408  CD  PRO X  89      43.419  29.026  32.446  0.00  0.00           C  
ATOM   1409  HD2 PRO X  89      42.479  28.481  32.549  0.00  0.00           H  
ATOM   1410  HD3 PRO X  89      44.041  28.499  31.720  0.00  0.00           H  
ATOM   1411  CG  PRO X  89      43.306  30.464  31.962  0.00  0.00           C  
ATOM   1412  HG2 PRO X  89      42.403  30.553  31.359  0.00  0.00           H  
ATOM   1413  HG3 PRO X  89      44.243  30.732  31.474  0.00  0.00           H  
ATOM   1414  CB  PRO X  89      43.070  31.198  33.257  0.00  0.00           C  
ATOM   1415  HB2 PRO X  89      42.006  31.251  33.488  0.00  0.00           H  
ATOM   1416  HB3 PRO X  89      43.521  32.179  33.107  0.00  0.00           H  
ATOM   1417  CA  PRO X  89      43.775  30.329  34.311  0.00  0.00           C  
ATOM   1418  HA  PRO X  89      44.711  30.857  34.510  0.00  0.00           H  
ATOM   1419  C   PRO X  89      43.015  30.201  35.594  0.00  0.00           C  
ATOM   1420  O   PRO X  89      43.026  31.039  36.459  0.00  0.00           O  
ATOM   1421  N   SER X  90      42.556  28.972  35.949  0.00  0.00           N  
ATOM   1422  H   SER X  90      42.570  28.264  35.229  0.00  0.00           H  
ATOM   1423  CA  SER X  90      41.958  28.601  37.257  0.00  0.00           C  
ATOM   1424  HA  SER X  90      42.411  29.268  37.994  0.00  0.00           H  
ATOM   1425  CB  SER X  90      40.389  28.743  37.348  0.00  0.00           C  
ATOM   1426  HB2 SER X  90      40.066  28.419  38.340  0.00  0.00           H  
ATOM   1427  HB3 SER X  90      40.146  29.807  37.370  0.00  0.00           H  
ATOM   1428  OG  SER X  90      39.701  28.032  36.371  0.00  0.00           O  
ATOM   1429  HG  SER X  90      40.256  27.813  35.620  0.00  0.00           H  
ATOM   1430  C   SER X  90      42.211  27.159  37.526  0.00  0.00           C  
ATOM   1431  O   SER X  90      42.213  26.408  36.573  0.00  0.00           O  
ATOM   1432  N   PHE X  91      42.223  26.802  38.781  0.00  0.00           N  
ATOM   1433  H   PHE X  91      42.055  27.485  39.505  0.00  0.00           H  
ATOM   1434  CA  PHE X  91      42.217  25.363  39.198  0.00  0.00           C  
ATOM   1435  HA  PHE X  91      41.682  24.713  38.503  0.00  0.00           H  
ATOM   1436  CB  PHE X  91      43.586  24.723  39.138  0.00  0.00           C  
ATOM   1437  HB2 PHE X  91      43.471  23.651  39.297  0.00  0.00           H  
ATOM   1438  HB3 PHE X  91      44.092  24.850  38.181  0.00  0.00           H  
ATOM   1439  CG  PHE X  91      44.577  25.173  40.273  0.00  0.00           C  
ATOM   1440  CD1 PHE X  91      44.549  24.642  41.539  0.00  0.00           C  
ATOM   1441  HD1 PHE X  91      43.764  23.912  41.717  0.00  0.00           H  
ATOM   1442  CE1 PHE X  91      45.463  25.070  42.577  0.00  0.00           C  
ATOM   1443  HE1 PHE X  91      45.436  24.610  43.561  0.00  0.00           H  
ATOM   1444  CZ  PHE X  91      46.440  26.010  42.305  0.00  0.00           C  
ATOM   1445  HZ  PHE X  91      47.144  26.256  43.096  0.00  0.00           H  
ATOM   1446  CE2 PHE X  91      46.589  26.447  40.997  0.00  0.00           C  
ATOM   1447  HE2 PHE X  91      47.395  27.090  40.652  0.00  0.00           H  
ATOM   1448  CD2 PHE X  91      45.678  26.057  39.980  0.00  0.00           C  
ATOM   1449  HD2 PHE X  91      45.891  26.485  39.004  0.00  0.00           H  
ATOM   1450  C   PHE X  91      41.529  25.197  40.567  0.00  0.00           C  
ATOM   1451  O   PHE X  91      41.201  26.061  41.405  0.00  0.00           O  
ATOM   1452  N   SER X  92      41.064  23.923  40.781  0.00  0.00           N  
ATOM   1453  H   SER X  92      41.159  23.215  40.069  0.00  0.00           H  
ATOM   1454  CA  SER X  92      40.236  23.458  41.960  0.00  0.00           C  
ATOM   1455  HA  SER X  92      39.629  24.338  42.184  0.00  0.00           H  
ATOM   1456  CB  SER X  92      39.396  22.255  41.542  0.00  0.00           C  
ATOM   1457  HB2 SER X  92      38.955  22.518  40.579  0.00  0.00           H  
ATOM   1458  HB3 SER X  92      40.013  21.360  41.433  0.00  0.00           H  
ATOM   1459  OG  SER X  92      38.402  22.093  42.560  0.00  0.00           O  
ATOM   1460  HG  SER X  92      37.620  22.551  42.245  0.00  0.00           H  
ATOM   1461  C   SER X  92      41.148  23.150  43.173  0.00  0.00           C  
ATOM   1462  O   SER X  92      42.165  22.579  43.015  0.00  0.00           O  
ATOM   1463  N   VAL X  93      40.430  23.038  44.292  0.00  0.00           N  
ATOM   1464  H   VAL X  93      39.524  23.473  44.202  0.00  0.00           H  
ATOM   1465  CA  VAL X  93      40.868  22.121  45.428  0.00  0.00           C  
ATOM   1466  HA  VAL X  93      41.613  21.426  45.033  0.00  0.00           H  
ATOM   1467  CB  VAL X  93      41.392  22.985  46.641  0.00  0.00           C  
ATOM   1468  HB  VAL X  93      40.828  23.884  46.886  0.00  0.00           H  
ATOM   1469  CG1 VAL X  93      41.455  22.119  47.935  0.00  0.00           C  
ATOM   1470 HG11 VAL X  93      41.726  21.089  47.700  0.00  0.00           H  
ATOM   1471 HG12 VAL X  93      42.089  22.597  48.681  0.00  0.00           H  
ATOM   1472 HG13 VAL X  93      40.432  21.947  48.270  0.00  0.00           H  
ATOM   1473  CG2 VAL X  93      42.785  23.506  46.283  0.00  0.00           C  
ATOM   1474 HG21 VAL X  93      43.518  22.715  46.126  0.00  0.00           H  
ATOM   1475 HG22 VAL X  93      42.669  24.113  45.386  0.00  0.00           H  
ATOM   1476 HG23 VAL X  93      43.032  24.096  47.166  0.00  0.00           H  
ATOM   1477  C   VAL X  93      39.673  21.177  45.668  0.00  0.00           C  
ATOM   1478  O   VAL X  93      39.795  20.195  46.248  0.00  0.00           O  
ATOM   1479  N   LYS X  94      38.344  21.469  45.208  0.00  0.00           N  
ATOM   1480  H   LYS X  94      38.242  22.258  44.587  0.00  0.00           H  
ATOM   1481  CA  LYS X  94      37.211  20.670  45.486  0.00  0.00           C  
ATOM   1482  HA  LYS X  94      37.293  20.267  46.497  0.00  0.00           H  
ATOM   1483  CB  LYS X  94      35.921  21.551  45.311  0.00  0.00           C  
ATOM   1484  HB2 LYS X  94      36.124  22.567  45.651  0.00  0.00           H  
ATOM   1485  HB3 LYS X  94      35.588  21.604  44.275  0.00  0.00           H  
ATOM   1486  CG  LYS X  94      34.735  21.059  46.179  0.00  0.00           C  
ATOM   1487  HG2 LYS X  94      34.480  20.008  46.046  0.00  0.00           H  
ATOM   1488  HG3 LYS X  94      34.983  21.349  47.200  0.00  0.00           H  
ATOM   1489  CD  LYS X  94      33.462  21.898  45.873  0.00  0.00           C  
ATOM   1490  HD2 LYS X  94      33.639  22.921  46.203  0.00  0.00           H  
ATOM   1491  HD3 LYS X  94      33.307  21.841  44.795  0.00  0.00           H  
ATOM   1492  CE  LYS X  94      32.279  21.467  46.711  0.00  0.00           C  
ATOM   1493  HE2 LYS X  94      31.978  20.427  46.594  0.00  0.00           H  
ATOM   1494  HE3 LYS X  94      32.429  21.574  47.785  0.00  0.00           H  
ATOM   1495  NZ  LYS X  94      31.187  22.442  46.367  0.00  0.00           N1+
ATOM   1496  HZ1 LYS X  94      31.472  23.313  46.790  0.00  0.00           H  
ATOM   1497  HZ2 LYS X  94      31.224  22.679  45.386  0.00  0.00           H  
ATOM   1498  HZ3 LYS X  94      30.252  22.161  46.625  0.00  0.00           H  
ATOM   1499  C   LYS X  94      36.982  19.387  44.585  0.00  0.00           C  
ATOM   1500  O   LYS X  94      36.551  18.348  44.995  0.00  0.00           O  
ATOM   1501  N   GLU X  95      37.690  19.397  43.443  0.00  0.00           N  
ATOM   1502  H   GLU X  95      37.905  20.320  43.097  0.00  0.00           H  
ATOM   1503  CA  GLU X  95      38.129  18.139  42.807  0.00  0.00           C  
ATOM   1504  HA  GLU X  95      37.351  17.373  42.815  0.00  0.00           H  
ATOM   1505  CB  GLU X  95      38.229  18.521  41.297  0.00  0.00           C  
ATOM   1506  HB2 GLU X  95      38.972  19.317  41.300  0.00  0.00           H  
ATOM   1507  HB3 GLU X  95      38.668  17.669  40.776  0.00  0.00           H  
ATOM   1508  CG  GLU X  95      36.979  19.053  40.501  0.00  0.00           C  
ATOM   1509  HG2 GLU X  95      36.488  19.866  41.036  0.00  0.00           H  
ATOM   1510  HG3 GLU X  95      37.259  19.527  39.560  0.00  0.00           H  
ATOM   1511  CD  GLU X  95      35.925  17.962  40.358  0.00  0.00           C  
ATOM   1512  OE1 GLU X  95      36.171  16.997  39.624  0.00  0.00           O  
ATOM   1513  OE2 GLU X  95      34.836  18.093  40.915  0.00  0.00           O1-
ATOM   1514  C   GLU X  95      39.380  17.501  43.382  0.00  0.00           C  
ATOM   1515  O   GLU X  95      40.422  17.386  42.829  0.00  0.00           O  
ATOM   1516  N   HIP X  96      39.288  17.070  44.670  0.00  0.00           N  
ATOM   1517  H   HIP X  96      38.445  17.287  45.182  0.00  0.00           H  
ATOM   1518  CA  HIP X  96      40.417  16.495  45.450  0.00  0.00           C  
ATOM   1519  HA  HIP X  96      40.989  17.340  45.838  0.00  0.00           H  
ATOM   1520  CB  HIP X  96      39.750  15.747  46.671  0.00  0.00           C  
ATOM   1521  HB2 HIP X  96      40.535  15.669  47.423  0.00  0.00           H  
ATOM   1522  HB3 HIP X  96      38.975  16.392  47.084  0.00  0.00           H  
ATOM   1523  CG  HIP X  96      38.993  14.477  46.300  0.00  0.00           C  
ATOM   1524  ND1 HIP X  96      39.399  13.107  46.348  0.00  0.00           N1+
ATOM   1525  HD1 HIP X  96      40.267  12.707  46.676  0.00  0.00           H  
ATOM   1526  CE1 HIP X  96      38.390  12.331  45.965  0.00  0.00           C  
ATOM   1527  HE1 HIP X  96      38.492  11.272  45.783  0.00  0.00           H  
ATOM   1528  NE2 HIP X  96      37.363  13.126  45.655  0.00  0.00           N  
ATOM   1529  HE2 HIP X  96      36.504  12.797  45.236  0.00  0.00           H  
ATOM   1530  CD2 HIP X  96      37.702  14.463  45.879  0.00  0.00           C  
ATOM   1531  HD2 HIP X  96      36.983  15.269  45.840  0.00  0.00           H  
ATOM   1532  C   HIP X  96      41.502  15.640  44.782  0.00  0.00           C  
ATOM   1533  O   HIP X  96      42.639  15.749  45.019  0.00  0.00           O  
ATOM   1534  N   ARG X  97      41.076  14.717  43.875  0.00  0.00           N  
ATOM   1535  H   ARG X  97      40.072  14.743  43.782  0.00  0.00           H  
ATOM   1536  CA  ARG X  97      41.945  13.873  42.998  0.00  0.00           C  
ATOM   1537  HA  ARG X  97      42.677  13.375  43.636  0.00  0.00           H  
ATOM   1538  CB  ARG X  97      41.096  12.774  42.272  0.00  0.00           C  
ATOM   1539  HB2 ARG X  97      40.238  13.279  41.829  0.00  0.00           H  
ATOM   1540  HB3 ARG X  97      41.657  12.501  41.378  0.00  0.00           H  
ATOM   1541  CG  ARG X  97      40.826  11.644  43.256  0.00  0.00           C  
ATOM   1542  HG2 ARG X  97      41.805  11.202  43.437  0.00  0.00           H  
ATOM   1543  HG3 ARG X  97      40.431  11.963  44.221  0.00  0.00           H  
ATOM   1544  CD  ARG X  97      39.934  10.702  42.472  0.00  0.00           C  
ATOM   1545  HD2 ARG X  97      38.906  11.044  42.339  0.00  0.00           H  
ATOM   1546  HD3 ARG X  97      40.338  10.446  41.490  0.00  0.00           H  
ATOM   1547  NE  ARG X  97      39.810   9.442  43.200  0.00  0.00           N  
ATOM   1548  HE  ARG X  97      39.812   9.503  44.208  0.00  0.00           H  
ATOM   1549  CZ  ARG X  97      39.387   8.252  42.757  0.00  0.00           C  
ATOM   1550  NH1 ARG X  97      39.261   7.985  41.477  0.00  0.00           N1+
ATOM   1551 HH11 ARG X  97      39.476   8.698  40.794  0.00  0.00           H  
ATOM   1552 HH12 ARG X  97      39.242   7.049  41.098  0.00  0.00           H  
ATOM   1553  NH2 ARG X  97      39.077   7.282  43.618  0.00  0.00           N  
ATOM   1554 HH21 ARG X  97      38.897   7.420  44.603  0.00  0.00           H  
ATOM   1555 HH22 ARG X  97      38.975   6.303  43.393  0.00  0.00           H  
ATOM   1556  C   ARG X  97      42.745  14.757  42.005  0.00  0.00           C  
ATOM   1557  O   ARG X  97      43.912  14.505  41.795  0.00  0.00           O  
ATOM   1558  N   LYS X  98      42.027  15.701  41.300  0.00  0.00           N  
ATOM   1559  H   LYS X  98      41.074  15.866  41.589  0.00  0.00           H  
ATOM   1560  CA  LYS X  98      42.505  16.364  40.128  0.00  0.00           C  
ATOM   1561  HA  LYS X  98      43.034  15.561  39.609  0.00  0.00           H  
ATOM   1562  CB  LYS X  98      41.391  16.996  39.333  0.00  0.00           C  
ATOM   1563  HB2 LYS X  98      41.029  17.920  39.787  0.00  0.00           H  
ATOM   1564  HB3 LYS X  98      41.821  17.419  38.425  0.00  0.00           H  
ATOM   1565  CG  LYS X  98      40.208  16.047  39.020  0.00  0.00           C  
ATOM   1566  HG2 LYS X  98      40.567  15.124  38.564  0.00  0.00           H  
ATOM   1567  HG3 LYS X  98      39.729  15.786  39.964  0.00  0.00           H  
ATOM   1568  CD  LYS X  98      39.256  16.632  38.042  0.00  0.00           C  
ATOM   1569  HD2 LYS X  98      38.476  15.878  37.924  0.00  0.00           H  
ATOM   1570  HD3 LYS X  98      38.931  17.595  38.436  0.00  0.00           H  
ATOM   1571  CE  LYS X  98      39.764  17.007  36.640  0.00  0.00           C  
ATOM   1572  HE2 LYS X  98      40.468  17.837  36.584  0.00  0.00           H  
ATOM   1573  HE3 LYS X  98      40.247  16.126  36.219  0.00  0.00           H  
ATOM   1574  NZ  LYS X  98      38.632  17.277  35.699  0.00  0.00           N1+
ATOM   1575  HZ1 LYS X  98      38.926  17.556  34.774  0.00  0.00           H  
ATOM   1576  HZ2 LYS X  98      38.048  16.458  35.608  0.00  0.00           H  
ATOM   1577  HZ3 LYS X  98      37.972  17.926  36.105  0.00  0.00           H  
ATOM   1578  C   LYS X  98      43.622  17.366  40.367  0.00  0.00           C  
ATOM   1579  O   LYS X  98      44.749  17.288  39.773  0.00  0.00           O  
ATOM   1580  N   ILE X  99      43.579  17.985  41.545  0.00  0.00           N  
ATOM   1581  H   ILE X  99      42.703  17.937  42.045  0.00  0.00           H  
ATOM   1582  CA  ILE X  99      44.697  18.744  42.181  0.00  0.00           C  
ATOM   1583  HA  ILE X  99      45.182  19.390  41.446  0.00  0.00           H  
ATOM   1584  CB  ILE X  99      44.228  19.675  43.299  0.00  0.00           C  
ATOM   1585  HB  ILE X  99      43.485  20.395  42.955  0.00  0.00           H  
ATOM   1586  CG2 ILE X  99      43.580  18.894  44.471  0.00  0.00           C  
ATOM   1587 HG21 ILE X  99      42.776  18.232  44.146  0.00  0.00           H  
ATOM   1588 HG22 ILE X  99      44.233  18.290  45.101  0.00  0.00           H  
ATOM   1589 HG23 ILE X  99      43.075  19.610  45.118  0.00  0.00           H  
ATOM   1590  CG1 ILE X  99      45.325  20.602  43.872  0.00  0.00           C  
ATOM   1591 HG12 ILE X  99      44.858  21.250  44.614  0.00  0.00           H  
ATOM   1592 HG13 ILE X  99      46.108  20.008  44.343  0.00  0.00           H  
ATOM   1593  CD1 ILE X  99      45.868  21.535  42.819  0.00  0.00           C  
ATOM   1594 HD11 ILE X  99      46.527  20.989  42.143  0.00  0.00           H  
ATOM   1595 HD12 ILE X  99      45.150  22.109  42.233  0.00  0.00           H  
ATOM   1596 HD13 ILE X  99      46.383  22.333  43.353  0.00  0.00           H  
ATOM   1597  C   ILE X  99      45.871  17.853  42.561  0.00  0.00           C  
ATOM   1598  O   ILE X  99      46.946  18.185  42.241  0.00  0.00           O  
ATOM   1599  N   TYR X 100      45.638  16.809  43.373  0.00  0.00           N  
ATOM   1600  H   TYR X 100      44.729  16.857  43.807  0.00  0.00           H  
ATOM   1601  CA  TYR X 100      46.629  15.831  43.848  0.00  0.00           C  
ATOM   1602  HA  TYR X 100      47.096  16.306  44.714  0.00  0.00           H  
ATOM   1603  CB  TYR X 100      45.896  14.547  44.395  0.00  0.00           C  
ATOM   1604  HB2 TYR X 100      45.051  14.801  45.036  0.00  0.00           H  
ATOM   1605  HB3 TYR X 100      45.500  13.970  43.558  0.00  0.00           H  
ATOM   1606  CG  TYR X 100      46.820  13.652  45.114  0.00  0.00           C  
ATOM   1607  CD1 TYR X 100      47.027  13.761  46.489  0.00  0.00           C  
ATOM   1608  HD1 TYR X 100      46.568  14.633  46.945  0.00  0.00           H  
ATOM   1609  CE1 TYR X 100      47.931  13.005  47.230  0.00  0.00           C  
ATOM   1610  HE1 TYR X 100      47.999  13.186  48.300  0.00  0.00           H  
ATOM   1611  CZ  TYR X 100      48.597  11.928  46.567  0.00  0.00           C  
ATOM   1612  OH  TYR X 100      49.357  11.047  47.244  0.00  0.00           O  
ATOM   1613  HH  TYR X 100      49.858  10.441  46.696  0.00  0.00           H  
ATOM   1614  CE2 TYR X 100      48.465  11.826  45.163  0.00  0.00           C  
ATOM   1615  HE2 TYR X 100      49.027  11.040  44.666  0.00  0.00           H  
ATOM   1616  CD2 TYR X 100      47.510  12.629  44.398  0.00  0.00           C  
ATOM   1617  HD2 TYR X 100      47.370  12.452  43.335  0.00  0.00           H  
ATOM   1618  C   TYR X 100      47.709  15.371  42.782  0.00  0.00           C  
ATOM   1619  O   TYR X 100      48.895  15.553  43.014  0.00  0.00           O  
ATOM   1620  N   THR X 101      47.170  14.823  41.651  0.00  0.00           N  
ATOM   1621  H   THR X 101      46.168  14.715  41.602  0.00  0.00           H  
ATOM   1622  CA  THR X 101      47.827  14.639  40.347  0.00  0.00           C  
ATOM   1623  HA  THR X 101      48.459  13.783  40.594  0.00  0.00           H  
ATOM   1624  CB  THR X 101      46.697  14.208  39.387  0.00  0.00           C  
ATOM   1625  HB  THR X 101      45.972  15.010  39.230  0.00  0.00           H  
ATOM   1626  CG2 THR X 101      47.206  13.991  37.967  0.00  0.00           C  
ATOM   1627 HG21 THR X 101      46.389  13.646  37.332  0.00  0.00           H  
ATOM   1628 HG22 THR X 101      47.495  14.978  37.606  0.00  0.00           H  
ATOM   1629 HG23 THR X 101      48.057  13.325  37.834  0.00  0.00           H  
ATOM   1630  OG1 THR X 101      46.068  13.058  39.776  0.00  0.00           O  
ATOM   1631  HG1 THR X 101      45.222  12.950  39.336  0.00  0.00           H  
ATOM   1632  C   THR X 101      48.698  15.812  39.847  0.00  0.00           C  
ATOM   1633  O   THR X 101      49.851  15.659  39.553  0.00  0.00           O  
ATOM   1634  N   MET X 102      48.150  17.035  39.900  0.00  0.00           N  
ATOM   1635  H   MET X 102      47.244  17.155  40.329  0.00  0.00           H  
ATOM   1636  CA  MET X 102      48.914  18.254  39.495  0.00  0.00           C  
ATOM   1637  HA  MET X 102      49.466  18.068  38.571  0.00  0.00           H  
ATOM   1638  CB  MET X 102      47.927  19.426  39.295  0.00  0.00           C  
ATOM   1639  HB2 MET X 102      46.981  18.999  38.961  0.00  0.00           H  
ATOM   1640  HB3 MET X 102      47.903  19.929  40.261  0.00  0.00           H  
ATOM   1641  CG  MET X 102      48.372  20.524  38.260  0.00  0.00           C  
ATOM   1642  HG2 MET X 102      49.348  20.921  38.544  0.00  0.00           H  
ATOM   1643  HG3 MET X 102      48.562  19.940  37.357  0.00  0.00           H  
ATOM   1644  SD  MET X 102      47.312  21.872  37.747  0.00  0.00           S  
ATOM   1645  CE  MET X 102      46.554  22.356  39.368  0.00  0.00           C  
ATOM   1646  HE1 MET X 102      46.197  23.388  39.364  0.00  0.00           H  
ATOM   1647  HE2 MET X 102      45.785  21.649  39.689  0.00  0.00           H  
ATOM   1648  HE3 MET X 102      47.287  22.236  40.167  0.00  0.00           H  
ATOM   1649  C   MET X 102      50.038  18.674  40.468  0.00  0.00           C  
ATOM   1650  O   MET X 102      50.930  19.396  40.064  0.00  0.00           O  
ATOM   1651  N   ILE X 103      49.977  18.223  41.664  0.00  0.00           N  
ATOM   1652  H   ILE X 103      49.143  17.690  41.860  0.00  0.00           H  
ATOM   1653  CA  ILE X 103      50.996  18.401  42.782  0.00  0.00           C  
ATOM   1654  HA  ILE X 103      51.518  19.324  42.518  0.00  0.00           H  
ATOM   1655  CB  ILE X 103      50.162  18.797  44.078  0.00  0.00           C  
ATOM   1656  HB  ILE X 103      49.474  17.956  44.167  0.00  0.00           H  
ATOM   1657  CG2 ILE X 103      50.952  18.844  45.405  0.00  0.00           C  
ATOM   1658 HG21 ILE X 103      50.394  19.334  46.202  0.00  0.00           H  
ATOM   1659 HG22 ILE X 103      51.185  17.857  45.805  0.00  0.00           H  
ATOM   1660 HG23 ILE X 103      51.870  19.420  45.283  0.00  0.00           H  
ATOM   1661  CG1 ILE X 103      49.339  20.058  43.943  0.00  0.00           C  
ATOM   1662 HG12 ILE X 103      48.830  20.045  42.979  0.00  0.00           H  
ATOM   1663 HG13 ILE X 103      48.592  19.939  44.728  0.00  0.00           H  
ATOM   1664  CD1 ILE X 103      50.029  21.365  43.988  0.00  0.00           C  
ATOM   1665 HD11 ILE X 103      50.627  21.566  43.099  0.00  0.00           H  
ATOM   1666 HD12 ILE X 103      49.364  22.212  44.163  0.00  0.00           H  
ATOM   1667 HD13 ILE X 103      50.772  21.300  44.783  0.00  0.00           H  
ATOM   1668  C   ILE X 103      51.985  17.286  42.957  0.00  0.00           C  
ATOM   1669  O   ILE X 103      53.077  17.361  42.434  0.00  0.00           O  
ATOM   1670  N   TYR X 104      51.490  16.077  43.247  0.00  0.00           N  
ATOM   1671  H   TYR X 104      50.513  15.940  43.459  0.00  0.00           H  
ATOM   1672  CA  TYR X 104      52.372  14.953  43.575  0.00  0.00           C  
ATOM   1673  HA  TYR X 104      53.276  15.457  43.924  0.00  0.00           H  
ATOM   1674  CB  TYR X 104      51.685  14.159  44.706  0.00  0.00           C  
ATOM   1675  HB2 TYR X 104      50.697  13.800  44.420  0.00  0.00           H  
ATOM   1676  HB3 TYR X 104      52.296  13.284  44.927  0.00  0.00           H  
ATOM   1677  CG  TYR X 104      51.547  14.957  45.994  0.00  0.00           C  
ATOM   1678  CD1 TYR X 104      52.621  15.153  46.884  0.00  0.00           C  
ATOM   1679  HD1 TYR X 104      53.629  14.816  46.655  0.00  0.00           H  
ATOM   1680  CE1 TYR X 104      52.468  15.929  48.061  0.00  0.00           C  
ATOM   1681  HE1 TYR X 104      53.343  16.040  48.696  0.00  0.00           H  
ATOM   1682  CZ  TYR X 104      51.182  16.467  48.339  0.00  0.00           C  
ATOM   1683  OH  TYR X 104      51.024  17.307  49.377  0.00  0.00           O  
ATOM   1684  HH  TYR X 104      51.749  17.487  49.980  0.00  0.00           H  
ATOM   1685  CE2 TYR X 104      50.108  16.175  47.495  0.00  0.00           C  
ATOM   1686  HE2 TYR X 104      49.140  16.602  47.739  0.00  0.00           H  
ATOM   1687  CD2 TYR X 104      50.299  15.447  46.335  0.00  0.00           C  
ATOM   1688  HD2 TYR X 104      49.502  15.216  45.634  0.00  0.00           H  
ATOM   1689  C   TYR X 104      52.703  13.990  42.474  0.00  0.00           C  
ATOM   1690  O   TYR X 104      53.621  13.232  42.704  0.00  0.00           O  
ATOM   1691  N   ARG X 105      52.140  13.857  41.255  0.00  0.00           N  
ATOM   1692  H   ARG X 105      51.461  14.544  40.965  0.00  0.00           H  
ATOM   1693  CA  ARG X 105      52.427  12.846  40.219  0.00  0.00           C  
ATOM   1694  HA  ARG X 105      53.100  12.073  40.596  0.00  0.00           H  
ATOM   1695  CB  ARG X 105      51.142  12.092  39.896  0.00  0.00           C  
ATOM   1696  HB2 ARG X 105      50.426  12.767  39.427  0.00  0.00           H  
ATOM   1697  HB3 ARG X 105      51.328  11.243  39.239  0.00  0.00           H  
ATOM   1698  CG  ARG X 105      50.535  11.427  41.141  0.00  0.00           C  
ATOM   1699  HG2 ARG X 105      51.124  10.595  41.527  0.00  0.00           H  
ATOM   1700  HG3 ARG X 105      50.543  12.182  41.927  0.00  0.00           H  
ATOM   1701  CD  ARG X 105      49.114  10.886  40.948  0.00  0.00           C  
ATOM   1702  HD2 ARG X 105      48.910  10.185  41.760  0.00  0.00           H  
ATOM   1703  HD3 ARG X 105      48.435  11.740  40.942  0.00  0.00           H  
ATOM   1704  NE  ARG X 105      48.919  10.177  39.650  0.00  0.00           N  
ATOM   1705  HE  ARG X 105      49.712  10.150  39.026  0.00  0.00           H  
ATOM   1706  CZ  ARG X 105      47.927   9.395  39.275  0.00  0.00           C  
ATOM   1707  NH1 ARG X 105      46.959   8.979  40.079  0.00  0.00           N1+
ATOM   1708 HH11 ARG X 105      47.034   9.220  41.058  0.00  0.00           H  
ATOM   1709 HH12 ARG X 105      46.125   8.601  39.652  0.00  0.00           H  
ATOM   1710  NH2 ARG X 105      47.906   8.877  38.068  0.00  0.00           N  
ATOM   1711 HH21 ARG X 105      48.587   9.154  37.376  0.00  0.00           H  
ATOM   1712 HH22 ARG X 105      47.077   8.362  37.812  0.00  0.00           H  
ATOM   1713  C   ARG X 105      53.111  13.360  38.995  0.00  0.00           C  
ATOM   1714  O   ARG X 105      53.509  12.530  38.222  0.00  0.00           O  
ATOM   1715  N   ASN X 106      53.389  14.650  38.933  0.00  0.00           N  
ATOM   1716  H   ASN X 106      53.005  15.237  39.658  0.00  0.00           H  
ATOM   1717  CA  ASN X 106      54.430  15.154  38.030  0.00  0.00           C  
ATOM   1718  HA  ASN X 106      54.574  14.367  37.287  0.00  0.00           H  
ATOM   1719  CB  ASN X 106      53.964  16.457  37.270  0.00  0.00           C  
ATOM   1720  HB2 ASN X 106      54.665  16.778  36.501  0.00  0.00           H  
ATOM   1721  HB3 ASN X 106      53.076  16.119  36.736  0.00  0.00           H  
ATOM   1722  CG  ASN X 106      53.633  17.599  38.129  0.00  0.00           C  
ATOM   1723  OD1 ASN X 106      54.427  18.292  38.665  0.00  0.00           O  
ATOM   1724  ND2 ASN X 106      52.401  17.528  38.514  0.00  0.00           N  
ATOM   1725 HD21 ASN X 106      51.739  16.960  38.006  0.00  0.00           H  
ATOM   1726 HD22 ASN X 106      52.130  18.157  39.255  0.00  0.00           H  
ATOM   1727  C   ASN X 106      55.661  15.358  38.876  0.00  0.00           C  
ATOM   1728  O   ASN X 106      55.682  15.221  40.109  0.00  0.00           O  
ATOM   1729  N   LEU X 107      56.704  15.947  38.259  0.00  0.00           N  
ATOM   1730  H   LEU X 107      56.712  15.994  37.251  0.00  0.00           H  
ATOM   1731  CA  LEU X 107      57.849  16.635  38.981  0.00  0.00           C  
ATOM   1732  HA  LEU X 107      57.543  16.735  40.025  0.00  0.00           H  
ATOM   1733  CB  LEU X 107      59.081  15.743  38.909  0.00  0.00           C  
ATOM   1734  HB2 LEU X 107      59.306  15.653  37.846  0.00  0.00           H  
ATOM   1735  HB3 LEU X 107      59.803  16.201  39.585  0.00  0.00           H  
ATOM   1736  CG  LEU X 107      59.053  14.305  39.466  0.00  0.00           C  
ATOM   1737  HG  LEU X 107      58.359  13.729  38.854  0.00  0.00           H  
ATOM   1738  CD1 LEU X 107      60.520  13.788  39.250  0.00  0.00           C  
ATOM   1739 HD11 LEU X 107      61.189  14.192  40.011  0.00  0.00           H  
ATOM   1740 HD12 LEU X 107      60.874  14.071  38.259  0.00  0.00           H  
ATOM   1741 HD13 LEU X 107      60.477  12.706  39.368  0.00  0.00           H  
ATOM   1742  CD2 LEU X 107      58.642  14.204  40.921  0.00  0.00           C  
ATOM   1743 HD21 LEU X 107      59.328  14.885  41.426  0.00  0.00           H  
ATOM   1744 HD22 LEU X 107      58.589  13.208  41.361  0.00  0.00           H  
ATOM   1745 HD23 LEU X 107      57.715  14.755  41.082  0.00  0.00           H  
ATOM   1746  C   LEU X 107      58.129  18.113  38.503  0.00  0.00           C  
ATOM   1747  O   LEU X 107      59.216  18.564  38.651  0.00  0.00           O  
ATOM   1748  N   VAL X 108      57.177  18.883  37.942  0.00  0.00           N  
ATOM   1749  H   VAL X 108      56.295  18.394  37.925  0.00  0.00           H  
ATOM   1750  CA  VAL X 108      57.376  20.184  37.176  0.00  0.00           C  
ATOM   1751  HA  VAL X 108      58.434  20.426  37.291  0.00  0.00           H  
ATOM   1752  CB  VAL X 108      57.295  20.010  35.606  0.00  0.00           C  
ATOM   1753  HB  VAL X 108      57.759  20.936  35.265  0.00  0.00           H  
ATOM   1754  CG1 VAL X 108      58.278  18.897  35.135  0.00  0.00           C  
ATOM   1755 HG11 VAL X 108      57.821  17.940  35.385  0.00  0.00           H  
ATOM   1756 HG12 VAL X 108      59.206  19.029  35.691  0.00  0.00           H  
ATOM   1757 HG13 VAL X 108      58.524  18.947  34.074  0.00  0.00           H  
ATOM   1758  CG2 VAL X 108      55.931  19.822  35.010  0.00  0.00           C  
ATOM   1759 HG21 VAL X 108      56.161  20.030  33.965  0.00  0.00           H  
ATOM   1760 HG22 VAL X 108      55.160  20.481  35.409  0.00  0.00           H  
ATOM   1761 HG23 VAL X 108      55.637  18.775  35.080  0.00  0.00           H  
ATOM   1762  C   VAL X 108      56.626  21.410  37.634  0.00  0.00           C  
ATOM   1763  O   VAL X 108      56.973  22.552  37.346  0.00  0.00           O  
ATOM   1764  N   VAL X 109      55.503  21.155  38.372  0.00  0.00           N  
ATOM   1765  H   VAL X 109      55.286  20.243  38.746  0.00  0.00           H  
ATOM   1766  CA  VAL X 109      54.495  22.201  38.796  0.00  0.00           C  
ATOM   1767  HA  VAL X 109      54.325  23.038  38.117  0.00  0.00           H  
ATOM   1768  CB  VAL X 109      53.169  21.512  38.950  0.00  0.00           C  
ATOM   1769  HB  VAL X 109      53.220  20.700  39.675  0.00  0.00           H  
ATOM   1770  CG1 VAL X 109      52.101  22.461  39.584  0.00  0.00           C  
ATOM   1771 HG11 VAL X 109      52.214  22.454  40.668  0.00  0.00           H  
ATOM   1772 HG12 VAL X 109      51.071  22.122  39.460  0.00  0.00           H  
ATOM   1773 HG13 VAL X 109      52.173  23.457  39.149  0.00  0.00           H  
ATOM   1774  CG2 VAL X 109      52.544  21.190  37.549  0.00  0.00           C  
ATOM   1775 HG21 VAL X 109      51.845  20.356  37.621  0.00  0.00           H  
ATOM   1776 HG22 VAL X 109      53.278  20.766  36.865  0.00  0.00           H  
ATOM   1777 HG23 VAL X 109      52.097  21.986  36.953  0.00  0.00           H  
ATOM   1778  C   VAL X 109      54.999  22.881  40.086  0.00  0.00           C  
ATOM   1779  O   VAL X 109      55.236  24.104  40.056  0.00  0.00           O  
ATOM   1780  N   VAL X 110      55.384  22.050  41.086  0.00  0.00           N  
ATOM   1781  H   VAL X 110      55.243  21.063  40.933  0.00  0.00           H  
ATOM   1782  CA  VAL X 110      55.916  22.440  42.398  0.00  0.00           C  
ATOM   1783  HA  VAL X 110      56.054  23.522  42.434  0.00  0.00           H  
ATOM   1784  CB  VAL X 110      55.113  21.962  43.643  0.00  0.00           C  
ATOM   1785  HB  VAL X 110      55.819  22.070  44.466  0.00  0.00           H  
ATOM   1786  CG1 VAL X 110      54.015  23.043  43.854  0.00  0.00           C  
ATOM   1787 HG11 VAL X 110      53.313  23.050  43.020  0.00  0.00           H  
ATOM   1788 HG12 VAL X 110      54.383  24.032  44.129  0.00  0.00           H  
ATOM   1789 HG13 VAL X 110      53.385  22.716  44.682  0.00  0.00           H  
ATOM   1790  CG2 VAL X 110      54.495  20.579  43.490  0.00  0.00           C  
ATOM   1791 HG21 VAL X 110      53.980  20.426  42.541  0.00  0.00           H  
ATOM   1792 HG22 VAL X 110      53.842  20.287  44.311  0.00  0.00           H  
ATOM   1793 HG23 VAL X 110      55.371  19.933  43.457  0.00  0.00           H  
ATOM   1794  C   VAL X 110      57.348  21.994  42.568  0.00  0.00           C  
ATOM   1795  O   VAL X 110      57.984  22.215  43.611  0.00  0.00           O  
ATOM   1796  N   ASN X 111      57.961  21.504  41.525  0.00  0.00           N  
ATOM   1797  H   ASN X 111      57.446  21.301  40.680  0.00  0.00           H  
ATOM   1798  CA  ASN X 111      59.357  21.237  41.394  0.00  0.00           C  
ATOM   1799  HA  ASN X 111      59.853  22.016  41.975  0.00  0.00           H  
ATOM   1800  CB  ASN X 111      59.611  19.772  41.861  0.00  0.00           C  
ATOM   1801  HB2 ASN X 111      58.825  19.548  42.583  0.00  0.00           H  
ATOM   1802  HB3 ASN X 111      59.468  18.995  41.109  0.00  0.00           H  
ATOM   1803  CG  ASN X 111      60.907  19.458  42.568  0.00  0.00           C  
ATOM   1804  OD1 ASN X 111      61.921  20.103  42.476  0.00  0.00           O  
ATOM   1805  ND2 ASN X 111      61.002  18.237  42.921  0.00  0.00           N  
ATOM   1806 HD21 ASN X 111      60.152  17.697  42.873  0.00  0.00           H  
ATOM   1807 HD22 ASN X 111      61.865  17.853  43.277  0.00  0.00           H  
ATOM   1808  C   ASN X 111      59.976  21.481  40.008  0.00  0.00           C  
ATOM   1809  O   ASN X 111      59.312  21.814  39.072  0.00  0.00           O  
ATOM   1810  N   GLN X 112      61.294  21.273  39.895  0.00  0.00           N  
ATOM   1811  H   GLN X 112      61.824  21.061  40.727  0.00  0.00           H  
ATOM   1812  CA  GLN X 112      62.115  21.704  38.721  0.00  0.00           C  
ATOM   1813  HA  GLN X 112      61.398  22.075  37.987  0.00  0.00           H  
ATOM   1814  CB  GLN X 112      62.966  22.967  39.116  0.00  0.00           C  
ATOM   1815  HB2 GLN X 112      63.417  23.376  38.212  0.00  0.00           H  
ATOM   1816  HB3 GLN X 112      62.227  23.696  39.447  0.00  0.00           H  
ATOM   1817  CG  GLN X 112      64.085  22.599  40.146  0.00  0.00           C  
ATOM   1818  HG2 GLN X 112      63.661  22.273  41.096  0.00  0.00           H  
ATOM   1819  HG3 GLN X 112      64.689  21.773  39.771  0.00  0.00           H  
ATOM   1820  CD  GLN X 112      65.003  23.822  40.443  0.00  0.00           C  
ATOM   1821  OE1 GLN X 112      66.181  23.840  40.334  0.00  0.00           O  
ATOM   1822  NE2 GLN X 112      64.468  24.989  40.842  0.00  0.00           N  
ATOM   1823 HE21 GLN X 112      63.542  24.984  41.243  0.00  0.00           H  
ATOM   1824 HE22 GLN X 112      65.116  25.751  40.971  0.00  0.00           H  
ATOM   1825  C   GLN X 112      62.860  20.603  38.098  0.00  0.00           C  
ATOM   1826  O   GLN X 112      63.857  20.843  37.420  0.00  0.00           O  
ATOM   1827  N   GLN X 113      62.391  19.321  38.096  0.00  0.00           N  
ATOM   1828  H   GLN X 113      61.458  19.222  38.469  0.00  0.00           H  
ATOM   1829  CA  GLN X 113      63.197  18.064  37.779  0.00  0.00           C  
ATOM   1830  HA  GLN X 113      64.225  18.315  38.050  0.00  0.00           H  
ATOM   1831  CB  GLN X 113      62.754  16.892  38.704  0.00  0.00           C  
ATOM   1832  HB2 GLN X 113      61.787  16.494  38.399  0.00  0.00           H  
ATOM   1833  HB3 GLN X 113      63.534  16.137  38.591  0.00  0.00           H  
ATOM   1834  CG  GLN X 113      62.800  17.299  40.210  0.00  0.00           C  
ATOM   1835  HG2 GLN X 113      62.026  18.015  40.484  0.00  0.00           H  
ATOM   1836  HG3 GLN X 113      62.629  16.394  40.793  0.00  0.00           H  
ATOM   1837  CD  GLN X 113      64.124  17.891  40.768  0.00  0.00           C  
ATOM   1838  OE1 GLN X 113      65.124  17.308  40.557  0.00  0.00           O  
ATOM   1839  NE2 GLN X 113      64.282  19.041  41.338  0.00  0.00           N  
ATOM   1840 HE21 GLN X 113      63.436  19.482  41.665  0.00  0.00           H  
ATOM   1841 HE22 GLN X 113      65.233  19.292  41.566  0.00  0.00           H  
ATOM   1842  C   GLN X 113      63.301  17.714  36.245  0.00  0.00           C  
ATOM   1843  O   GLN X 113      63.165  16.608  35.746  0.00  0.00           O  
ATOM   1844  N   GLU X 114      63.429  18.771  35.421  0.00  0.00           N  
ATOM   1845  H   GLU X 114      63.339  19.703  35.798  0.00  0.00           H  
ATOM   1846  CA  GLU X 114      63.372  18.610  33.942  0.00  0.00           C  
ATOM   1847  HA  GLU X 114      62.414  18.099  33.823  0.00  0.00           H  
ATOM   1848  CB  GLU X 114      63.270  19.980  33.252  0.00  0.00           C  
ATOM   1849  HB2 GLU X 114      64.125  20.596  33.529  0.00  0.00           H  
ATOM   1850  HB3 GLU X 114      63.366  19.847  32.174  0.00  0.00           H  
ATOM   1851  CG  GLU X 114      61.931  20.622  33.562  0.00  0.00           C  
ATOM   1852  HG2 GLU X 114      61.136  19.876  33.601  0.00  0.00           H  
ATOM   1853  HG3 GLU X 114      62.022  21.073  34.550  0.00  0.00           H  
ATOM   1854  CD  GLU X 114      61.724  21.785  32.569  0.00  0.00           C  
ATOM   1855  OE1 GLU X 114      62.653  22.437  32.033  0.00  0.00           O  
ATOM   1856  OE2 GLU X 114      60.606  22.093  32.221  0.00  0.00           O1-
ATOM   1857  C   GLU X 114      64.434  17.759  33.360  0.00  0.00           C  
ATOM   1858  O   GLU X 114      64.123  16.949  32.505  0.00  0.00           O  
ATOM   1859  N   SER X 115      65.684  17.761  33.910  0.00  0.00           N  
ATOM   1860  H   SER X 115      65.772  18.338  34.734  0.00  0.00           H  
ATOM   1861  CA  SER X 115      66.834  16.931  33.412  0.00  0.00           C  
ATOM   1862  HA  SER X 115      66.647  16.753  32.351  0.00  0.00           H  
ATOM   1863  CB  SER X 115      68.153  17.665  33.442  0.00  0.00           C  
ATOM   1864  HB2 SER X 115      68.481  17.882  34.460  0.00  0.00           H  
ATOM   1865  HB3 SER X 115      68.942  17.039  33.019  0.00  0.00           H  
ATOM   1866  OG  SER X 115      68.141  18.900  32.727  0.00  0.00           O  
ATOM   1867  HG  SER X 115      67.895  18.623  31.841  0.00  0.00           H  
ATOM   1868  C   SER X 115      66.797  15.572  34.101  0.00  0.00           C  
ATOM   1869  O   SER X 115      67.694  14.749  33.913  0.00  0.00           O  
ATOM   1870  N   SER X 116      65.596  15.137  34.591  0.00  0.00           N  
ATOM   1871  H   SER X 116      64.887  15.854  34.633  0.00  0.00           H  
ATOM   1872  CA  SER X 116      65.234  13.751  34.890  0.00  0.00           C  
ATOM   1873  HA  SER X 116      66.047  13.076  34.618  0.00  0.00           H  
ATOM   1874  CB  SER X 116      65.222  13.455  36.438  0.00  0.00           C  
ATOM   1875  HB2 SER X 116      64.510  14.076  36.987  0.00  0.00           H  
ATOM   1876  HB3 SER X 116      64.783  12.471  36.616  0.00  0.00           H  
ATOM   1877  OG  SER X 116      66.478  13.551  37.010  0.00  0.00           O  
ATOM   1878  HG  SER X 116      66.940  12.711  36.959  0.00  0.00           H  
ATOM   1879  C   SER X 116      63.951  13.332  34.202  0.00  0.00           C  
ATOM   1880  O   SER X 116      63.640  12.154  34.165  0.00  0.00           O  
ATOM   1881  N   ASP X 117      63.239  14.337  33.651  0.00  0.00           N  
ATOM   1882  H   ASP X 117      63.520  15.301  33.761  0.00  0.00           H  
ATOM   1883  CA  ASP X 117      61.904  14.144  33.064  0.00  0.00           C  
ATOM   1884  HA  ASP X 117      61.588  13.130  33.319  0.00  0.00           H  
ATOM   1885  CB  ASP X 117      60.944  15.175  33.641  0.00  0.00           C  
ATOM   1886  HB2 ASP X 117      61.040  15.141  34.727  0.00  0.00           H  
ATOM   1887  HB3 ASP X 117      61.260  16.151  33.273  0.00  0.00           H  
ATOM   1888  CG  ASP X 117      59.469  15.086  33.324  0.00  0.00           C  
ATOM   1889  OD1 ASP X 117      59.041  15.606  32.361  0.00  0.00           O  
ATOM   1890  OD2 ASP X 117      58.756  14.642  34.153  0.00  0.00           O1-
ATOM   1891  C   ASP X 117      61.867  14.170  31.506  0.00  0.00           C  
ATOM   1892  O   ASP X 117      61.217  13.351  30.898  0.00  0.00           O  
ATOM   1893  N   SER X 118      62.564  15.096  30.879  0.00  0.00           N  
ATOM   1894  H   SER X 118      63.118  15.675  31.491  0.00  0.00           H  
ATOM   1895  CA  SER X 118      62.392  15.415  29.389  0.00  0.00           C  
ATOM   1896  HA  SER X 118      62.262  14.479  28.841  0.00  0.00           H  
ATOM   1897  CB  SER X 118      61.053  16.229  29.191  0.00  0.00           C  
ATOM   1898  HB2 SER X 118      60.814  16.116  28.132  0.00  0.00           H  
ATOM   1899  HB3 SER X 118      60.251  15.816  29.805  0.00  0.00           H  
ATOM   1900  OG  SER X 118      61.119  17.668  29.444  0.00  0.00           O  
ATOM   1901  HG  SER X 118      60.205  17.957  29.494  0.00  0.00           H  
ATOM   1902  C   SER X 118      63.572  16.157  28.843  0.00  0.00           C  
ATOM   1903  O   SER X 118      64.021  15.986  27.699  0.00  0.00           O  
ATOM   1904  N   SER X 119      64.065  17.115  29.605  0.00  0.00           N  
ATOM   1905  H   SER X 119      63.804  17.167  30.579  0.00  0.00           H  
ATOM   1906  CA  SER X 119      65.063  18.144  29.098  0.00  0.00           C  
ATOM   1907  HA  SER X 119      65.340  17.976  28.055  0.00  0.00           H  
ATOM   1908  CB  SER X 119      64.309  19.494  29.131  0.00  0.00           C  
ATOM   1909  HB2 SER X 119      64.098  19.643  30.193  0.00  0.00           H  
ATOM   1910  HB3 SER X 119      64.886  20.366  28.820  0.00  0.00           H  
ATOM   1911  OG  SER X 119      63.072  19.489  28.420  0.00  0.00           O  
ATOM   1912  HG  SER X 119      62.557  18.816  28.871  0.00  0.00           H  
ATOM   1913  C   SER X 119      66.408  18.159  29.812  0.00  0.00           C  
ATOM   1914  O   SER X 119      67.071  17.150  29.756  0.00  0.00           O  
ATOM   1915  OXT SER X 119      66.790  19.161  30.452  0.00  0.00           O1-
TER    1916      SER X 119 
ATOM   1917  C3  DIZ X 120      47.007  20.096  50.635  0.00  0.00           C  
ATOM   1918  H10 DIZ X 120      47.750  20.142  51.426  0.00  0.00           H  
ATOM   1919  C2  DIZ X 120      47.297  19.415  49.484  0.00  0.00           C  
ATOM   1920  H09 DIZ X 120      48.304  19.040  49.316  0.00  0.00           H  
ATOM   1921  C1  DIZ X 120      46.288  19.413  48.410  0.00  0.00           C  
ATOM   1922  Cl1 DIZ X 120      46.592  18.598  46.909  0.00  0.00           C  
ATOM   1923  C6  DIZ X 120      45.036  20.040  48.631  0.00  0.00           C  
ATOM   1924  H08 DIZ X 120      44.294  19.965  47.840  0.00  0.00           H  
ATOM   1925  C5  DIZ X 120      44.831  20.759  49.832  0.00  0.00           C  
ATOM   1926  H07 DIZ X 120      43.926  21.340  49.989  0.00  0.00           H  
ATOM   1927  C4  DIZ X 120      45.780  20.783  50.895  0.00  0.00           C  
ATOM   1928  C7  DIZ X 120      45.500  21.645  52.129  0.00  0.00           C  
ATOM   1929  C8  DIZ X 120      46.257  21.264  53.423  0.00  0.00           C  
ATOM   1930  O1  DIZ X 120      45.612  20.717  54.293  0.00  0.00           O  
ATOM   1931  O2  DIZ X 120      47.447  21.582  53.548  0.00  0.00           O  
ATOM   1932  H15 DIZ X 120      44.466  21.416  52.398  0.00  0.00           H  
ATOM   1933  N1  DIZ X 120      45.635  23.162  51.756  0.00  0.00           N  
ATOM   1934  C9  DIZ X 120      44.526  23.961  51.526  0.00  0.00           C  
ATOM   1935  O3  DIZ X 120      43.460  23.397  51.224  0.00  0.00           O  
ATOM   1936  C10 DIZ X 120      44.583  25.358  51.742  0.00  0.00           C  
ATOM   1937  C11 DIZ X 120      43.569  26.119  51.082  0.00  0.00           C  
ATOM   1938  H01 DIZ X 120      42.746  25.684  50.519  0.00  0.00           H  
ATOM   1939  C12 DIZ X 120      43.656  27.478  51.046  0.00  0.00           C  
ATOM   1940  I1  DIZ X 120      42.467  28.416  49.895  0.00  0.00           I  
ATOM   1941  C13 DIZ X 120      44.672  28.147  51.740  0.00  0.00           C  
ATOM   1942  H02 DIZ X 120      44.666  29.231  51.816  0.00  0.00           H  
ATOM   1943  C14 DIZ X 120      45.660  27.434  52.449  0.00  0.00           C  
ATOM   1944  H03 DIZ X 120      46.440  27.970  52.983  0.00  0.00           H  
ATOM   1945  C15 DIZ X 120      45.603  26.078  52.424  0.00  0.00           C  
ATOM   1946  N2  DIZ X 120      46.628  25.375  53.078  0.00  0.00           N  
ATOM   1947  H05 DIZ X 120      46.931  25.624  54.007  0.00  0.00           H  
ATOM   1948  C16 DIZ X 120      47.556  24.637  52.446  0.00  0.00           C  
ATOM   1949  O4  DIZ X 120      48.626  24.387  52.902  0.00  0.00           O  
ATOM   1950  C17 DIZ X 120      47.018  23.648  51.429  0.00  0.00           C  
ATOM   1951  H04 DIZ X 120      47.639  22.753  51.513  0.00  0.00           H  
ATOM   1952  C18 DIZ X 120      47.105  24.204  50.003  0.00  0.00           C  
ATOM   1953  C19 DIZ X 120      46.965  23.372  48.894  0.00  0.00           C  
ATOM   1954  H11 DIZ X 120      46.874  22.307  49.092  0.00  0.00           H  
ATOM   1955  C20 DIZ X 120      46.967  23.838  47.600  0.00  0.00           C  
ATOM   1956  H12 DIZ X 120      46.875  23.245  46.694  0.00  0.00           H  
ATOM   1957  C21 DIZ X 120      46.978  25.180  47.407  0.00  0.00           C  
ATOM   1958  Cl2 DIZ X 120      46.935  25.763  45.765  0.00  0.00           C  
ATOM   1959  C22 DIZ X 120      47.118  26.081  48.484  0.00  0.00           C  
ATOM   1960  H14 DIZ X 120      47.294  27.131  48.264  0.00  0.00           H  
ATOM   1961  C23 DIZ X 120      47.099  25.641  49.777  0.00  0.00           C  
ATOM   1962  H13 DIZ X 120      47.264  26.376  50.561  0.00  0.00           H  
ATOM   1963  Cl- Cl- X 121      56.830  -2.126  20.533  0.00  0.00           C  
ATOM   1964  Cl- Cl- X 122      31.441 -10.333  12.276  0.00  0.00           C  
END
