# Supplementary material for: Elucidation of Ligand-Dependent Modulation of Disorder-Order Transitions in the Oncoprotein MDM2
Source: PLoS Comput Biol. 2015 Jun 5;11(6):e1004282. doi: 10.1371/journal.pcbi.1004282 (PMC4457491; doi:10.1371/journal.pcbi.1004282)
Supplement: S1 Dataset — (ZIP) [file pcbi.1004282.s008.zip › pdbs_SI/8E2.pdb]

ATOM      1  N   MET X   1       4.438   3.738 -27.600  0.00  0.00           N  
ATOM      2  H1  MET X   1       5.294   3.225 -27.757  0.00  0.00           H  
ATOM      3  H2  MET X   1       4.537   4.488 -26.932  0.00  0.00           H  
ATOM      4  H3  MET X   1       4.213   4.210 -28.464  0.00  0.00           H  
ATOM      5  CA  MET X   1       3.391   2.848 -27.141  0.00  0.00           C  
ATOM      6  HA  MET X   1       2.459   3.367 -27.366  0.00  0.00           H  
ATOM      7  CB  MET X   1       3.479   1.425 -27.813  0.00  0.00           C  
ATOM      8  HB2 MET X   1       4.371   0.900 -27.463  0.00  0.00           H  
ATOM      9  HB3 MET X   1       2.596   0.904 -27.436  0.00  0.00           H  
ATOM     10  CG  MET X   1       3.350   1.532 -29.371  0.00  0.00           C  
ATOM     11  HG2 MET X   1       3.142   0.479 -29.570  0.00  0.00           H  
ATOM     12  HG3 MET X   1       2.461   2.031 -29.765  0.00  0.00           H  
ATOM     13  SD  MET X   1       4.866   1.960 -30.373  0.00  0.00           S  
ATOM     14  CE  MET X   1       4.144   1.203 -31.832  0.00  0.00           C  
ATOM     15  HE1 MET X   1       3.269   1.719 -32.232  0.00  0.00           H  
ATOM     16  HE2 MET X   1       3.837   0.185 -31.584  0.00  0.00           H  
ATOM     17  HE3 MET X   1       4.857   1.194 -32.659  0.00  0.00           H  
ATOM     18  C   MET X   1       3.408   2.756 -25.676  0.00  0.00           C  
ATOM     19  O   MET X   1       4.409   2.721 -25.060  0.00  0.00           O  
ATOM     20  N   CYS X   2       2.263   2.341 -25.158  0.00  0.00           N  
ATOM     21  H   CYS X   2       1.510   2.251 -25.824  0.00  0.00           H  
ATOM     22  CA  CYS X   2       2.044   2.088 -23.689  0.00  0.00           C  
ATOM     23  HA  CYS X   2       2.438   2.889 -23.060  0.00  0.00           H  
ATOM     24  CB  CYS X   2       0.593   1.877 -23.356  0.00  0.00           C  
ATOM     25  HB2 CYS X   2       0.139   1.066 -23.930  0.00  0.00           H  
ATOM     26  HB3 CYS X   2       0.531   1.710 -22.278  0.00  0.00           H  
ATOM     27  SG  CYS X   2      -0.313   3.361 -23.871  0.00  0.00           S  
ATOM     28  HG  CYS X   2      -1.488   2.968 -23.371  0.00  0.00           H  
ATOM     29  C   CYS X   2       2.845   0.917 -23.153  0.00  0.00           C  
ATOM     30  O   CYS X   2       2.850  -0.183 -23.779  0.00  0.00           O  
ATOM     31  N   ASN X   3       3.450   1.006 -21.918  0.00  0.00           N  
ATOM     32  H   ASN X   3       3.466   1.894 -21.438  0.00  0.00           H  
ATOM     33  CA  ASN X   3       3.908  -0.200 -21.242  0.00  0.00           C  
ATOM     34  HA  ASN X   3       4.399  -0.899 -21.922  0.00  0.00           H  
ATOM     35  CB  ASN X   3       4.927   0.272 -20.140  0.00  0.00           C  
ATOM     36  HB2 ASN X   3       4.420   0.978 -19.478  0.00  0.00           H  
ATOM     37  HB3 ASN X   3       5.245  -0.627 -19.607  0.00  0.00           H  
ATOM     38  CG  ASN X   3       6.169   0.929 -20.725  0.00  0.00           C  
ATOM     39  OD1 ASN X   3       6.696   1.797 -20.066  0.00  0.00           O  
ATOM     40  ND2 ASN X   3       6.724   0.667 -21.874  0.00  0.00           N  
ATOM     41 HD21 ASN X   3       7.563   1.191 -22.078  0.00  0.00           H  
ATOM     42 HD22 ASN X   3       6.195   0.079 -22.502  0.00  0.00           H  
ATOM     43  C   ASN X   3       2.715  -0.872 -20.571  0.00  0.00           C  
ATOM     44  O   ASN X   3       2.176  -0.353 -19.625  0.00  0.00           O  
ATOM     45  N   THR X   4       2.485  -2.195 -20.827  0.00  0.00           N  
ATOM     46  H   THR X   4       2.973  -2.583 -21.621  0.00  0.00           H  
ATOM     47  CA  THR X   4       1.467  -3.035 -20.185  0.00  0.00           C  
ATOM     48  HA  THR X   4       0.577  -2.410 -20.081  0.00  0.00           H  
ATOM     49  CB  THR X   4       1.190  -4.325 -20.959  0.00  0.00           C  
ATOM     50  HB  THR X   4       0.580  -4.849 -20.220  0.00  0.00           H  
ATOM     51  CG2 THR X   4       0.488  -4.064 -22.285  0.00  0.00           C  
ATOM     52 HG21 THR X   4      -0.549  -3.792 -22.077  0.00  0.00           H  
ATOM     53 HG22 THR X   4       0.648  -4.937 -22.920  0.00  0.00           H  
ATOM     54 HG23 THR X   4       0.971  -3.275 -22.864  0.00  0.00           H  
ATOM     55  OG1 THR X   4       2.466  -5.004 -21.288  0.00  0.00           O  
ATOM     56  HG1 THR X   4       2.371  -5.701 -21.961  0.00  0.00           H  
ATOM     57  C   THR X   4       1.871  -3.413 -18.712  0.00  0.00           C  
ATOM     58  O   THR X   4       1.058  -3.782 -17.931  0.00  0.00           O  
ATOM     59  N   ASN X   5       3.147  -3.449 -18.392  0.00  0.00           N  
ATOM     60  H   ASN X   5       3.745  -3.015 -19.080  0.00  0.00           H  
ATOM     61  CA  ASN X   5       3.785  -3.889 -17.125  0.00  0.00           C  
ATOM     62  HA  ASN X   5       3.513  -4.938 -16.992  0.00  0.00           H  
ATOM     63  CB  ASN X   5       5.269  -3.877 -17.191  0.00  0.00           C  
ATOM     64  HB2 ASN X   5       5.578  -4.543 -17.999  0.00  0.00           H  
ATOM     65  HB3 ASN X   5       5.750  -2.921 -17.407  0.00  0.00           H  
ATOM     66  CG  ASN X   5       5.859  -4.536 -15.964  0.00  0.00           C  
ATOM     67  OD1 ASN X   5       6.027  -3.950 -14.933  0.00  0.00           O  
ATOM     68  ND2 ASN X   5       6.023  -5.831 -16.036  0.00  0.00           N  
ATOM     69 HD21 ASN X   5       6.243  -6.331 -15.186  0.00  0.00           H  
ATOM     70 HD22 ASN X   5       5.635  -6.363 -16.802  0.00  0.00           H  
ATOM     71  C   ASN X   5       3.302  -3.038 -15.911  0.00  0.00           C  
ATOM     72  O   ASN X   5       3.363  -1.844 -15.968  0.00  0.00           O  
ATOM     73  N   MET X   6       2.971  -3.698 -14.811  0.00  0.00           N  
ATOM     74  H   MET X   6       3.065  -4.691 -14.654  0.00  0.00           H  
ATOM     75  CA  MET X   6       2.425  -3.028 -13.604  0.00  0.00           C  
ATOM     76  HA  MET X   6       1.620  -2.379 -13.956  0.00  0.00           H  
ATOM     77  CB  MET X   6       1.848  -4.044 -12.609  0.00  0.00           C  
ATOM     78  HB2 MET X   6       2.565  -4.730 -12.153  0.00  0.00           H  
ATOM     79  HB3 MET X   6       1.489  -3.502 -11.732  0.00  0.00           H  
ATOM     80  CG  MET X   6       0.646  -4.817 -13.215  0.00  0.00           C  
ATOM     81  HG2 MET X   6       1.036  -5.406 -14.048  0.00  0.00           H  
ATOM     82  HG3 MET X   6       0.295  -5.515 -12.452  0.00  0.00           H  
ATOM     83  SD  MET X   6      -0.733  -3.876 -13.885  0.00  0.00           S  
ATOM     84  CE  MET X   6      -2.020  -5.113 -14.369  0.00  0.00           C  
ATOM     85  HE1 MET X   6      -1.973  -5.939 -13.657  0.00  0.00           H  
ATOM     86  HE2 MET X   6      -3.037  -4.715 -14.390  0.00  0.00           H  
ATOM     87  HE3 MET X   6      -1.880  -5.583 -15.345  0.00  0.00           H  
ATOM     88  C   MET X   6       3.367  -2.063 -12.854  0.00  0.00           C  
ATOM     89  O   MET X   6       3.015  -1.378 -11.961  0.00  0.00           O  
ATOM     90  N   SER X   7       4.655  -1.920 -13.189  0.00  0.00           N  
ATOM     91  H   SER X   7       5.020  -2.521 -13.914  0.00  0.00           H  
ATOM     92  CA  SER X   7       5.589  -0.877 -12.727  0.00  0.00           C  
ATOM     93  HA  SER X   7       5.818  -1.039 -11.671  0.00  0.00           H  
ATOM     94  CB  SER X   7       6.937  -0.852 -13.439  0.00  0.00           C  
ATOM     95  HB2 SER X   7       6.740  -0.547 -14.469  0.00  0.00           H  
ATOM     96  HB3 SER X   7       7.646  -0.161 -12.978  0.00  0.00           H  
ATOM     97  OG  SER X   7       7.558  -2.201 -13.619  0.00  0.00           O  
ATOM     98  HG  SER X   7       6.939  -2.844 -14.009  0.00  0.00           H  
ATOM     99  C   SER X   7       5.068   0.527 -12.912  0.00  0.00           C  
ATOM    100  O   SER X   7       4.458   0.793 -13.907  0.00  0.00           O  
ATOM    101  N   VAL X   8       5.222   1.457 -11.993  0.00  0.00           N  
ATOM    102  H   VAL X   8       5.699   1.229 -11.132  0.00  0.00           H  
ATOM    103  CA  VAL X   8       4.613   2.820 -12.062  0.00  0.00           C  
ATOM    104  HA  VAL X   8       4.731   3.186 -13.084  0.00  0.00           H  
ATOM    105  CB  VAL X   8       3.119   2.955 -11.548  0.00  0.00           C  
ATOM    106  HB  VAL X   8       2.863   4.016 -11.531  0.00  0.00           H  
ATOM    107  CG1 VAL X   8       2.146   2.292 -12.505  0.00  0.00           C  
ATOM    108 HG11 VAL X   8       2.275   1.211 -12.415  0.00  0.00           H  
ATOM    109 HG12 VAL X   8       1.100   2.546 -12.321  0.00  0.00           H  
ATOM    110 HG13 VAL X   8       2.418   2.625 -13.508  0.00  0.00           H  
ATOM    111  CG2 VAL X   8       2.911   2.459 -10.078  0.00  0.00           C  
ATOM    112 HG21 VAL X   8       3.406   3.081  -9.329  0.00  0.00           H  
ATOM    113 HG22 VAL X   8       1.891   2.255  -9.746  0.00  0.00           H  
ATOM    114 HG23 VAL X   8       3.294   1.446  -9.940  0.00  0.00           H  
ATOM    115  C   VAL X   8       5.369   3.803 -11.191  0.00  0.00           C  
ATOM    116  O   VAL X   8       5.766   3.585 -10.050  0.00  0.00           O  
ATOM    117  N   PRO X   9       5.716   5.009 -11.795  0.00  0.00           N  
ATOM    118  CD  PRO X   9       5.504   5.447 -13.153  0.00  0.00           C  
ATOM    119  HD2 PRO X   9       4.468   5.332 -13.481  0.00  0.00           H  
ATOM    120  HD3 PRO X   9       6.080   4.814 -13.831  0.00  0.00           H  
ATOM    121  CG  PRO X   9       5.997   6.934 -13.170  0.00  0.00           C  
ATOM    122  HG2 PRO X   9       5.121   7.586 -13.187  0.00  0.00           H  
ATOM    123  HG3 PRO X   9       6.532   7.203 -14.083  0.00  0.00           H  
ATOM    124  CB  PRO X   9       6.824   7.120 -11.936  0.00  0.00           C  
ATOM    125  HB2 PRO X   9       6.701   8.114 -11.501  0.00  0.00           H  
ATOM    126  HB3 PRO X   9       7.885   7.088 -12.192  0.00  0.00           H  
ATOM    127  CA  PRO X   9       6.338   6.069 -10.948  0.00  0.00           C  
ATOM    128  HA  PRO X   9       7.174   5.719 -10.338  0.00  0.00           H  
ATOM    129  C   PRO X   9       5.343   6.645  -9.957  0.00  0.00           C  
ATOM    130  O   PRO X   9       4.214   6.912 -10.317  0.00  0.00           O  
ATOM    131  N   THR X  10       5.724   7.001  -8.725  0.00  0.00           N  
ATOM    132  H   THR X  10       6.709   6.985  -8.504  0.00  0.00           H  
ATOM    133  CA  THR X  10       4.920   7.812  -7.763  0.00  0.00           C  
ATOM    134  HA  THR X  10       3.876   7.773  -8.083  0.00  0.00           H  
ATOM    135  CB  THR X  10       4.773   7.045  -6.441  0.00  0.00           C  
ATOM    136  HB  THR X  10       4.265   7.698  -5.729  0.00  0.00           H  
ATOM    137  CG2 THR X  10       3.976   5.755  -6.595  0.00  0.00           C  
ATOM    138 HG21 THR X  10       3.013   6.041  -7.022  0.00  0.00           H  
ATOM    139 HG22 THR X  10       4.607   5.138  -7.239  0.00  0.00           H  
ATOM    140 HG23 THR X  10       3.796   5.188  -5.679  0.00  0.00           H  
ATOM    141  OG1 THR X  10       6.062   6.715  -5.901  0.00  0.00           O  
ATOM    142  HG1 THR X  10       6.541   7.556  -6.016  0.00  0.00           H  
ATOM    143  C   THR X  10       5.444   9.123  -7.489  0.00  0.00           C  
ATOM    144  O   THR X  10       6.107   9.307  -6.497  0.00  0.00           O  
ATOM    145  N   ASP X  11       4.682  10.133  -7.967  0.00  0.00           N  
ATOM    146  H   ASP X  11       4.992  11.013  -7.581  0.00  0.00           H  
ATOM    147  CA  ASP X  11       4.103  10.234  -9.309  0.00  0.00           C  
ATOM    148  HA  ASP X  11       3.669   9.329  -9.740  0.00  0.00           H  
ATOM    149  CB  ASP X  11       3.043  11.379  -9.294  0.00  0.00           C  
ATOM    150  HB2 ASP X  11       2.631  11.624 -10.275  0.00  0.00           H  
ATOM    151  HB3 ASP X  11       2.153  11.081  -8.735  0.00  0.00           H  
ATOM    152  CG  ASP X  11       3.528  12.688  -8.607  0.00  0.00           C  
ATOM    153  OD1 ASP X  11       4.727  12.810  -8.232  0.00  0.00           O  
ATOM    154  OD2 ASP X  11       2.754  13.657  -8.477  0.00  0.00           O1-
ATOM    155  C   ASP X  11       5.165  10.537 -10.343  0.00  0.00           C  
ATOM    156  O   ASP X  11       5.004  10.231 -11.493  0.00  0.00           O  
ATOM    157  N   GLY X  12       6.328  11.069  -9.880  0.00  0.00           N  
ATOM    158  H   GLY X  12       6.259  11.556  -8.998  0.00  0.00           H  
ATOM    159  CA  GLY X  12       7.544  11.185 -10.788  0.00  0.00           C  
ATOM    160  HA2 GLY X  12       7.111  11.610 -11.696  0.00  0.00           H  
ATOM    161  HA3 GLY X  12       8.291  11.850 -10.350  0.00  0.00           H  
ATOM    162  C   GLY X  12       8.215   9.932 -10.880  0.00  0.00           C  
ATOM    163  O   GLY X  12       8.545   9.326  -9.921  0.00  0.00           O  
ATOM    164  N   ALA X  13       8.765   9.518 -12.051  0.00  0.00           N  
ATOM    165  H   ALA X  13       9.148   8.584 -12.017  0.00  0.00           H  
ATOM    166  CA  ALA X  13       8.935  10.255 -13.336  0.00  0.00           C  
ATOM    167  HA  ALA X  13       9.656   9.644 -13.883  0.00  0.00           H  
ATOM    168  CB  ALA X  13       7.591  10.224 -14.175  0.00  0.00           C  
ATOM    169  HB1 ALA X  13       6.788  10.531 -13.501  0.00  0.00           H  
ATOM    170  HB2 ALA X  13       7.656  10.958 -14.981  0.00  0.00           H  
ATOM    171  HB3 ALA X  13       7.411   9.187 -14.465  0.00  0.00           H  
ATOM    172  C   ALA X  13       9.639  11.607 -13.188  0.00  0.00           C  
ATOM    173  O   ALA X  13       9.168  12.617 -13.671  0.00  0.00           O  
ATOM    174  N   VAL X  14      10.537  11.749 -12.195  0.00  0.00           N  
ATOM    175  H   VAL X  14      10.626  10.959 -11.573  0.00  0.00           H  
ATOM    176  CA  VAL X  14      11.145  13.047 -11.735  0.00  0.00           C  
ATOM    177  HA  VAL X  14      10.299  13.692 -11.489  0.00  0.00           H  
ATOM    178  CB  VAL X  14      12.041  13.059 -10.433  0.00  0.00           C  
ATOM    179  HB  VAL X  14      12.272  14.112 -10.258  0.00  0.00           H  
ATOM    180  CG1 VAL X  14      11.301  12.503  -9.225  0.00  0.00           C  
ATOM    181 HG11 VAL X  14      10.548  13.207  -8.866  0.00  0.00           H  
ATOM    182 HG12 VAL X  14      10.897  11.509  -9.430  0.00  0.00           H  
ATOM    183 HG13 VAL X  14      11.968  12.524  -8.360  0.00  0.00           H  
ATOM    184  CG2 VAL X  14      13.284  12.130 -10.602  0.00  0.00           C  
ATOM    185 HG21 VAL X  14      13.962  12.462 -11.391  0.00  0.00           H  
ATOM    186 HG22 VAL X  14      13.823  12.215  -9.656  0.00  0.00           H  
ATOM    187 HG23 VAL X  14      13.042  11.081 -10.783  0.00  0.00           H  
ATOM    188  C   VAL X  14      11.893  13.656 -12.873  0.00  0.00           C  
ATOM    189  O   VAL X  14      12.758  13.075 -13.477  0.00  0.00           O  
ATOM    190  N   THR X  15      11.549  15.007 -13.077  0.00  0.00           N  
ATOM    191  H   THR X  15      10.664  15.394 -12.780  0.00  0.00           H  
ATOM    192  CA  THR X  15      12.306  15.914 -14.000  0.00  0.00           C  
ATOM    193  HA  THR X  15      12.998  15.237 -14.506  0.00  0.00           H  
ATOM    194  CB  THR X  15      11.517  16.579 -15.174  0.00  0.00           C  
ATOM    195  HB  THR X  15      12.137  17.356 -15.625  0.00  0.00           H  
ATOM    196  CG2 THR X  15      10.823  15.641 -16.187  0.00  0.00           C  
ATOM    197 HG21 THR X  15      11.649  15.317 -16.824  0.00  0.00           H  
ATOM    198 HG22 THR X  15      10.414  14.760 -15.690  0.00  0.00           H  
ATOM    199 HG23 THR X  15      10.095  16.202 -16.777  0.00  0.00           H  
ATOM    200  OG1 THR X  15      10.504  17.283 -14.552  0.00  0.00           O  
ATOM    201  HG1 THR X  15      10.630  18.249 -14.582  0.00  0.00           H  
ATOM    202  C   THR X  15      13.137  17.077 -13.390  0.00  0.00           C  
ATOM    203  O   THR X  15      12.657  17.806 -12.504  0.00  0.00           O  
ATOM    204  N   THR X  16      14.235  17.463 -14.104  0.00  0.00           N  
ATOM    205  H   THR X  16      14.245  17.031 -15.017  0.00  0.00           H  
ATOM    206  CA  THR X  16      15.173  18.569 -13.802  0.00  0.00           C  
ATOM    207  HA  THR X  16      14.988  19.021 -12.825  0.00  0.00           H  
ATOM    208  CB  THR X  16      16.578  18.055 -13.728  0.00  0.00           C  
ATOM    209  HB  THR X  16      16.592  17.267 -12.973  0.00  0.00           H  
ATOM    210  CG2 THR X  16      17.164  17.431 -14.999  0.00  0.00           C  
ATOM    211 HG21 THR X  16      18.171  17.089 -14.752  0.00  0.00           H  
ATOM    212 HG22 THR X  16      16.615  16.580 -15.408  0.00  0.00           H  
ATOM    213 HG23 THR X  16      17.173  18.136 -15.832  0.00  0.00           H  
ATOM    214  OG1 THR X  16      17.386  19.154 -13.415  0.00  0.00           O  
ATOM    215  HG1 THR X  16      16.816  19.697 -12.842  0.00  0.00           H  
ATOM    216  C   THR X  16      14.972  19.759 -14.695  0.00  0.00           C  
ATOM    217  O   THR X  16      14.845  19.645 -15.881  0.00  0.00           O  
ATOM    218  N   SER X  17      14.838  21.034 -14.206  0.00  0.00           N  
ATOM    219  H   SER X  17      14.689  21.198 -13.221  0.00  0.00           H  
ATOM    220  CA  SER X  17      14.741  22.256 -15.048  0.00  0.00           C  
ATOM    221  HA  SER X  17      14.045  22.148 -15.882  0.00  0.00           H  
ATOM    222  CB  SER X  17      14.297  23.520 -14.311  0.00  0.00           C  
ATOM    223  HB2 SER X  17      14.415  24.400 -14.946  0.00  0.00           H  
ATOM    224  HB3 SER X  17      13.254  23.396 -14.012  0.00  0.00           H  
ATOM    225  OG  SER X  17      15.140  23.665 -13.166  0.00  0.00           O  
ATOM    226  HG  SER X  17      14.672  24.355 -12.662  0.00  0.00           H  
ATOM    227  C   SER X  17      15.999  22.713 -15.788  0.00  0.00           C  
ATOM    228  O   SER X  17      15.907  23.222 -16.821  0.00  0.00           O  
ATOM    229  N   GLN X  18      17.169  22.143 -15.292  0.00  0.00           N  
ATOM    230  H   GLN X  18      17.036  21.746 -14.373  0.00  0.00           H  
ATOM    231  CA  GLN X  18      18.532  22.251 -15.913  0.00  0.00           C  
ATOM    232  HA  GLN X  18      18.805  23.292 -16.095  0.00  0.00           H  
ATOM    233  CB  GLN X  18      19.677  21.767 -14.970  0.00  0.00           C  
ATOM    234  HB2 GLN X  18      19.127  21.183 -14.229  0.00  0.00           H  
ATOM    235  HB3 GLN X  18      20.427  21.122 -15.433  0.00  0.00           H  
ATOM    236  CG  GLN X  18      20.364  22.994 -14.339  0.00  0.00           C  
ATOM    237  HG2 GLN X  18      20.983  23.589 -15.014  0.00  0.00           H  
ATOM    238  HG3 GLN X  18      19.650  23.661 -13.852  0.00  0.00           H  
ATOM    239  CD  GLN X  18      21.162  22.593 -13.174  0.00  0.00           C  
ATOM    240  OE1 GLN X  18      21.841  21.590 -13.107  0.00  0.00           O  
ATOM    241  NE2 GLN X  18      20.876  23.150 -11.999  0.00  0.00           N  
ATOM    242 HE21 GLN X  18      20.094  23.776 -11.875  0.00  0.00           H  
ATOM    243 HE22 GLN X  18      21.466  22.890 -11.221  0.00  0.00           H  
ATOM    244  C   GLN X  18      18.728  21.523 -17.282  0.00  0.00           C  
ATOM    245  O   GLN X  18      19.714  21.749 -17.934  0.00  0.00           O  
ATOM    246  N   ILE X  19      17.727  20.728 -17.757  0.00  0.00           N  
ATOM    247  H   ILE X  19      16.972  20.604 -17.097  0.00  0.00           H  
ATOM    248  CA  ILE X  19      17.690  20.003 -19.029  0.00  0.00           C  
ATOM    249  HA  ILE X  19      18.430  20.397 -19.730  0.00  0.00           H  
ATOM    250  CB  ILE X  19      18.048  18.524 -18.842  0.00  0.00           C  
ATOM    251  HB  ILE X  19      17.236  18.094 -18.251  0.00  0.00           H  
ATOM    252  CG2 ILE X  19      18.006  17.852 -20.212  0.00  0.00           C  
ATOM    253 HG21 ILE X  19      18.634  18.365 -20.940  0.00  0.00           H  
ATOM    254 HG22 ILE X  19      18.290  16.799 -20.191  0.00  0.00           H  
ATOM    255 HG23 ILE X  19      16.997  17.832 -20.623  0.00  0.00           H  
ATOM    256  CG1 ILE X  19      19.414  18.253 -18.077  0.00  0.00           C  
ATOM    257 HG12 ILE X  19      20.205  18.904 -18.454  0.00  0.00           H  
ATOM    258 HG13 ILE X  19      19.144  18.619 -17.085  0.00  0.00           H  
ATOM    259  CD1 ILE X  19      19.946  16.793 -17.888  0.00  0.00           C  
ATOM    260 HD11 ILE X  19      19.178  16.128 -17.487  0.00  0.00           H  
ATOM    261 HD12 ILE X  19      20.264  16.360 -18.839  0.00  0.00           H  
ATOM    262 HD13 ILE X  19      20.855  16.751 -17.283  0.00  0.00           H  
ATOM    263  C   ILE X  19      16.294  20.190 -19.614  0.00  0.00           C  
ATOM    264  O   ILE X  19      15.359  19.772 -18.936  0.00  0.00           O  
ATOM    265  N   PRO X  20      16.123  20.671 -20.870  0.00  0.00           N  
ATOM    266  CD  PRO X  20      17.133  21.209 -21.767  0.00  0.00           C  
ATOM    267  HD2 PRO X  20      17.831  20.465 -22.157  0.00  0.00           H  
ATOM    268  HD3 PRO X  20      17.767  21.944 -21.266  0.00  0.00           H  
ATOM    269  CG  PRO X  20      16.445  21.811 -23.006  0.00  0.00           C  
ATOM    270  HG2 PRO X  20      16.854  21.393 -23.928  0.00  0.00           H  
ATOM    271  HG3 PRO X  20      16.485  22.902 -23.039  0.00  0.00           H  
ATOM    272  CB  PRO X  20      15.042  21.237 -22.947  0.00  0.00           C  
ATOM    273  HB2 PRO X  20      14.836  20.502 -23.729  0.00  0.00           H  
ATOM    274  HB3 PRO X  20      14.360  22.089 -22.918  0.00  0.00           H  
ATOM    275  CA  PRO X  20      14.797  20.728 -21.494  0.00  0.00           C  
ATOM    276  HA  PRO X  20      14.118  21.275 -20.837  0.00  0.00           H  
ATOM    277  C   PRO X  20      14.179  19.300 -21.557  0.00  0.00           C  
ATOM    278  O   PRO X  20      14.764  18.325 -21.919  0.00  0.00           O  
ATOM    279  N   ALA X  21      12.857  19.257 -21.246  0.00  0.00           N  
ATOM    280  H   ALA X  21      12.313  20.103 -21.147  0.00  0.00           H  
ATOM    281  CA  ALA X  21      12.248  17.992 -20.772  0.00  0.00           C  
ATOM    282  HA  ALA X  21      12.905  17.583 -20.001  0.00  0.00           H  
ATOM    283  CB  ALA X  21      10.781  18.171 -20.253  0.00  0.00           C  
ATOM    284  HB1 ALA X  21      10.719  18.875 -19.420  0.00  0.00           H  
ATOM    285  HB2 ALA X  21      10.265  18.524 -21.149  0.00  0.00           H  
ATOM    286  HB3 ALA X  21      10.307  17.204 -20.072  0.00  0.00           H  
ATOM    287  C   ALA X  21      12.237  16.928 -21.867  0.00  0.00           C  
ATOM    288  O   ALA X  21      12.181  15.757 -21.492  0.00  0.00           O  
ATOM    289  N   SER X  22      12.144  17.271 -23.192  0.00  0.00           N  
ATOM    290  H   SER X  22      12.268  18.237 -23.462  0.00  0.00           H  
ATOM    291  CA  SER X  22      12.155  16.330 -24.400  0.00  0.00           C  
ATOM    292  HA  SER X  22      11.186  15.828 -24.410  0.00  0.00           H  
ATOM    293  CB  SER X  22      12.208  17.100 -25.774  0.00  0.00           C  
ATOM    294  HB2 SER X  22      12.439  16.370 -26.553  0.00  0.00           H  
ATOM    295  HB3 SER X  22      11.229  17.526 -26.007  0.00  0.00           H  
ATOM    296  OG  SER X  22      13.136  18.110 -25.793  0.00  0.00           O  
ATOM    297  HG  SER X  22      14.001  17.923 -26.201  0.00  0.00           H  
ATOM    298  C   SER X  22      13.251  15.292 -24.272  0.00  0.00           C  
ATOM    299  O   SER X  22      13.046  14.188 -24.612  0.00  0.00           O  
ATOM    300  N   GLU X  23      14.420  15.656 -23.562  0.00  0.00           N  
ATOM    301  H   GLU X  23      14.488  16.507 -23.022  0.00  0.00           H  
ATOM    302  CA  GLU X  23      15.557  14.695 -23.439  0.00  0.00           C  
ATOM    303  HA  GLU X  23      15.597  14.114 -24.363  0.00  0.00           H  
ATOM    304  CB  GLU X  23      16.858  15.408 -23.149  0.00  0.00           C  
ATOM    305  HB2 GLU X  23      17.070  15.985 -24.052  0.00  0.00           H  
ATOM    306  HB3 GLU X  23      16.765  16.135 -22.339  0.00  0.00           H  
ATOM    307  CG  GLU X  23      18.021  14.382 -22.959  0.00  0.00           C  
ATOM    308  HG2 GLU X  23      17.919  13.910 -21.979  0.00  0.00           H  
ATOM    309  HG3 GLU X  23      18.096  13.631 -23.748  0.00  0.00           H  
ATOM    310  CD  GLU X  23      19.378  14.880 -22.959  0.00  0.00           C  
ATOM    311  OE1 GLU X  23      19.578  16.092 -22.964  0.00  0.00           O  
ATOM    312  OE2 GLU X  23      20.309  14.141 -22.793  0.00  0.00           O1-
ATOM    313  C   GLU X  23      15.313  13.663 -22.359  0.00  0.00           C  
ATOM    314  O   GLU X  23      15.632  12.483 -22.412  0.00  0.00           O  
ATOM    315  N   GLN X  24      14.645  14.142 -21.277  0.00  0.00           N  
ATOM    316  H   GLN X  24      14.217  15.047 -21.413  0.00  0.00           H  
ATOM    317  CA  GLN X  24      14.222  13.323 -20.208  0.00  0.00           C  
ATOM    318  HA  GLN X  24      15.161  12.792 -20.035  0.00  0.00           H  
ATOM    319  CB  GLN X  24      13.802  14.245 -19.027  0.00  0.00           C  
ATOM    320  HB2 GLN X  24      12.871  14.784 -19.212  0.00  0.00           H  
ATOM    321  HB3 GLN X  24      13.643  13.672 -18.111  0.00  0.00           H  
ATOM    322  CG  GLN X  24      14.838  15.422 -18.733  0.00  0.00           C  
ATOM    323  HG2 GLN X  24      15.817  14.967 -18.570  0.00  0.00           H  
ATOM    324  HG3 GLN X  24      15.020  16.146 -19.531  0.00  0.00           H  
ATOM    325  CD  GLN X  24      14.507  16.231 -17.525  0.00  0.00           C  
ATOM    326  OE1 GLN X  24      14.249  15.728 -16.456  0.00  0.00           O  
ATOM    327  NE2 GLN X  24      14.428  17.586 -17.621  0.00  0.00           N  
ATOM    328 HE21 GLN X  24      14.628  18.032 -18.505  0.00  0.00           H  
ATOM    329 HE22 GLN X  24      14.240  18.196 -16.838  0.00  0.00           H  
ATOM    330  C   GLN X  24      13.110  12.332 -20.535  0.00  0.00           C  
ATOM    331  O   GLN X  24      12.737  11.382 -19.799  0.00  0.00           O  
ATOM    332  N   GLU X  25      12.527  12.449 -21.739  0.00  0.00           N  
ATOM    333  H   GLU X  25      12.817  13.256 -22.273  0.00  0.00           H  
ATOM    334  CA  GLU X  25      11.569  11.556 -22.379  0.00  0.00           C  
ATOM    335  HA  GLU X  25      10.975  11.047 -21.617  0.00  0.00           H  
ATOM    336  CB  GLU X  25      10.673  12.529 -23.311  0.00  0.00           C  
ATOM    337  HB2 GLU X  25      10.495  13.442 -22.738  0.00  0.00           H  
ATOM    338  HB3 GLU X  25      11.213  12.826 -24.212  0.00  0.00           H  
ATOM    339  CG  GLU X  25       9.248  11.957 -23.676  0.00  0.00           C  
ATOM    340  HG2 GLU X  25       8.812  12.787 -24.236  0.00  0.00           H  
ATOM    341  HG3 GLU X  25       9.361  11.069 -24.302  0.00  0.00           H  
ATOM    342  CD  GLU X  25       8.354  11.686 -22.404  0.00  0.00           C  
ATOM    343  OE1 GLU X  25       7.335  11.086 -22.564  0.00  0.00           O  
ATOM    344  OE2 GLU X  25       8.528  12.277 -21.377  0.00  0.00           O1-
ATOM    345  C   GLU X  25      12.295  10.505 -23.264  0.00  0.00           C  
ATOM    346  O   GLU X  25      11.655   9.619 -23.809  0.00  0.00           O  
ATOM    347  N   THR X  26      13.631  10.541 -23.372  0.00  0.00           N  
ATOM    348  H   THR X  26      14.110  11.278 -22.874  0.00  0.00           H  
ATOM    349  CA  THR X  26      14.383   9.491 -24.090  0.00  0.00           C  
ATOM    350  HA  THR X  26      14.059   9.532 -25.132  0.00  0.00           H  
ATOM    351  CB  THR X  26      15.915   9.769 -24.010  0.00  0.00           C  
ATOM    352  HB  THR X  26      16.130   9.843 -22.942  0.00  0.00           H  
ATOM    353  CG2 THR X  26      16.760   8.790 -24.820  0.00  0.00           C  
ATOM    354 HG21 THR X  26      17.797   8.862 -24.485  0.00  0.00           H  
ATOM    355 HG22 THR X  26      16.314   7.810 -24.638  0.00  0.00           H  
ATOM    356 HG23 THR X  26      16.602   9.085 -25.860  0.00  0.00           H  
ATOM    357  OG1 THR X  26      16.162  11.107 -24.539  0.00  0.00           O  
ATOM    358  HG1 THR X  26      15.910  11.665 -23.782  0.00  0.00           H  
ATOM    359  C   THR X  26      14.030   8.129 -23.541  0.00  0.00           C  
ATOM    360  O   THR X  26      14.272   7.815 -22.392  0.00  0.00           O  
ATOM    361  N   LEU X  27      13.544   7.193 -24.335  0.00  0.00           N  
ATOM    362  H   LEU X  27      13.288   7.441 -25.280  0.00  0.00           H  
ATOM    363  CA  LEU X  27      13.409   5.783 -24.004  0.00  0.00           C  
ATOM    364  HA  LEU X  27      12.999   5.677 -22.998  0.00  0.00           H  
ATOM    365  CB  LEU X  27      12.618   5.000 -25.041  0.00  0.00           C  
ATOM    366  HB2 LEU X  27      13.133   5.183 -25.986  0.00  0.00           H  
ATOM    367  HB3 LEU X  27      12.747   3.939 -24.814  0.00  0.00           H  
ATOM    368  CG  LEU X  27      11.193   5.363 -25.270  0.00  0.00           C  
ATOM    369  HG  LEU X  27      10.998   6.435 -25.279  0.00  0.00           H  
ATOM    370  CD1 LEU X  27      10.742   4.663 -26.554  0.00  0.00           C  
ATOM    371 HD11 LEU X  27      11.223   5.237 -27.349  0.00  0.00           H  
ATOM    372 HD12 LEU X  27      11.032   3.624 -26.728  0.00  0.00           H  
ATOM    373 HD13 LEU X  27       9.655   4.720 -26.645  0.00  0.00           H  
ATOM    374  CD2 LEU X  27      10.306   4.796 -24.155  0.00  0.00           C  
ATOM    375 HD21 LEU X  27       9.286   5.159 -24.295  0.00  0.00           H  
ATOM    376 HD22 LEU X  27      10.315   3.705 -24.203  0.00  0.00           H  
ATOM    377 HD23 LEU X  27      10.678   5.264 -23.242  0.00  0.00           H  
ATOM    378  C   LEU X  27      14.762   5.165 -23.997  0.00  0.00           C  
ATOM    379  O   LEU X  27      15.581   5.241 -24.941  0.00  0.00           O  
ATOM    380  N   VAL X  28      14.948   4.204 -23.032  0.00  0.00           N  
ATOM    381  H   VAL X  28      14.098   4.041 -22.512  0.00  0.00           H  
ATOM    382  CA  VAL X  28      16.141   3.468 -22.598  0.00  0.00           C  
ATOM    383  HA  VAL X  28      16.746   3.262 -23.483  0.00  0.00           H  
ATOM    384  CB  VAL X  28      17.040   4.308 -21.573  0.00  0.00           C  
ATOM    385  HB  VAL X  28      17.806   3.648 -21.160  0.00  0.00           H  
ATOM    386  CG1 VAL X  28      17.691   5.454 -22.401  0.00  0.00           C  
ATOM    387 HG11 VAL X  28      16.964   6.159 -22.809  0.00  0.00           H  
ATOM    388 HG12 VAL X  28      18.280   6.077 -21.724  0.00  0.00           H  
ATOM    389 HG13 VAL X  28      18.340   5.140 -23.221  0.00  0.00           H  
ATOM    390  CG2 VAL X  28      16.216   4.875 -20.417  0.00  0.00           C  
ATOM    391 HG21 VAL X  28      15.873   4.154 -19.672  0.00  0.00           H  
ATOM    392 HG22 VAL X  28      16.863   5.527 -19.826  0.00  0.00           H  
ATOM    393 HG23 VAL X  28      15.397   5.529 -20.723  0.00  0.00           H  
ATOM    394  C   VAL X  28      15.804   2.103 -22.055  0.00  0.00           C  
ATOM    395  O   VAL X  28      14.873   1.794 -21.327  0.00  0.00           O  
ATOM    396  N   ARG X  29      16.848   1.264 -22.141  0.00  0.00           N  
ATOM    397  H   ARG X  29      17.638   1.644 -22.643  0.00  0.00           H  
ATOM    398  CA  ARG X  29      16.960  -0.155 -21.675  0.00  0.00           C  
ATOM    399  HA  ARG X  29      16.090  -0.304 -21.031  0.00  0.00           H  
ATOM    400  CB  ARG X  29      16.894  -1.188 -22.793  0.00  0.00           C  
ATOM    401  HB2 ARG X  29      17.610  -0.927 -23.575  0.00  0.00           H  
ATOM    402  HB3 ARG X  29      17.098  -2.163 -22.345  0.00  0.00           H  
ATOM    403  CG  ARG X  29      15.513  -1.201 -23.404  0.00  0.00           C  
ATOM    404  HG2 ARG X  29      14.710  -1.089 -22.672  0.00  0.00           H  
ATOM    405  HG3 ARG X  29      15.482  -0.330 -24.062  0.00  0.00           H  
ATOM    406  CD  ARG X  29      15.271  -2.471 -24.169  0.00  0.00           C  
ATOM    407  HD2 ARG X  29      16.110  -2.507 -24.866  0.00  0.00           H  
ATOM    408  HD3 ARG X  29      15.412  -3.295 -23.466  0.00  0.00           H  
ATOM    409  NE  ARG X  29      14.003  -2.494 -24.834  0.00  0.00           N  
ATOM    410  HE  ARG X  29      13.387  -1.695 -24.791  0.00  0.00           H  
ATOM    411  CZ  ARG X  29      13.451  -3.560 -25.394  0.00  0.00           C  
ATOM    412  NH1 ARG X  29      14.081  -4.647 -25.559  0.00  0.00           N1+
ATOM    413 HH11 ARG X  29      13.522  -5.445 -25.822  0.00  0.00           H  
ATOM    414 HH12 ARG X  29      15.022  -4.685 -25.194  0.00  0.00           H  
ATOM    415  NH2 ARG X  29      12.246  -3.489 -25.851  0.00  0.00           N  
ATOM    416 HH21 ARG X  29      11.785  -2.591 -25.830  0.00  0.00           H  
ATOM    417 HH22 ARG X  29      11.890  -4.197 -26.477  0.00  0.00           H  
ATOM    418  C   ARG X  29      18.228  -0.411 -20.778  0.00  0.00           C  
ATOM    419  O   ARG X  29      19.305  -0.635 -21.311  0.00  0.00           O  
ATOM    420  N   PRO X  30      18.040  -0.210 -19.437  0.00  0.00           N  
ATOM    421  CD  PRO X  30      16.812   0.277 -18.796  0.00  0.00           C  
ATOM    422  HD2 PRO X  30      16.044  -0.499 -18.782  0.00  0.00           H  
ATOM    423  HD3 PRO X  30      16.470   1.196 -19.277  0.00  0.00           H  
ATOM    424  CG  PRO X  30      17.225   0.622 -17.337  0.00  0.00           C  
ATOM    425  HG2 PRO X  30      16.445   0.551 -16.576  0.00  0.00           H  
ATOM    426  HG3 PRO X  30      17.647   1.629 -17.339  0.00  0.00           H  
ATOM    427  CB  PRO X  30      18.393  -0.308 -17.040  0.00  0.00           C  
ATOM    428  HB2 PRO X  30      18.014  -1.299 -16.782  0.00  0.00           H  
ATOM    429  HB3 PRO X  30      18.974   0.022 -16.177  0.00  0.00           H  
ATOM    430  CA  PRO X  30      19.171  -0.256 -18.381  0.00  0.00           C  
ATOM    431  HA  PRO X  30      19.838   0.600 -18.496  0.00  0.00           H  
ATOM    432  C   PRO X  30      19.962  -1.567 -18.526  0.00  0.00           C  
ATOM    433  O   PRO X  30      19.371  -2.635 -18.665  0.00  0.00           O  
ATOM    434  N   LYS X  31      21.298  -1.400 -18.867  0.00  0.00           N  
ATOM    435  H   LYS X  31      21.713  -0.482 -18.933  0.00  0.00           H  
ATOM    436  CA  LYS X  31      22.291  -2.459 -19.072  0.00  0.00           C  
ATOM    437  HA  LYS X  31      21.908  -2.896 -19.997  0.00  0.00           H  
ATOM    438  CB  LYS X  31      23.639  -1.925 -19.527  0.00  0.00           C  
ATOM    439  HB2 LYS X  31      23.990  -1.114 -18.885  0.00  0.00           H  
ATOM    440  HB3 LYS X  31      24.362  -2.721 -19.339  0.00  0.00           H  
ATOM    441  CG  LYS X  31      23.894  -1.582 -20.977  0.00  0.00           C  
ATOM    442  HG2 LYS X  31      23.726  -2.504 -21.537  0.00  0.00           H  
ATOM    443  HG3 LYS X  31      23.161  -0.881 -21.382  0.00  0.00           H  
ATOM    444  CD  LYS X  31      25.318  -1.082 -21.238  0.00  0.00           C  
ATOM    445  HD2 LYS X  31      25.531  -0.160 -20.694  0.00  0.00           H  
ATOM    446  HD3 LYS X  31      26.030  -1.900 -21.105  0.00  0.00           H  
ATOM    447  CE  LYS X  31      25.587  -0.657 -22.701  0.00  0.00           C  
ATOM    448  HE2 LYS X  31      24.791   0.028 -22.994  0.00  0.00           H  
ATOM    449  HE3 LYS X  31      26.502  -0.065 -22.712  0.00  0.00           H  
ATOM    450  NZ  LYS X  31      25.762  -1.798 -23.648  0.00  0.00           N1+
ATOM    451  HZ1 LYS X  31      26.485  -2.454 -23.389  0.00  0.00           H  
ATOM    452  HZ2 LYS X  31      24.974  -2.409 -23.805  0.00  0.00           H  
ATOM    453  HZ3 LYS X  31      26.057  -1.536 -24.578  0.00  0.00           H  
ATOM    454  C   LYS X  31      22.346  -3.338 -17.809  0.00  0.00           C  
ATOM    455  O   LYS X  31      22.189  -2.798 -16.681  0.00  0.00           O  
ATOM    456  N   PRO X  32      22.481  -4.706 -17.924  0.00  0.00           N  
ATOM    457  CD  PRO X  32      22.647  -5.480 -19.170  0.00  0.00           C  
ATOM    458  HD2 PRO X  32      23.659  -5.312 -19.545  0.00  0.00           H  
ATOM    459  HD3 PRO X  32      21.838  -5.221 -19.855  0.00  0.00           H  
ATOM    460  CG  PRO X  32      22.361  -6.924 -18.805  0.00  0.00           C  
ATOM    461  HG2 PRO X  32      22.952  -7.671 -19.339  0.00  0.00           H  
ATOM    462  HG3 PRO X  32      21.325  -7.138 -19.080  0.00  0.00           H  
ATOM    463  CB  PRO X  32      22.652  -6.991 -17.309  0.00  0.00           C  
ATOM    464  HB2 PRO X  32      23.680  -7.260 -17.058  0.00  0.00           H  
ATOM    465  HB3 PRO X  32      21.995  -7.703 -16.804  0.00  0.00           H  
ATOM    466  CA  PRO X  32      22.205  -5.634 -16.836  0.00  0.00           C  
ATOM    467  HA  PRO X  32      21.130  -5.642 -16.644  0.00  0.00           H  
ATOM    468  C   PRO X  32      22.679  -5.306 -15.434  0.00  0.00           C  
ATOM    469  O   PRO X  32      22.100  -5.752 -14.499  0.00  0.00           O  
ATOM    470  N   LEU X  33      23.792  -4.600 -15.286  0.00  0.00           N  
ATOM    471  H   LEU X  33      24.152  -4.194 -16.138  0.00  0.00           H  
ATOM    472  CA  LEU X  33      24.362  -4.243 -13.963  0.00  0.00           C  
ATOM    473  HA  LEU X  33      24.291  -5.101 -13.291  0.00  0.00           H  
ATOM    474  CB  LEU X  33      25.752  -3.625 -13.946  0.00  0.00           C  
ATOM    475  HB2 LEU X  33      25.661  -2.801 -14.657  0.00  0.00           H  
ATOM    476  HB3 LEU X  33      25.993  -3.400 -12.905  0.00  0.00           H  
ATOM    477  CG  LEU X  33      26.838  -4.586 -14.479  0.00  0.00           C  
ATOM    478  HG  LEU X  33      26.425  -5.156 -15.311  0.00  0.00           H  
ATOM    479  CD1 LEU X  33      28.161  -3.799 -14.962  0.00  0.00           C  
ATOM    480 HD11 LEU X  33      27.954  -2.878 -15.509  0.00  0.00           H  
ATOM    481 HD12 LEU X  33      28.575  -3.436 -14.019  0.00  0.00           H  
ATOM    482 HD13 LEU X  33      28.799  -4.544 -15.442  0.00  0.00           H  
ATOM    483  CD2 LEU X  33      27.200  -5.651 -13.500  0.00  0.00           C  
ATOM    484 HD21 LEU X  33      27.999  -6.303 -13.860  0.00  0.00           H  
ATOM    485 HD22 LEU X  33      27.653  -5.116 -12.663  0.00  0.00           H  
ATOM    486 HD23 LEU X  33      26.326  -6.260 -13.261  0.00  0.00           H  
ATOM    487  C   LEU X  33      23.326  -3.292 -13.216  0.00  0.00           C  
ATOM    488  O   LEU X  33      22.734  -3.632 -12.192  0.00  0.00           O  
ATOM    489  N   LEU X  34      23.041  -2.105 -13.798  0.00  0.00           N  
ATOM    490  H   LEU X  34      23.429  -2.159 -14.728  0.00  0.00           H  
ATOM    491  CA  LEU X  34      22.072  -1.039 -13.392  0.00  0.00           C  
ATOM    492  HA  LEU X  34      22.407  -0.679 -12.417  0.00  0.00           H  
ATOM    493  CB  LEU X  34      22.077   0.122 -14.462  0.00  0.00           C  
ATOM    494  HB2 LEU X  34      23.088   0.534 -14.500  0.00  0.00           H  
ATOM    495  HB3 LEU X  34      21.777  -0.361 -15.394  0.00  0.00           H  
ATOM    496  CG  LEU X  34      21.075   1.245 -14.185  0.00  0.00           C  
ATOM    497  HG  LEU X  34      20.076   0.815 -14.253  0.00  0.00           H  
ATOM    498  CD1 LEU X  34      21.240   2.000 -12.865  0.00  0.00           C  
ATOM    499 HD11 LEU X  34      20.494   2.773 -12.670  0.00  0.00           H  
ATOM    500 HD12 LEU X  34      21.207   1.238 -12.083  0.00  0.00           H  
ATOM    501 HD13 LEU X  34      22.235   2.447 -12.916  0.00  0.00           H  
ATOM    502  CD2 LEU X  34      21.024   2.267 -15.370  0.00  0.00           C  
ATOM    503 HD21 LEU X  34      20.382   3.123 -15.153  0.00  0.00           H  
ATOM    504 HD22 LEU X  34      22.029   2.684 -15.453  0.00  0.00           H  
ATOM    505 HD23 LEU X  34      20.750   1.834 -16.335  0.00  0.00           H  
ATOM    506  C   LEU X  34      20.635  -1.627 -13.165  0.00  0.00           C  
ATOM    507  O   LEU X  34      19.971  -1.286 -12.169  0.00  0.00           O  
ATOM    508  N   LEU X  35      20.094  -2.327 -14.233  0.00  0.00           N  
ATOM    509  H   LEU X  35      20.685  -2.589 -15.009  0.00  0.00           H  
ATOM    510  CA  LEU X  35      18.808  -3.075 -14.296  0.00  0.00           C  
ATOM    511  HA  LEU X  35      17.959  -2.429 -14.530  0.00  0.00           H  
ATOM    512  CB  LEU X  35      18.856  -4.118 -15.377  0.00  0.00           C  
ATOM    513  HB2 LEU X  35      19.178  -3.515 -16.228  0.00  0.00           H  
ATOM    514  HB3 LEU X  35      19.725  -4.760 -15.218  0.00  0.00           H  
ATOM    515  CG  LEU X  35      17.640  -4.944 -15.641  0.00  0.00           C  
ATOM    516  HG  LEU X  35      17.471  -5.581 -14.773  0.00  0.00           H  
ATOM    517  CD1 LEU X  35      16.293  -4.237 -15.924  0.00  0.00           C  
ATOM    518 HD11 LEU X  35      16.459  -3.377 -16.577  0.00  0.00           H  
ATOM    519 HD12 LEU X  35      15.546  -4.902 -16.362  0.00  0.00           H  
ATOM    520 HD13 LEU X  35      15.856  -3.783 -15.032  0.00  0.00           H  
ATOM    521  CD2 LEU X  35      17.957  -5.960 -16.737  0.00  0.00           C  
ATOM    522 HD21 LEU X  35      18.200  -5.292 -17.566  0.00  0.00           H  
ATOM    523 HD22 LEU X  35      18.798  -6.631 -16.549  0.00  0.00           H  
ATOM    524 HD23 LEU X  35      17.055  -6.545 -16.924  0.00  0.00           H  
ATOM    525  C   LEU X  35      18.477  -3.789 -13.009  0.00  0.00           C  
ATOM    526  O   LEU X  35      17.490  -3.491 -12.297  0.00  0.00           O  
ATOM    527  N   LYS X  36      19.496  -4.561 -12.536  0.00  0.00           N  
ATOM    528  H   LYS X  36      20.374  -4.649 -13.028  0.00  0.00           H  
ATOM    529  CA  LYS X  36      19.400  -5.451 -11.390  0.00  0.00           C  
ATOM    530  HA  LYS X  36      18.473  -6.024 -11.457  0.00  0.00           H  
ATOM    531  CB  LYS X  36      20.614  -6.408 -11.255  0.00  0.00           C  
ATOM    532  HB2 LYS X  36      21.545  -5.840 -11.217  0.00  0.00           H  
ATOM    533  HB3 LYS X  36      20.524  -7.003 -10.344  0.00  0.00           H  
ATOM    534  CG  LYS X  36      20.600  -7.492 -12.304  0.00  0.00           C  
ATOM    535  HG2 LYS X  36      19.786  -8.202 -12.141  0.00  0.00           H  
ATOM    536  HG3 LYS X  36      20.418  -7.151 -13.325  0.00  0.00           H  
ATOM    537  CD  LYS X  36      21.766  -8.464 -12.420  0.00  0.00           C  
ATOM    538  HD2 LYS X  36      22.718  -7.929 -12.412  0.00  0.00           H  
ATOM    539  HD3 LYS X  36      21.735  -9.151 -11.571  0.00  0.00           H  
ATOM    540  CE  LYS X  36      21.685  -9.279 -13.675  0.00  0.00           C  
ATOM    541  HE2 LYS X  36      20.751  -9.819 -13.825  0.00  0.00           H  
ATOM    542  HE3 LYS X  36      21.729  -8.546 -14.481  0.00  0.00           H  
ATOM    543  NZ  LYS X  36      22.749 -10.249 -13.824  0.00  0.00           N1+
ATOM    544  HZ1 LYS X  36      23.667  -9.858 -13.666  0.00  0.00           H  
ATOM    545  HZ2 LYS X  36      22.643 -10.931 -13.085  0.00  0.00           H  
ATOM    546  HZ3 LYS X  36      22.703 -10.675 -14.738  0.00  0.00           H  
ATOM    547  C   LYS X  36      19.157  -4.678 -10.053  0.00  0.00           C  
ATOM    548  O   LYS X  36      18.393  -5.086  -9.189  0.00  0.00           O  
ATOM    549  N   LEU X  37      19.750  -3.442  -9.952  0.00  0.00           N  
ATOM    550  H   LEU X  37      20.107  -3.087 -10.828  0.00  0.00           H  
ATOM    551  CA  LEU X  37      19.397  -2.536  -8.848  0.00  0.00           C  
ATOM    552  HA  LEU X  37      19.483  -2.960  -7.845  0.00  0.00           H  
ATOM    553  CB  LEU X  37      20.278  -1.217  -8.913  0.00  0.00           C  
ATOM    554  HB2 LEU X  37      19.860  -0.612  -9.721  0.00  0.00           H  
ATOM    555  HB3 LEU X  37      20.016  -0.632  -8.029  0.00  0.00           H  
ATOM    556  CG  LEU X  37      21.816  -1.313  -8.986  0.00  0.00           C  
ATOM    557  HG  LEU X  37      22.155  -1.992  -9.769  0.00  0.00           H  
ATOM    558  CD1 LEU X  37      22.461   0.019  -9.170  0.00  0.00           C  
ATOM    559 HD11 LEU X  37      23.548  -0.082  -9.164  0.00  0.00           H  
ATOM    560 HD12 LEU X  37      22.224   0.426 -10.155  0.00  0.00           H  
ATOM    561 HD13 LEU X  37      22.076   0.760  -8.467  0.00  0.00           H  
ATOM    562  CD2 LEU X  37      22.417  -1.899  -7.691  0.00  0.00           C  
ATOM    563 HD21 LEU X  37      22.071  -2.930  -7.588  0.00  0.00           H  
ATOM    564 HD22 LEU X  37      23.507  -1.906  -7.750  0.00  0.00           H  
ATOM    565 HD23 LEU X  37      21.962  -1.308  -6.893  0.00  0.00           H  
ATOM    566  C   LEU X  37      17.906  -2.120  -8.930  0.00  0.00           C  
ATOM    567  O   LEU X  37      17.225  -2.168  -7.938  0.00  0.00           O  
ATOM    568  N   LEU X  38      17.475  -1.530 -10.104  0.00  0.00           N  
ATOM    569  H   LEU X  38      18.184  -1.441 -10.818  0.00  0.00           H  
ATOM    570  CA  LEU X  38      16.093  -1.085 -10.388  0.00  0.00           C  
ATOM    571  HA  LEU X  38      15.899  -0.260  -9.700  0.00  0.00           H  
ATOM    572  CB  LEU X  38      15.721  -0.540 -11.774  0.00  0.00           C  
ATOM    573  HB2 LEU X  38      15.596  -1.340 -12.506  0.00  0.00           H  
ATOM    574  HB3 LEU X  38      14.717  -0.117 -11.704  0.00  0.00           H  
ATOM    575  CG  LEU X  38      16.714   0.386 -12.502  0.00  0.00           C  
ATOM    576  HG  LEU X  38      17.501  -0.291 -12.831  0.00  0.00           H  
ATOM    577  CD1 LEU X  38      16.081   1.058 -13.758  0.00  0.00           C  
ATOM    578 HD11 LEU X  38      16.677   1.714 -14.397  0.00  0.00           H  
ATOM    579 HD12 LEU X  38      15.812   0.187 -14.360  0.00  0.00           H  
ATOM    580 HD13 LEU X  38      15.241   1.683 -13.451  0.00  0.00           H  
ATOM    581  CD2 LEU X  38      17.347   1.540 -11.781  0.00  0.00           C  
ATOM    582 HD21 LEU X  38      16.644   2.376 -11.766  0.00  0.00           H  
ATOM    583 HD22 LEU X  38      17.555   1.271 -10.743  0.00  0.00           H  
ATOM    584 HD23 LEU X  38      18.260   1.974 -12.193  0.00  0.00           H  
ATOM    585  C   LEU X  38      15.033  -2.081  -9.979  0.00  0.00           C  
ATOM    586  O   LEU X  38      14.080  -1.944  -9.277  0.00  0.00           O  
ATOM    587  N   LYS X  39      15.335  -3.356 -10.316  0.00  0.00           N  
ATOM    588  H   LYS X  39      16.001  -3.466 -11.067  0.00  0.00           H  
ATOM    589  CA  LYS X  39      14.579  -4.580  -9.987  0.00  0.00           C  
ATOM    590  HA  LYS X  39      13.512  -4.478 -10.195  0.00  0.00           H  
ATOM    591  CB  LYS X  39      15.175  -5.744 -10.724  0.00  0.00           C  
ATOM    592  HB2 LYS X  39      16.250  -5.624 -10.875  0.00  0.00           H  
ATOM    593  HB3 LYS X  39      15.027  -6.698 -10.215  0.00  0.00           H  
ATOM    594  CG  LYS X  39      14.479  -5.810 -12.097  0.00  0.00           C  
ATOM    595  HG2 LYS X  39      13.493  -6.203 -11.841  0.00  0.00           H  
ATOM    596  HG3 LYS X  39      14.345  -4.826 -12.550  0.00  0.00           H  
ATOM    597  CD  LYS X  39      15.124  -6.739 -13.090  0.00  0.00           C  
ATOM    598  HD2 LYS X  39      16.170  -6.446 -13.207  0.00  0.00           H  
ATOM    599  HD3 LYS X  39      15.189  -7.710 -12.594  0.00  0.00           H  
ATOM    600  CE  LYS X  39      14.407  -6.819 -14.483  0.00  0.00           C  
ATOM    601  HE2 LYS X  39      14.179  -5.824 -14.864  0.00  0.00           H  
ATOM    602  HE3 LYS X  39      15.059  -7.330 -15.192  0.00  0.00           H  
ATOM    603  NZ  LYS X  39      13.202  -7.719 -14.436  0.00  0.00           N1+
ATOM    604  HZ1 LYS X  39      13.737  -8.546 -14.210  0.00  0.00           H  
ATOM    605  HZ2 LYS X  39      12.459  -7.455 -13.806  0.00  0.00           H  
ATOM    606  HZ3 LYS X  39      12.736  -7.914 -15.311  0.00  0.00           H  
ATOM    607  C   LYS X  39      14.525  -4.900  -8.533  0.00  0.00           C  
ATOM    608  O   LYS X  39      13.477  -5.355  -8.148  0.00  0.00           O  
ATOM    609  N   SER X  40      15.633  -4.620  -7.699  0.00  0.00           N  
ATOM    610  H   SER X  40      16.373  -4.137  -8.187  0.00  0.00           H  
ATOM    611  CA  SER X  40      15.589  -4.641  -6.221  0.00  0.00           C  
ATOM    612  HA  SER X  40      15.287  -5.625  -5.857  0.00  0.00           H  
ATOM    613  CB  SER X  40      16.894  -4.436  -5.467  0.00  0.00           C  
ATOM    614  HB2 SER X  40      16.739  -4.765  -4.437  0.00  0.00           H  
ATOM    615  HB3 SER X  40      17.651  -5.110  -5.873  0.00  0.00           H  
ATOM    616  OG  SER X  40      17.366  -3.125  -5.392  0.00  0.00           O  
ATOM    617  HG  SER X  40      17.423  -2.727  -6.279  0.00  0.00           H  
ATOM    618  C   SER X  40      14.563  -3.709  -5.590  0.00  0.00           C  
ATOM    619  O   SER X  40      14.237  -3.910  -4.400  0.00  0.00           O  
ATOM    620  N   VAL X  41      14.183  -2.619  -6.365  0.00  0.00           N  
ATOM    621  H   VAL X  41      14.760  -2.438  -7.174  0.00  0.00           H  
ATOM    622  CA  VAL X  41      13.237  -1.614  -5.826  0.00  0.00           C  
ATOM    623  HA  VAL X  41      12.852  -1.876  -4.838  0.00  0.00           H  
ATOM    624  CB  VAL X  41      13.848  -0.160  -5.569  0.00  0.00           C  
ATOM    625  HB  VAL X  41      12.995   0.499  -5.393  0.00  0.00           H  
ATOM    626  CG1 VAL X  41      14.831  -0.194  -4.349  0.00  0.00           C  
ATOM    627 HG11 VAL X  41      15.530  -1.030  -4.408  0.00  0.00           H  
ATOM    628 HG12 VAL X  41      15.448   0.684  -4.147  0.00  0.00           H  
ATOM    629 HG13 VAL X  41      14.220  -0.203  -3.444  0.00  0.00           H  
ATOM    630  CG2 VAL X  41      14.593   0.403  -6.826  0.00  0.00           C  
ATOM    631 HG21 VAL X  41      14.090   0.244  -7.782  0.00  0.00           H  
ATOM    632 HG22 VAL X  41      14.686   1.491  -6.856  0.00  0.00           H  
ATOM    633 HG23 VAL X  41      15.560  -0.086  -6.962  0.00  0.00           H  
ATOM    634  C   VAL X  41      11.838  -1.541  -6.535  0.00  0.00           C  
ATOM    635  O   VAL X  41      11.338  -0.522  -6.950  0.00  0.00           O  
ATOM    636  N   GLY X  42      11.485  -2.702  -6.984  0.00  0.00           N  
ATOM    637  H   GLY X  42      12.191  -3.420  -6.905  0.00  0.00           H  
ATOM    638  CA  GLY X  42      10.110  -3.051  -7.472  0.00  0.00           C  
ATOM    639  HA2 GLY X  42       9.795  -4.077  -7.272  0.00  0.00           H  
ATOM    640  HA3 GLY X  42       9.342  -2.443  -6.989  0.00  0.00           H  
ATOM    641  C   GLY X  42       9.885  -2.820  -8.959  0.00  0.00           C  
ATOM    642  O   GLY X  42       8.961  -3.398  -9.503  0.00  0.00           O  
ATOM    643  N   ALA X  43      10.768  -2.120  -9.674  0.00  0.00           N  
ATOM    644  H   ALA X  43      11.609  -1.816  -9.203  0.00  0.00           H  
ATOM    645  CA  ALA X  43      10.772  -1.968 -11.118  0.00  0.00           C  
ATOM    646  HA  ALA X  43       9.850  -1.454 -11.399  0.00  0.00           H  
ATOM    647  CB  ALA X  43      11.918  -1.023 -11.531  0.00  0.00           C  
ATOM    648  HB1 ALA X  43      12.843  -1.578 -11.360  0.00  0.00           H  
ATOM    649  HB2 ALA X  43      11.923  -0.936 -12.619  0.00  0.00           H  
ATOM    650  HB3 ALA X  43      11.854  -0.028 -11.086  0.00  0.00           H  
ATOM    651  C   ALA X  43      10.906  -3.348 -11.874  0.00  0.00           C  
ATOM    652  O   ALA X  43      11.710  -4.214 -11.583  0.00  0.00           O  
ATOM    653  N   GLN X  44      10.017  -3.544 -12.864  0.00  0.00           N  
ATOM    654  H   GLN X  44       9.381  -2.771 -12.999  0.00  0.00           H  
ATOM    655  CA  GLN X  44       9.974  -4.808 -13.749  0.00  0.00           C  
ATOM    656  HA  GLN X  44      10.935  -5.318 -13.652  0.00  0.00           H  
ATOM    657  CB  GLN X  44       8.843  -5.802 -13.320  0.00  0.00           C  
ATOM    658  HB2 GLN X  44       7.885  -5.278 -13.326  0.00  0.00           H  
ATOM    659  HB3 GLN X  44       8.708  -6.518 -14.134  0.00  0.00           H  
ATOM    660  CG  GLN X  44       9.007  -6.542 -11.972  0.00  0.00           C  
ATOM    661  HG2 GLN X  44       9.009  -5.726 -11.246  0.00  0.00           H  
ATOM    662  HG3 GLN X  44       8.222  -7.279 -11.785  0.00  0.00           H  
ATOM    663  CD  GLN X  44      10.182  -7.452 -11.934  0.00  0.00           C  
ATOM    664  OE1 GLN X  44      10.934  -7.645 -12.839  0.00  0.00           O  
ATOM    665  NE2 GLN X  44      10.250  -8.337 -10.952  0.00  0.00           N  
ATOM    666 HE21 GLN X  44      11.124  -8.842 -10.913  0.00  0.00           H  
ATOM    667 HE22 GLN X  44       9.632  -8.249 -10.157  0.00  0.00           H  
ATOM    668  C   GLN X  44       9.892  -4.473 -15.272  0.00  0.00           C  
ATOM    669  O   GLN X  44      10.091  -5.351 -16.042  0.00  0.00           O  
ATOM    670  N   LYS X  45       9.371  -3.273 -15.683  0.00  0.00           N  
ATOM    671  H   LYS X  45       9.126  -2.609 -14.963  0.00  0.00           H  
ATOM    672  CA  LYS X  45       9.173  -2.871 -17.115  0.00  0.00           C  
ATOM    673  HA  LYS X  45       8.376  -3.534 -17.458  0.00  0.00           H  
ATOM    674  CB  LYS X  45       8.631  -1.411 -17.371  0.00  0.00           C  
ATOM    675  HB2 LYS X  45       8.353  -1.197 -18.405  0.00  0.00           H  
ATOM    676  HB3 LYS X  45       7.688  -1.400 -16.822  0.00  0.00           H  
ATOM    677  CG  LYS X  45       9.552  -0.263 -16.868  0.00  0.00           C  
ATOM    678  HG2 LYS X  45      10.292  -0.600 -16.139  0.00  0.00           H  
ATOM    679  HG3 LYS X  45      10.207  -0.084 -17.722  0.00  0.00           H  
ATOM    680  CD  LYS X  45       8.882   0.965 -16.366  0.00  0.00           C  
ATOM    681  HD2 LYS X  45       8.345   0.740 -15.443  0.00  0.00           H  
ATOM    682  HD3 LYS X  45       9.642   1.723 -16.163  0.00  0.00           H  
ATOM    683  CE  LYS X  45       7.871   1.484 -17.371  0.00  0.00           C  
ATOM    684  HE2 LYS X  45       8.235   1.712 -18.373  0.00  0.00           H  
ATOM    685  HE3 LYS X  45       7.208   0.622 -17.440  0.00  0.00           H  
ATOM    686  NZ  LYS X  45       7.010   2.614 -16.866  0.00  0.00           N1+
ATOM    687  HZ1 LYS X  45       6.810   2.492 -15.883  0.00  0.00           H  
ATOM    688  HZ2 LYS X  45       7.394   3.547 -16.899  0.00  0.00           H  
ATOM    689  HZ3 LYS X  45       6.145   2.625 -17.387  0.00  0.00           H  
ATOM    690  C   LYS X  45      10.416  -3.045 -17.944  0.00  0.00           C  
ATOM    691  O   LYS X  45      11.484  -2.772 -17.448  0.00  0.00           O  
ATOM    692  N   ASP X  46      10.269  -3.687 -19.094  0.00  0.00           N  
ATOM    693  H   ASP X  46       9.359  -4.106 -19.225  0.00  0.00           H  
ATOM    694  CA  ASP X  46      11.442  -3.954 -20.011  0.00  0.00           C  
ATOM    695  HA  ASP X  46      12.193  -4.577 -19.519  0.00  0.00           H  
ATOM    696  CB  ASP X  46      10.963  -4.594 -21.403  0.00  0.00           C  
ATOM    697  HB2 ASP X  46      11.704  -4.667 -22.202  0.00  0.00           H  
ATOM    698  HB3 ASP X  46      10.630  -5.590 -21.104  0.00  0.00           H  
ATOM    699  CG  ASP X  46       9.716  -4.006 -22.126  0.00  0.00           C  
ATOM    700  OD1 ASP X  46       8.669  -4.615 -22.234  0.00  0.00           O  
ATOM    701  OD2 ASP X  46       9.679  -2.853 -22.521  0.00  0.00           O1-
ATOM    702  C   ASP X  46      12.178  -2.678 -20.449  0.00  0.00           C  
ATOM    703  O   ASP X  46      13.317  -2.713 -20.782  0.00  0.00           O  
ATOM    704  N   THR X  47      11.397  -1.575 -20.553  0.00  0.00           N  
ATOM    705  H   THR X  47      10.426  -1.607 -20.278  0.00  0.00           H  
ATOM    706  CA  THR X  47      11.840  -0.217 -21.143  0.00  0.00           C  
ATOM    707  HA  THR X  47      12.931  -0.240 -21.121  0.00  0.00           H  
ATOM    708  CB  THR X  47      11.416   0.045 -22.604  0.00  0.00           C  
ATOM    709  HB  THR X  47      10.348   0.264 -22.658  0.00  0.00           H  
ATOM    710  CG2 THR X  47      12.129   1.192 -23.287  0.00  0.00           C  
ATOM    711 HG21 THR X  47      13.215   1.153 -23.175  0.00  0.00           H  
ATOM    712 HG22 THR X  47      11.902   1.028 -24.342  0.00  0.00           H  
ATOM    713 HG23 THR X  47      11.748   2.151 -22.931  0.00  0.00           H  
ATOM    714  OG1 THR X  47      11.532  -1.042 -23.397  0.00  0.00           O  
ATOM    715  HG1 THR X  47      10.861  -1.694 -23.123  0.00  0.00           H  
ATOM    716  C   THR X  47      11.178   0.878 -20.396  0.00  0.00           C  
ATOM    717  O   THR X  47      10.048   0.842 -20.001  0.00  0.00           O  
ATOM    718  N   TYR X  48      11.960   1.918 -20.180  0.00  0.00           N  
ATOM    719  H   TYR X  48      12.879   1.931 -20.599  0.00  0.00           H  
ATOM    720  CA  TYR X  48      11.712   2.984 -19.201  0.00  0.00           C  
ATOM    721  HA  TYR X  48      10.673   2.962 -18.865  0.00  0.00           H  
ATOM    722  CB  TYR X  48      12.750   3.027 -18.090  0.00  0.00           C  
ATOM    723  HB2 TYR X  48      13.686   3.170 -18.633  0.00  0.00           H  
ATOM    724  HB3 TYR X  48      12.514   3.896 -17.471  0.00  0.00           H  
ATOM    725  CG  TYR X  48      12.921   1.789 -17.222  0.00  0.00           C  
ATOM    726  CD1 TYR X  48      13.337   0.506 -17.730  0.00  0.00           C  
ATOM    727  HD1 TYR X  48      13.667   0.364 -18.757  0.00  0.00           H  
ATOM    728  CE1 TYR X  48      13.431  -0.550 -16.883  0.00  0.00           C  
ATOM    729  HE1 TYR X  48      13.796  -1.486 -17.299  0.00  0.00           H  
ATOM    730  CZ  TYR X  48      13.124  -0.495 -15.471  0.00  0.00           C  
ATOM    731  OH  TYR X  48      13.229  -1.602 -14.701  0.00  0.00           O  
ATOM    732  HH  TYR X  48      13.525  -2.395 -15.184  0.00  0.00           H  
ATOM    733  CE2 TYR X  48      12.755   0.777 -14.979  0.00  0.00           C  
ATOM    734  HE2 TYR X  48      12.479   0.888 -13.933  0.00  0.00           H  
ATOM    735  CD2 TYR X  48      12.618   1.926 -15.869  0.00  0.00           C  
ATOM    736  HD2 TYR X  48      12.207   2.866 -15.510  0.00  0.00           H  
ATOM    737  C   TYR X  48      12.004   4.196 -20.022  0.00  0.00           C  
ATOM    738  O   TYR X  48      12.755   4.249 -20.934  0.00  0.00           O  
ATOM    739  N   THR X  49      11.334   5.328 -19.642  0.00  0.00           N  
ATOM    740  H   THR X  49      10.644   5.269 -18.906  0.00  0.00           H  
ATOM    741  CA  THR X  49      11.794   6.692 -20.047  0.00  0.00           C  
ATOM    742  HA  THR X  49      12.320   6.674 -21.003  0.00  0.00           H  
ATOM    743  CB  THR X  49      10.697   7.719 -20.173  0.00  0.00           C  
ATOM    744  HB  THR X  49      11.128   8.704 -20.362  0.00  0.00           H  
ATOM    745  CG2 THR X  49       9.832   7.509 -21.385  0.00  0.00           C  
ATOM    746 HG21 THR X  49      10.517   7.718 -22.209  0.00  0.00           H  
ATOM    747 HG22 THR X  49       9.555   6.455 -21.454  0.00  0.00           H  
ATOM    748 HG23 THR X  49       8.963   8.168 -21.441  0.00  0.00           H  
ATOM    749  OG1 THR X  49       9.817   7.853 -18.978  0.00  0.00           O  
ATOM    750  HG1 THR X  49       8.964   7.419 -19.158  0.00  0.00           H  
ATOM    751  C   THR X  49      12.787   7.210 -19.060  0.00  0.00           C  
ATOM    752  O   THR X  49      12.933   6.711 -17.939  0.00  0.00           O  
ATOM    753  N   MET X  50      13.813   8.004 -19.460  0.00  0.00           N  
ATOM    754  H   MET X  50      13.943   8.028 -20.462  0.00  0.00           H  
ATOM    755  CA  MET X  50      14.904   8.449 -18.549  0.00  0.00           C  
ATOM    756  HA  MET X  50      15.503   7.550 -18.389  0.00  0.00           H  
ATOM    757  CB  MET X  50      15.783   9.548 -19.217  0.00  0.00           C  
ATOM    758  HB2 MET X  50      15.118  10.339 -19.572  0.00  0.00           H  
ATOM    759  HB3 MET X  50      16.450   9.990 -18.474  0.00  0.00           H  
ATOM    760  CG  MET X  50      16.841   9.002 -20.157  0.00  0.00           C  
ATOM    761  HG2 MET X  50      16.400   8.385 -20.943  0.00  0.00           H  
ATOM    762  HG3 MET X  50      17.296   9.889 -20.602  0.00  0.00           H  
ATOM    763  SD  MET X  50      18.211   8.081 -19.417  0.00  0.00           S  
ATOM    764  CE  MET X  50      19.212   9.350 -18.646  0.00  0.00           C  
ATOM    765  HE1 MET X  50      19.484  10.154 -19.332  0.00  0.00           H  
ATOM    766  HE2 MET X  50      18.608   9.935 -17.949  0.00  0.00           H  
ATOM    767  HE3 MET X  50      20.066   8.952 -18.094  0.00  0.00           H  
ATOM    768  C   MET X  50      14.479   8.948 -17.194  0.00  0.00           C  
ATOM    769  O   MET X  50      15.098   8.595 -16.186  0.00  0.00           O  
ATOM    770  N   LYS X  51      13.437   9.775 -17.100  0.00  0.00           N  
ATOM    771  H   LYS X  51      13.050   9.999 -18.006  0.00  0.00           H  
ATOM    772  CA  LYS X  51      12.751  10.339 -15.864  0.00  0.00           C  
ATOM    773  HA  LYS X  51      13.560  10.934 -15.435  0.00  0.00           H  
ATOM    774  CB  LYS X  51      11.700  11.324 -16.420  0.00  0.00           C  
ATOM    775  HB2 LYS X  51      11.224  11.852 -15.591  0.00  0.00           H  
ATOM    776  HB3 LYS X  51      12.035  12.065 -17.148  0.00  0.00           H  
ATOM    777  CG  LYS X  51      10.576  10.503 -17.047  0.00  0.00           C  
ATOM    778  HG2 LYS X  51      10.986   9.734 -17.705  0.00  0.00           H  
ATOM    779  HG3 LYS X  51      10.025   9.883 -16.337  0.00  0.00           H  
ATOM    780  CD  LYS X  51       9.550  11.421 -17.824  0.00  0.00           C  
ATOM    781  HD2 LYS X  51       9.154  12.303 -17.316  0.00  0.00           H  
ATOM    782  HD3 LYS X  51      10.050  11.766 -18.731  0.00  0.00           H  
ATOM    783  CE  LYS X  51       8.363  10.604 -18.360  0.00  0.00           C  
ATOM    784  HE2 LYS X  51       8.815  10.021 -19.163  0.00  0.00           H  
ATOM    785  HE3 LYS X  51       7.887   9.958 -17.622  0.00  0.00           H  
ATOM    786  NZ  LYS X  51       7.323  11.519 -18.968  0.00  0.00           N1+
ATOM    787  HZ1 LYS X  51       7.023  12.187 -18.272  0.00  0.00           H  
ATOM    788  HZ2 LYS X  51       7.581  12.001 -19.817  0.00  0.00           H  
ATOM    789  HZ3 LYS X  51       6.475  11.050 -19.253  0.00  0.00           H  
ATOM    790  C   LYS X  51      12.385   9.299 -14.725  0.00  0.00           C  
ATOM    791  O   LYS X  51      12.433   9.521 -13.553  0.00  0.00           O  
ATOM    792  N   GLU X  52      12.135   8.069 -15.267  0.00  0.00           N  
ATOM    793  H   GLU X  52      12.100   7.995 -16.273  0.00  0.00           H  
ATOM    794  CA  GLU X  52      11.978   6.867 -14.513  0.00  0.00           C  
ATOM    795  HA  GLU X  52      11.303   7.124 -13.695  0.00  0.00           H  
ATOM    796  CB  GLU X  52      11.060   5.817 -15.246  0.00  0.00           C  
ATOM    797  HB2 GLU X  52      11.622   5.357 -16.062  0.00  0.00           H  
ATOM    798  HB3 GLU X  52      10.870   5.110 -14.435  0.00  0.00           H  
ATOM    799  CG  GLU X  52       9.706   6.441 -15.625  0.00  0.00           C  
ATOM    800  HG2 GLU X  52       9.373   6.774 -14.639  0.00  0.00           H  
ATOM    801  HG3 GLU X  52       9.876   7.232 -16.358  0.00  0.00           H  
ATOM    802  CD  GLU X  52       8.832   5.330 -16.057  0.00  0.00           C  
ATOM    803  OE1 GLU X  52       7.981   4.968 -15.266  0.00  0.00           O  
ATOM    804  OE2 GLU X  52       8.874   4.867 -17.193  0.00  0.00           O1-
ATOM    805  C   GLU X  52      13.296   6.194 -14.020  0.00  0.00           C  
ATOM    806  O   GLU X  52      13.409   5.765 -12.922  0.00  0.00           O  
ATOM    807  N   VAL X  53      14.314   6.057 -14.897  0.00  0.00           N  
ATOM    808  H   VAL X  53      14.229   6.429 -15.832  0.00  0.00           H  
ATOM    809  CA  VAL X  53      15.625   5.560 -14.440  0.00  0.00           C  
ATOM    810  HA  VAL X  53      15.464   4.558 -14.038  0.00  0.00           H  
ATOM    811  CB  VAL X  53      16.647   5.425 -15.555  0.00  0.00           C  
ATOM    812  HB  VAL X  53      17.021   6.436 -15.725  0.00  0.00           H  
ATOM    813  CG1 VAL X  53      17.895   4.625 -15.034  0.00  0.00           C  
ATOM    814 HG11 VAL X  53      17.785   3.605 -14.661  0.00  0.00           H  
ATOM    815 HG12 VAL X  53      18.632   4.651 -15.840  0.00  0.00           H  
ATOM    816 HG13 VAL X  53      18.315   5.196 -14.204  0.00  0.00           H  
ATOM    817  CG2 VAL X  53      16.039   4.710 -16.820  0.00  0.00           C  
ATOM    818 HG21 VAL X  53      16.910   4.464 -17.431  0.00  0.00           H  
ATOM    819 HG22 VAL X  53      15.539   3.815 -16.442  0.00  0.00           H  
ATOM    820 HG23 VAL X  53      15.298   5.361 -17.289  0.00  0.00           H  
ATOM    821  C   VAL X  53      16.171   6.495 -13.345  0.00  0.00           C  
ATOM    822  O   VAL X  53      16.475   6.013 -12.257  0.00  0.00           O  
ATOM    823  N   LEU X  54      16.019   7.837 -13.413  0.00  0.00           N  
ATOM    824  H   LEU X  54      15.823   8.167 -14.347  0.00  0.00           H  
ATOM    825  CA  LEU X  54      16.321   8.825 -12.344  0.00  0.00           C  
ATOM    826  HA  LEU X  54      17.325   8.562 -12.003  0.00  0.00           H  
ATOM    827  CB  LEU X  54      16.241  10.249 -12.769  0.00  0.00           C  
ATOM    828  HB2 LEU X  54      15.494  10.424 -13.545  0.00  0.00           H  
ATOM    829  HB3 LEU X  54      15.897  10.891 -11.955  0.00  0.00           H  
ATOM    830  CG  LEU X  54      17.505  10.846 -13.368  0.00  0.00           C  
ATOM    831  HG  LEU X  54      17.269  11.875 -13.640  0.00  0.00           H  
ATOM    832  CD1 LEU X  54      18.555  10.950 -12.302  0.00  0.00           C  
ATOM    833 HD11 LEU X  54      18.195  11.541 -11.457  0.00  0.00           H  
ATOM    834 HD12 LEU X  54      18.880   9.977 -11.927  0.00  0.00           H  
ATOM    835 HD13 LEU X  54      19.397  11.547 -12.659  0.00  0.00           H  
ATOM    836  CD2 LEU X  54      17.987  10.085 -14.628  0.00  0.00           C  
ATOM    837 HD21 LEU X  54      17.185  10.027 -15.367  0.00  0.00           H  
ATOM    838 HD22 LEU X  54      18.725  10.696 -15.154  0.00  0.00           H  
ATOM    839 HD23 LEU X  54      18.423   9.136 -14.310  0.00  0.00           H  
ATOM    840  C   LEU X  54      15.539   8.595 -11.042  0.00  0.00           C  
ATOM    841  O   LEU X  54      16.084   8.468  -9.948  0.00  0.00           O  
ATOM    842  N   PHE X  55      14.240   8.367 -11.213  0.00  0.00           N  
ATOM    843  H   PHE X  55      13.830   8.494 -12.127  0.00  0.00           H  
ATOM    844  CA  PHE X  55      13.404   7.929 -10.120  0.00  0.00           C  
ATOM    845  HA  PHE X  55      13.448   8.705  -9.353  0.00  0.00           H  
ATOM    846  CB  PHE X  55      11.960   7.840 -10.618  0.00  0.00           C  
ATOM    847  HB2 PHE X  55      11.582   8.760 -11.068  0.00  0.00           H  
ATOM    848  HB3 PHE X  55      11.891   7.109 -11.426  0.00  0.00           H  
ATOM    849  CG  PHE X  55      11.011   7.306  -9.591  0.00  0.00           C  
ATOM    850  CD1 PHE X  55      10.816   7.904  -8.324  0.00  0.00           C  
ATOM    851  HD1 PHE X  55      11.426   8.751  -8.021  0.00  0.00           H  
ATOM    852  CE1 PHE X  55       9.961   7.373  -7.366  0.00  0.00           C  
ATOM    853  HE1 PHE X  55       9.896   7.864  -6.398  0.00  0.00           H  
ATOM    854  CZ  PHE X  55       9.290   6.190  -7.654  0.00  0.00           C  
ATOM    855  HZ  PHE X  55       8.621   5.728  -6.933  0.00  0.00           H  
ATOM    856  CE2 PHE X  55       9.527   5.560  -8.904  0.00  0.00           C  
ATOM    857  HE2 PHE X  55       8.990   4.629  -9.065  0.00  0.00           H  
ATOM    858  CD2 PHE X  55      10.386   6.096  -9.836  0.00  0.00           C  
ATOM    859  HD2 PHE X  55      10.553   5.562 -10.768  0.00  0.00           H  
ATOM    860  C   PHE X  55      13.870   6.666  -9.459  0.00  0.00           C  
ATOM    861  O   PHE X  55      14.074   6.589  -8.282  0.00  0.00           O  
ATOM    862  N   TYR X  56      14.046   5.633 -10.258  0.00  0.00           N  
ATOM    863  H   TYR X  56      13.626   5.550 -11.172  0.00  0.00           H  
ATOM    864  CA  TYR X  56      14.286   4.338  -9.644  0.00  0.00           C  
ATOM    865  HA  TYR X  56      13.617   4.133  -8.806  0.00  0.00           H  
ATOM    866  CB  TYR X  56      14.144   3.155 -10.691  0.00  0.00           C  
ATOM    867  HB2 TYR X  56      14.621   3.281 -11.665  0.00  0.00           H  
ATOM    868  HB3 TYR X  56      14.617   2.294 -10.213  0.00  0.00           H  
ATOM    869  CG  TYR X  56      12.705   2.777 -11.031  0.00  0.00           C  
ATOM    870  CD1 TYR X  56      11.822   2.368  -9.990  0.00  0.00           C  
ATOM    871  HD1 TYR X  56      12.222   2.107  -9.013  0.00  0.00           H  
ATOM    872  CE1 TYR X  56      10.525   2.043 -10.225  0.00  0.00           C  
ATOM    873  HE1 TYR X  56       9.891   1.559  -9.487  0.00  0.00           H  
ATOM    874  CZ  TYR X  56       9.981   2.287 -11.476  0.00  0.00           C  
ATOM    875  OH  TYR X  56       8.656   2.035 -11.681  0.00  0.00           O  
ATOM    876  HH  TYR X  56       8.197   1.546 -10.976  0.00  0.00           H  
ATOM    877  CE2 TYR X  56      10.776   2.784 -12.541  0.00  0.00           C  
ATOM    878  HE2 TYR X  56      10.377   2.916 -13.543  0.00  0.00           H  
ATOM    879  CD2 TYR X  56      12.154   2.969 -12.266  0.00  0.00           C  
ATOM    880  HD2 TYR X  56      12.767   3.252 -13.118  0.00  0.00           H  
ATOM    881  C   TYR X  56      15.674   4.277  -9.018  0.00  0.00           C  
ATOM    882  O   TYR X  56      15.731   3.827  -7.899  0.00  0.00           O  
ATOM    883  N   LEU X  57      16.658   5.064  -9.596  0.00  0.00           N  
ATOM    884  H   LEU X  57      16.436   5.548 -10.454  0.00  0.00           H  
ATOM    885  CA  LEU X  57      17.981   5.237  -8.951  0.00  0.00           C  
ATOM    886  HA  LEU X  57      18.302   4.219  -8.722  0.00  0.00           H  
ATOM    887  CB  LEU X  57      18.921   5.861 -10.013  0.00  0.00           C  
ATOM    888  HB2 LEU X  57      18.414   6.499 -10.740  0.00  0.00           H  
ATOM    889  HB3 LEU X  57      19.675   6.502  -9.552  0.00  0.00           H  
ATOM    890  CG  LEU X  57      19.743   4.859 -10.870  0.00  0.00           C  
ATOM    891  HG  LEU X  57      19.106   4.176 -11.434  0.00  0.00           H  
ATOM    892  CD1 LEU X  57      20.474   5.594 -11.895  0.00  0.00           C  
ATOM    893 HD11 LEU X  57      21.089   6.376 -11.447  0.00  0.00           H  
ATOM    894 HD12 LEU X  57      21.013   4.926 -12.571  0.00  0.00           H  
ATOM    895 HD13 LEU X  57      19.685   6.067 -12.484  0.00  0.00           H  
ATOM    896  CD2 LEU X  57      20.824   4.103 -10.084  0.00  0.00           C  
ATOM    897 HD21 LEU X  57      21.547   3.531 -10.669  0.00  0.00           H  
ATOM    898 HD22 LEU X  57      21.327   4.824  -9.436  0.00  0.00           H  
ATOM    899 HD23 LEU X  57      20.393   3.473  -9.303  0.00  0.00           H  
ATOM    900  C   LEU X  57      17.941   6.059  -7.682  0.00  0.00           C  
ATOM    901  O   LEU X  57      18.728   5.859  -6.778  0.00  0.00           O  
ATOM    902  N   GLY X  58      16.971   6.956  -7.610  0.00  0.00           N  
ATOM    903  H   GLY X  58      16.407   7.071  -8.440  0.00  0.00           H  
ATOM    904  CA  GLY X  58      16.671   7.695  -6.349  0.00  0.00           C  
ATOM    905  HA2 GLY X  58      17.607   8.175  -6.055  0.00  0.00           H  
ATOM    906  HA3 GLY X  58      16.003   8.540  -6.528  0.00  0.00           H  
ATOM    907  C   GLY X  58      16.156   6.751  -5.229  0.00  0.00           C  
ATOM    908  O   GLY X  58      16.599   6.783  -4.126  0.00  0.00           O  
ATOM    909  N   GLN X  59      15.214   5.846  -5.549  0.00  0.00           N  
ATOM    910  H   GLN X  59      14.984   5.748  -6.528  0.00  0.00           H  
ATOM    911  CA  GLN X  59      14.672   4.775  -4.575  0.00  0.00           C  
ATOM    912  HA  GLN X  59      14.138   5.164  -3.705  0.00  0.00           H  
ATOM    913  CB  GLN X  59      13.574   3.984  -5.226  0.00  0.00           C  
ATOM    914  HB2 GLN X  59      14.086   3.481  -6.049  0.00  0.00           H  
ATOM    915  HB3 GLN X  59      13.208   3.245  -4.510  0.00  0.00           H  
ATOM    916  CG  GLN X  59      12.372   4.780  -5.732  0.00  0.00           C  
ATOM    917  HG2 GLN X  59      12.702   5.553  -6.430  0.00  0.00           H  
ATOM    918  HG3 GLN X  59      11.657   4.120  -6.227  0.00  0.00           H  
ATOM    919  CD  GLN X  59      11.628   5.512  -4.619  0.00  0.00           C  
ATOM    920  OE1 GLN X  59      11.899   6.663  -4.373  0.00  0.00           O  
ATOM    921  NE2 GLN X  59      10.584   4.907  -4.001  0.00  0.00           N  
ATOM    922 HE21 GLN X  59       9.977   5.522  -3.477  0.00  0.00           H  
ATOM    923 HE22 GLN X  59      10.267   4.046  -4.422  0.00  0.00           H  
ATOM    924  C   GLN X  59      15.791   3.943  -4.031  0.00  0.00           C  
ATOM    925  O   GLN X  59      15.925   3.680  -2.854  0.00  0.00           O  
ATOM    926  N   TYR X  60      16.570   3.430  -4.991  0.00  0.00           N  
ATOM    927  H   TYR X  60      16.331   3.656  -5.946  0.00  0.00           H  
ATOM    928  CA  TYR X  60      17.812   2.636  -4.682  0.00  0.00           C  
ATOM    929  HA  TYR X  60      17.472   1.766  -4.117  0.00  0.00           H  
ATOM    930  CB  TYR X  60      18.525   2.023  -5.969  0.00  0.00           C  
ATOM    931  HB2 TYR X  60      18.040   1.072  -6.199  0.00  0.00           H  
ATOM    932  HB3 TYR X  60      18.261   2.676  -6.802  0.00  0.00           H  
ATOM    933  CG  TYR X  60      20.006   1.928  -5.821  0.00  0.00           C  
ATOM    934  CD1 TYR X  60      20.517   0.876  -5.143  0.00  0.00           C  
ATOM    935  HD1 TYR X  60      19.843   0.175  -4.656  0.00  0.00           H  
ATOM    936  CE1 TYR X  60      21.907   0.695  -5.036  0.00  0.00           C  
ATOM    937  HE1 TYR X  60      22.293  -0.102  -4.406  0.00  0.00           H  
ATOM    938  CZ  TYR X  60      22.825   1.594  -5.585  0.00  0.00           C  
ATOM    939  OH  TYR X  60      24.155   1.432  -5.396  0.00  0.00           O  
ATOM    940  HH  TYR X  60      24.308   0.605  -4.905  0.00  0.00           H  
ATOM    941  CE2 TYR X  60      22.265   2.722  -6.282  0.00  0.00           C  
ATOM    942  HE2 TYR X  60      22.980   3.377  -6.774  0.00  0.00           H  
ATOM    943  CD2 TYR X  60      20.864   2.877  -6.379  0.00  0.00           C  
ATOM    944  HD2 TYR X  60      20.389   3.753  -6.813  0.00  0.00           H  
ATOM    945  C   TYR X  60      18.730   3.461  -3.756  0.00  0.00           C  
ATOM    946  O   TYR X  60      19.338   2.957  -2.837  0.00  0.00           O  
ATOM    947  N   ILE X  61      19.046   4.716  -4.101  0.00  0.00           N  
ATOM    948  H   ILE X  61      18.593   5.119  -4.908  0.00  0.00           H  
ATOM    949  CA  ILE X  61      19.976   5.580  -3.317  0.00  0.00           C  
ATOM    950  HA  ILE X  61      20.949   5.095  -3.217  0.00  0.00           H  
ATOM    951  CB  ILE X  61      20.133   6.979  -4.162  0.00  0.00           C  
ATOM    952  HB  ILE X  61      19.284   7.130  -4.833  0.00  0.00           H  
ATOM    953  CG2 ILE X  61      20.177   8.218  -3.243  0.00  0.00           C  
ATOM    954 HG21 ILE X  61      19.280   8.349  -2.639  0.00  0.00           H  
ATOM    955 HG22 ILE X  61      21.054   8.129  -2.602  0.00  0.00           H  
ATOM    956 HG23 ILE X  61      20.316   9.098  -3.872  0.00  0.00           H  
ATOM    957  CG1 ILE X  61      21.299   6.847  -5.156  0.00  0.00           C  
ATOM    958 HG12 ILE X  61      22.158   6.789  -4.485  0.00  0.00           H  
ATOM    959 HG13 ILE X  61      21.295   5.939  -5.762  0.00  0.00           H  
ATOM    960  CD1 ILE X  61      21.513   8.029  -6.074  0.00  0.00           C  
ATOM    961 HD11 ILE X  61      20.585   8.294  -6.584  0.00  0.00           H  
ATOM    962 HD12 ILE X  61      21.767   8.938  -5.525  0.00  0.00           H  
ATOM    963 HD13 ILE X  61      22.261   7.846  -6.848  0.00  0.00           H  
ATOM    964  C   ILE X  61      19.501   5.800  -1.875  0.00  0.00           C  
ATOM    965  O   ILE X  61      20.196   5.420  -0.939  0.00  0.00           O  
ATOM    966  N   MET X  62      18.193   6.036  -1.722  0.00  0.00           N  
ATOM    967  H   MET X  62      17.627   6.065  -2.558  0.00  0.00           H  
ATOM    968  CA  MET X  62      17.460   6.293  -0.509  0.00  0.00           C  
ATOM    969  HA  MET X  62      18.110   6.957   0.065  0.00  0.00           H  
ATOM    970  CB  MET X  62      16.161   7.068  -0.591  0.00  0.00           C  
ATOM    971  HB2 MET X  62      15.627   6.573  -1.405  0.00  0.00           H  
ATOM    972  HB3 MET X  62      15.575   6.949   0.322  0.00  0.00           H  
ATOM    973  CG  MET X  62      16.288   8.573  -0.953  0.00  0.00           C  
ATOM    974  HG2 MET X  62      16.810   9.173  -0.205  0.00  0.00           H  
ATOM    975  HG3 MET X  62      16.901   8.714  -1.846  0.00  0.00           H  
ATOM    976  SD  MET X  62      14.766   9.562  -1.232  0.00  0.00           S  
ATOM    977  CE  MET X  62      14.094   8.724  -2.720  0.00  0.00           C  
ATOM    978  HE1 MET X  62      14.834   8.881  -3.508  0.00  0.00           H  
ATOM    979  HE2 MET X  62      13.969   7.663  -2.494  0.00  0.00           H  
ATOM    980  HE3 MET X  62      13.152   9.204  -2.992  0.00  0.00           H  
ATOM    981  C   MET X  62      17.297   5.047   0.377  0.00  0.00           C  
ATOM    982  O   MET X  62      17.545   5.027   1.534  0.00  0.00           O  
ATOM    983  N   THR X  63      17.062   3.855  -0.201  0.00  0.00           N  
ATOM    984  H   THR X  63      16.852   3.864  -1.189  0.00  0.00           H  
ATOM    985  CA  THR X  63      16.903   2.551   0.507  0.00  0.00           C  
ATOM    986  HA  THR X  63      16.357   2.735   1.434  0.00  0.00           H  
ATOM    987  CB  THR X  63      16.078   1.480  -0.301  0.00  0.00           C  
ATOM    988  HB  THR X  63      16.106   0.569   0.300  0.00  0.00           H  
ATOM    989  CG2 THR X  63      14.639   1.849  -0.452  0.00  0.00           C  
ATOM    990 HG21 THR X  63      14.596   2.914  -0.690  0.00  0.00           H  
ATOM    991 HG22 THR X  63      14.234   1.242  -1.265  0.00  0.00           H  
ATOM    992 HG23 THR X  63      14.133   1.669   0.498  0.00  0.00           H  
ATOM    993  OG1 THR X  63      16.654   1.384  -1.551  0.00  0.00           O  
ATOM    994  HG1 THR X  63      16.401   2.202  -2.015  0.00  0.00           H  
ATOM    995  C   THR X  63      18.149   1.938   0.986  0.00  0.00           C  
ATOM    996  O   THR X  63      18.353   1.641   2.138  0.00  0.00           O  
ATOM    997  N   LYS X  64      19.181   2.338   0.176  0.00  0.00           N  
ATOM    998  H   LYS X  64      18.973   2.828  -0.682  0.00  0.00           H  
ATOM    999  CA  LYS X  64      20.631   2.217   0.638  0.00  0.00           C  
ATOM   1000  HA  LYS X  64      20.757   1.291   1.203  0.00  0.00           H  
ATOM   1001  CB  LYS X  64      21.579   2.086  -0.552  0.00  0.00           C  
ATOM   1002  HB2 LYS X  64      21.310   2.858  -1.277  0.00  0.00           H  
ATOM   1003  HB3 LYS X  64      22.569   2.189  -0.104  0.00  0.00           H  
ATOM   1004  CG  LYS X  64      21.659   0.662  -1.222  0.00  0.00           C  
ATOM   1005  HG2 LYS X  64      22.003   0.786  -2.251  0.00  0.00           H  
ATOM   1006  HG3 LYS X  64      22.458   0.099  -0.735  0.00  0.00           H  
ATOM   1007  CD  LYS X  64      20.403  -0.134  -1.139  0.00  0.00           C  
ATOM   1008  HD2 LYS X  64      19.974  -0.132  -0.134  0.00  0.00           H  
ATOM   1009  HD3 LYS X  64      19.622   0.349  -1.730  0.00  0.00           H  
ATOM   1010  CE  LYS X  64      20.685  -1.565  -1.694  0.00  0.00           C  
ATOM   1011  HE2 LYS X  64      19.794  -2.149  -1.462  0.00  0.00           H  
ATOM   1012  HE3 LYS X  64      20.830  -1.464  -2.769  0.00  0.00           H  
ATOM   1013  NZ  LYS X  64      21.818  -2.247  -1.102  0.00  0.00           N1+
ATOM   1014  HZ1 LYS X  64      22.148  -3.047  -1.623  0.00  0.00           H  
ATOM   1015  HZ2 LYS X  64      22.549  -1.582  -0.897  0.00  0.00           H  
ATOM   1016  HZ3 LYS X  64      21.519  -2.808  -0.317  0.00  0.00           H  
ATOM   1017  C   LYS X  64      21.116   3.261   1.643  0.00  0.00           C  
ATOM   1018  O   LYS X  64      22.213   3.256   2.074  0.00  0.00           O  
ATOM   1019  N   ARG X  65      20.267   4.143   2.174  0.00  0.00           N  
ATOM   1020  H   ARG X  65      19.282   3.961   2.050  0.00  0.00           H  
ATOM   1021  CA  ARG X  65      20.598   5.328   2.987  0.00  0.00           C  
ATOM   1022  HA  ARG X  65      19.715   5.970   2.966  0.00  0.00           H  
ATOM   1023  CB  ARG X  65      20.808   4.891   4.522  0.00  0.00           C  
ATOM   1024  HB2 ARG X  65      21.424   3.991   4.581  0.00  0.00           H  
ATOM   1025  HB3 ARG X  65      21.413   5.586   5.107  0.00  0.00           H  
ATOM   1026  CG  ARG X  65      19.413   4.541   5.061  0.00  0.00           C  
ATOM   1027  HG2 ARG X  65      18.834   5.462   5.155  0.00  0.00           H  
ATOM   1028  HG3 ARG X  65      18.896   3.835   4.408  0.00  0.00           H  
ATOM   1029  CD  ARG X  65      19.516   3.951   6.502  0.00  0.00           C  
ATOM   1030  HD2 ARG X  65      20.122   3.050   6.388  0.00  0.00           H  
ATOM   1031  HD3 ARG X  65      19.941   4.687   7.188  0.00  0.00           H  
ATOM   1032  NE  ARG X  65      18.240   3.514   7.006  0.00  0.00           N  
ATOM   1033  HE  ARG X  65      17.474   3.474   6.348  0.00  0.00           H  
ATOM   1034  CZ  ARG X  65      18.036   2.948   8.219  0.00  0.00           C  
ATOM   1035  NH1 ARG X  65      18.942   3.012   9.141  0.00  0.00           N1+
ATOM   1036 HH11 ARG X  65      19.873   3.325   8.907  0.00  0.00           H  
ATOM   1037 HH12 ARG X  65      18.800   2.475   9.985  0.00  0.00           H  
ATOM   1038  NH2 ARG X  65      16.984   2.253   8.494  0.00  0.00           N  
ATOM   1039 HH21 ARG X  65      16.340   1.990   7.762  0.00  0.00           H  
ATOM   1040 HH22 ARG X  65      16.867   1.780   9.378  0.00  0.00           H  
ATOM   1041  C   ARG X  65      21.769   6.157   2.500  0.00  0.00           C  
ATOM   1042  O   ARG X  65      22.655   6.626   3.108  0.00  0.00           O  
ATOM   1043  N   LEU X  66      21.928   6.153   1.182  0.00  0.00           N  
ATOM   1044  H   LEU X  66      21.212   5.719   0.617  0.00  0.00           H  
ATOM   1045  CA  LEU X  66      23.116   6.670   0.441  0.00  0.00           C  
ATOM   1046  HA  LEU X  66      24.060   6.475   0.954  0.00  0.00           H  
ATOM   1047  CB  LEU X  66      23.104   5.915  -0.993  0.00  0.00           C  
ATOM   1048  HB2 LEU X  66      22.624   4.949  -0.821  0.00  0.00           H  
ATOM   1049  HB3 LEU X  66      22.473   6.488  -1.676  0.00  0.00           H  
ATOM   1050  CG  LEU X  66      24.538   5.770  -1.572  0.00  0.00           C  
ATOM   1051  HG  LEU X  66      25.081   6.698  -1.391  0.00  0.00           H  
ATOM   1052  CD1 LEU X  66      25.249   4.639  -0.855  0.00  0.00           C  
ATOM   1053 HD11 LEU X  66      24.634   3.738  -0.816  0.00  0.00           H  
ATOM   1054 HD12 LEU X  66      26.205   4.443  -1.344  0.00  0.00           H  
ATOM   1055 HD13 LEU X  66      25.359   4.781   0.222  0.00  0.00           H  
ATOM   1056  CD2 LEU X  66      24.469   5.457  -3.019  0.00  0.00           C  
ATOM   1057 HD21 LEU X  66      23.789   4.612  -3.140  0.00  0.00           H  
ATOM   1058 HD22 LEU X  66      24.048   6.351  -3.483  0.00  0.00           H  
ATOM   1059 HD23 LEU X  66      25.425   5.215  -3.488  0.00  0.00           H  
ATOM   1060  C   LEU X  66      22.943   8.165   0.168  0.00  0.00           C  
ATOM   1061  O   LEU X  66      23.775   8.732  -0.508  0.00  0.00           O  
ATOM   1062  N   TYR X  67      21.887   8.775   0.609  0.00  0.00           N  
ATOM   1063  H   TYR X  67      21.142   8.280   1.079  0.00  0.00           H  
ATOM   1064  CA  TYR X  67      21.579  10.213   0.585  0.00  0.00           C  
ATOM   1065  HA  TYR X  67      22.522  10.669   0.278  0.00  0.00           H  
ATOM   1066  CB  TYR X  67      20.481  10.356  -0.526  0.00  0.00           C  
ATOM   1067  HB2 TYR X  67      20.939   9.941  -1.426  0.00  0.00           H  
ATOM   1068  HB3 TYR X  67      19.603   9.763  -0.262  0.00  0.00           H  
ATOM   1069  CG  TYR X  67      20.082  11.727  -0.909  0.00  0.00           C  
ATOM   1070  CD1 TYR X  67      20.932  12.590  -1.544  0.00  0.00           C  
ATOM   1071  HD1 TYR X  67      21.929  12.158  -1.581  0.00  0.00           H  
ATOM   1072  CE1 TYR X  67      20.633  13.969  -1.856  0.00  0.00           C  
ATOM   1073  HE1 TYR X  67      21.425  14.662  -2.126  0.00  0.00           H  
ATOM   1074  CZ  TYR X  67      19.302  14.420  -1.630  0.00  0.00           C  
ATOM   1075  OH  TYR X  67      18.852  15.665  -1.884  0.00  0.00           O  
ATOM   1076  HH  TYR X  67      17.897  15.719  -1.702  0.00  0.00           H  
ATOM   1077  CE2 TYR X  67      18.412  13.468  -1.180  0.00  0.00           C  
ATOM   1078  HE2 TYR X  67      17.405  13.868  -1.087  0.00  0.00           H  
ATOM   1079  CD2 TYR X  67      18.767  12.178  -0.747  0.00  0.00           C  
ATOM   1080  HD2 TYR X  67      18.016  11.522  -0.316  0.00  0.00           H  
ATOM   1081  C   TYR X  67      21.184  10.777   1.979  0.00  0.00           C  
ATOM   1082  O   TYR X  67      20.384  11.655   2.132  0.00  0.00           O  
ATOM   1083  N   ASP X  68      21.590  10.008   3.063  0.00  0.00           N  
ATOM   1084  H   ASP X  68      22.016   9.102   2.935  0.00  0.00           H  
ATOM   1085  CA  ASP X  68      21.445  10.436   4.491  0.00  0.00           C  
ATOM   1086  HA  ASP X  68      20.398  10.343   4.786  0.00  0.00           H  
ATOM   1087  CB  ASP X  68      22.194   9.364   5.292  0.00  0.00           C  
ATOM   1088  HB2 ASP X  68      21.791   8.372   5.077  0.00  0.00           H  
ATOM   1089  HB3 ASP X  68      23.221   9.339   4.924  0.00  0.00           H  
ATOM   1090  CG  ASP X  68      22.190   9.561   6.852  0.00  0.00           C  
ATOM   1091  OD1 ASP X  68      21.311  10.278   7.411  0.00  0.00           O  
ATOM   1092  OD2 ASP X  68      23.182   9.141   7.521  0.00  0.00           O1-
ATOM   1093  C   ASP X  68      21.947  11.836   4.829  0.00  0.00           C  
ATOM   1094  O   ASP X  68      22.949  12.338   4.335  0.00  0.00           O  
ATOM   1095  N   GLU X  69      21.133  12.666   5.561  0.00  0.00           N  
ATOM   1096  H   GLU X  69      20.338  12.155   5.917  0.00  0.00           H  
ATOM   1097  CA  GLU X  69      21.274  14.109   5.877  0.00  0.00           C  
ATOM   1098  HA  GLU X  69      21.211  14.650   4.930  0.00  0.00           H  
ATOM   1099  CB  GLU X  69      20.285  14.797   6.809  0.00  0.00           C  
ATOM   1100  HB2 GLU X  69      20.185  14.142   7.676  0.00  0.00           H  
ATOM   1101  HB3 GLU X  69      20.573  15.814   7.083  0.00  0.00           H  
ATOM   1102  CG  GLU X  69      18.910  15.025   6.198  0.00  0.00           C  
ATOM   1103  HG2 GLU X  69      18.402  14.066   6.078  0.00  0.00           H  
ATOM   1104  HG3 GLU X  69      18.235  15.668   6.767  0.00  0.00           H  
ATOM   1105  CD  GLU X  69      18.822  15.758   4.892  0.00  0.00           C  
ATOM   1106  OE1 GLU X  69      19.126  16.939   4.836  0.00  0.00           O  
ATOM   1107  OE2 GLU X  69      18.670  15.218   3.870  0.00  0.00           O1-
ATOM   1108  C   GLU X  69      22.673  14.419   6.266  0.00  0.00           C  
ATOM   1109  O   GLU X  69      23.321  15.367   5.840  0.00  0.00           O  
ATOM   1110  N   LYS X  70      23.332  13.480   7.033  0.00  0.00           N  
ATOM   1111  H   LYS X  70      22.759  12.680   7.262  0.00  0.00           H  
ATOM   1112  CA  LYS X  70      24.729  13.534   7.410  0.00  0.00           C  
ATOM   1113  HA  LYS X  70      24.840  14.261   8.217  0.00  0.00           H  
ATOM   1114  CB  LYS X  70      25.153  12.248   8.154  0.00  0.00           C  
ATOM   1115  HB2 LYS X  70      24.464  12.029   8.973  0.00  0.00           H  
ATOM   1116  HB3 LYS X  70      25.062  11.376   7.503  0.00  0.00           H  
ATOM   1117  CG  LYS X  70      26.594  12.381   8.647  0.00  0.00           C  
ATOM   1118  HG2 LYS X  70      27.236  12.728   7.834  0.00  0.00           H  
ATOM   1119  HG3 LYS X  70      26.745  13.089   9.465  0.00  0.00           H  
ATOM   1120  CD  LYS X  70      27.118  11.045   9.150  0.00  0.00           C  
ATOM   1121  HD2 LYS X  70      26.350  10.505   9.707  0.00  0.00           H  
ATOM   1122  HD3 LYS X  70      27.292  10.369   8.310  0.00  0.00           H  
ATOM   1123  CE  LYS X  70      28.363  11.173  10.019  0.00  0.00           C  
ATOM   1124  HE2 LYS X  70      28.807  10.195  10.204  0.00  0.00           H  
ATOM   1125  HE3 LYS X  70      29.055  11.748   9.403  0.00  0.00           H  
ATOM   1126  NZ  LYS X  70      28.265  12.006  11.322  0.00  0.00           N1+
ATOM   1127  HZ1 LYS X  70      29.206  12.299  11.540  0.00  0.00           H  
ATOM   1128  HZ2 LYS X  70      27.678  12.826  11.270  0.00  0.00           H  
ATOM   1129  HZ3 LYS X  70      27.978  11.426  12.097  0.00  0.00           H  
ATOM   1130  C   LYS X  70      25.671  13.960   6.231  0.00  0.00           C  
ATOM   1131  O   LYS X  70      26.451  14.865   6.401  0.00  0.00           O  
ATOM   1132  N   GLN X  71      25.533  13.323   5.038  0.00  0.00           N  
ATOM   1133  H   GLN X  71      24.823  12.607   4.988  0.00  0.00           H  
ATOM   1134  CA  GLN X  71      26.343  13.611   3.838  0.00  0.00           C  
ATOM   1135  HA  GLN X  71      27.393  13.688   4.127  0.00  0.00           H  
ATOM   1136  CB  GLN X  71      26.089  12.517   2.780  0.00  0.00           C  
ATOM   1137  HB2 GLN X  71      25.050  12.662   2.478  0.00  0.00           H  
ATOM   1138  HB3 GLN X  71      26.795  12.807   1.999  0.00  0.00           H  
ATOM   1139  CG  GLN X  71      26.405  11.052   3.255  0.00  0.00           C  
ATOM   1140  HG2 GLN X  71      27.487  10.923   3.316  0.00  0.00           H  
ATOM   1141  HG3 GLN X  71      26.121  10.931   4.303  0.00  0.00           H  
ATOM   1142  CD  GLN X  71      25.777   9.947   2.371  0.00  0.00           C  
ATOM   1143  OE1 GLN X  71      25.549   8.865   2.855  0.00  0.00           O  
ATOM   1144  NE2 GLN X  71      25.661  10.136   1.060  0.00  0.00           N  
ATOM   1145 HE21 GLN X  71      25.116   9.521   0.473  0.00  0.00           H  
ATOM   1146 HE22 GLN X  71      25.878  11.002   0.587  0.00  0.00           H  
ATOM   1147  C   GLN X  71      26.114  14.999   3.150  0.00  0.00           C  
ATOM   1148  O   GLN X  71      26.864  15.342   2.251  0.00  0.00           O  
ATOM   1149  N   GLN X  72      25.183  15.821   3.625  0.00  0.00           N  
ATOM   1150  H   GLN X  72      24.532  15.476   4.315  0.00  0.00           H  
ATOM   1151  CA  GLN X  72      24.950  17.148   3.041  0.00  0.00           C  
ATOM   1152  HA  GLN X  72      24.132  17.575   3.625  0.00  0.00           H  
ATOM   1153  CB  GLN X  72      25.995  18.135   3.399  0.00  0.00           C  
ATOM   1154  HB2 GLN X  72      26.431  17.902   4.373  0.00  0.00           H  
ATOM   1155  HB3 GLN X  72      26.794  18.119   2.656  0.00  0.00           H  
ATOM   1156  CG  GLN X  72      25.506  19.558   3.496  0.00  0.00           C  
ATOM   1157  HG2 GLN X  72      25.178  19.896   2.511  0.00  0.00           H  
ATOM   1158  HG3 GLN X  72      24.580  19.644   4.068  0.00  0.00           H  
ATOM   1159  CD  GLN X  72      26.483  20.617   3.939  0.00  0.00           C  
ATOM   1160  OE1 GLN X  72      27.100  21.345   3.182  0.00  0.00           O  
ATOM   1161  NE2 GLN X  72      26.478  20.864   5.194  0.00  0.00           N  
ATOM   1162 HE21 GLN X  72      27.014  21.675   5.469  0.00  0.00           H  
ATOM   1163 HE22 GLN X  72      26.162  20.186   5.872  0.00  0.00           H  
ATOM   1164  C   GLN X  72      24.629  17.034   1.590  0.00  0.00           C  
ATOM   1165  O   GLN X  72      25.015  17.891   0.800  0.00  0.00           O  
ATOM   1166  N   HIP X  73      23.827  16.049   1.202  0.00  0.00           N  
ATOM   1167  H   HIP X  73      23.494  15.398   1.898  0.00  0.00           H  
ATOM   1168  CA  HIP X  73      23.359  15.805  -0.126  0.00  0.00           C  
ATOM   1169  HA  HIP X  73      22.784  14.877  -0.160  0.00  0.00           H  
ATOM   1170  CB  HIP X  73      22.399  16.879  -0.508  0.00  0.00           C  
ATOM   1171  HB2 HIP X  73      22.874  17.861  -0.533  0.00  0.00           H  
ATOM   1172  HB3 HIP X  73      21.920  16.758  -1.482  0.00  0.00           H  
ATOM   1173  CG  HIP X  73      21.282  17.133   0.462  0.00  0.00           C  
ATOM   1174  ND1 HIP X  73      20.722  18.374   0.756  0.00  0.00           N1+
ATOM   1175  HD1 HIP X  73      20.861  19.202   0.195  0.00  0.00           H  
ATOM   1176  CE1 HIP X  73      19.789  18.293   1.685  0.00  0.00           C  
ATOM   1177  HE1 HIP X  73      19.345  19.178   2.116  0.00  0.00           H  
ATOM   1178  NE2 HIP X  73      19.860  17.030   2.110  0.00  0.00           N  
ATOM   1179  HE2 HIP X  73      19.339  16.665   2.895  0.00  0.00           H  
ATOM   1180  CD2 HIP X  73      20.697  16.274   1.313  0.00  0.00           C  
ATOM   1181  HD2 HIP X  73      20.827  15.202   1.342  0.00  0.00           H  
ATOM   1182  C   HIP X  73      24.365  15.547  -1.246  0.00  0.00           C  
ATOM   1183  O   HIP X  73      23.944  15.281  -2.361  0.00  0.00           O  
ATOM   1184  N   ILE X  74      25.678  15.289  -0.904  0.00  0.00           N  
ATOM   1185  H   ILE X  74      26.052  15.502   0.010  0.00  0.00           H  
ATOM   1186  CA  ILE X  74      26.622  14.530  -1.743  0.00  0.00           C  
ATOM   1187  HA  ILE X  74      26.549  14.914  -2.763  0.00  0.00           H  
ATOM   1188  CB  ILE X  74      28.090  14.650  -1.328  0.00  0.00           C  
ATOM   1189  HB  ILE X  74      28.204  14.406  -0.270  0.00  0.00           H  
ATOM   1190  CG2 ILE X  74      28.989  13.593  -2.061  0.00  0.00           C  
ATOM   1191 HG21 ILE X  74      28.641  12.580  -1.857  0.00  0.00           H  
ATOM   1192 HG22 ILE X  74      28.998  13.699  -3.146  0.00  0.00           H  
ATOM   1193 HG23 ILE X  74      30.014  13.669  -1.700  0.00  0.00           H  
ATOM   1194  CG1 ILE X  74      28.605  16.130  -1.442  0.00  0.00           C  
ATOM   1195 HG12 ILE X  74      28.019  16.757  -0.766  0.00  0.00           H  
ATOM   1196 HG13 ILE X  74      29.669  16.170  -1.198  0.00  0.00           H  
ATOM   1197  CD1 ILE X  74      28.489  16.613  -2.897  0.00  0.00           C  
ATOM   1198 HD11 ILE X  74      27.471  16.991  -3.015  0.00  0.00           H  
ATOM   1199 HD12 ILE X  74      29.139  17.479  -3.042  0.00  0.00           H  
ATOM   1200 HD13 ILE X  74      28.744  15.837  -3.622  0.00  0.00           H  
ATOM   1201  C   ILE X  74      26.188  13.102  -1.745  0.00  0.00           C  
ATOM   1202  O   ILE X  74      25.891  12.521  -0.741  0.00  0.00           O  
ATOM   1203  N   VAL X  75      26.216  12.404  -2.889  0.00  0.00           N  
ATOM   1204  H   VAL X  75      26.465  12.860  -3.755  0.00  0.00           H  
ATOM   1205  CA  VAL X  75      25.854  11.006  -2.950  0.00  0.00           C  
ATOM   1206  HA  VAL X  75      25.217  10.825  -2.082  0.00  0.00           H  
ATOM   1207  CB  VAL X  75      25.006  10.583  -4.215  0.00  0.00           C  
ATOM   1208  HB  VAL X  75      25.570  10.650  -5.148  0.00  0.00           H  
ATOM   1209  CG1 VAL X  75      24.527   9.144  -4.082  0.00  0.00           C  
ATOM   1210 HG11 VAL X  75      23.936   8.804  -4.936  0.00  0.00           H  
ATOM   1211 HG12 VAL X  75      25.479   8.612  -4.132  0.00  0.00           H  
ATOM   1212 HG13 VAL X  75      23.992   8.983  -3.144  0.00  0.00           H  
ATOM   1213  CG2 VAL X  75      23.715  11.450  -4.321  0.00  0.00           C  
ATOM   1214 HG21 VAL X  75      23.066  11.022  -5.088  0.00  0.00           H  
ATOM   1215 HG22 VAL X  75      23.146  11.365  -3.393  0.00  0.00           H  
ATOM   1216 HG23 VAL X  75      24.061  12.456  -4.567  0.00  0.00           H  
ATOM   1217  C   VAL X  75      27.122  10.157  -2.913  0.00  0.00           C  
ATOM   1218  O   VAL X  75      27.850  10.048  -3.891  0.00  0.00           O  
ATOM   1219  N   TYR X  76      27.536   9.728  -1.676  0.00  0.00           N  
ATOM   1220  H   TYR X  76      26.945   9.749  -0.858  0.00  0.00           H  
ATOM   1221  CA  TYR X  76      28.717   8.867  -1.450  0.00  0.00           C  
ATOM   1222  HA  TYR X  76      29.602   9.375  -1.838  0.00  0.00           H  
ATOM   1223  CB  TYR X  76      28.926   8.697   0.040  0.00  0.00           C  
ATOM   1224  HB2 TYR X  76      27.947   8.666   0.524  0.00  0.00           H  
ATOM   1225  HB3 TYR X  76      29.400   7.759   0.337  0.00  0.00           H  
ATOM   1226  CG  TYR X  76      29.626   9.914   0.613  0.00  0.00           C  
ATOM   1227  CD1 TYR X  76      28.886  11.037   0.980  0.00  0.00           C  
ATOM   1228  HD1 TYR X  76      27.823  11.066   0.752  0.00  0.00           H  
ATOM   1229  CE1 TYR X  76      29.565  12.153   1.490  0.00  0.00           C  
ATOM   1230  HE1 TYR X  76      29.027  13.065   1.733  0.00  0.00           H  
ATOM   1231  CZ  TYR X  76      30.974  12.117   1.815  0.00  0.00           C  
ATOM   1232  OH  TYR X  76      31.486  13.178   2.572  0.00  0.00           O  
ATOM   1233  HH  TYR X  76      30.857  13.918   2.498  0.00  0.00           H  
ATOM   1234  CE2 TYR X  76      31.688  10.962   1.510  0.00  0.00           C  
ATOM   1235  HE2 TYR X  76      32.674  10.999   1.966  0.00  0.00           H  
ATOM   1236  CD2 TYR X  76      30.978   9.860   0.988  0.00  0.00           C  
ATOM   1237  HD2 TYR X  76      31.401   8.861   0.921  0.00  0.00           H  
ATOM   1238  C   TYR X  76      28.524   7.550  -2.081  0.00  0.00           C  
ATOM   1239  O   TYR X  76      28.163   6.581  -1.482  0.00  0.00           O  
ATOM   1240  N   CYS X  77      28.834   7.484  -3.388  0.00  0.00           N  
ATOM   1241  H   CYS X  77      29.253   8.335  -3.733  0.00  0.00           H  
ATOM   1242  CA  CYS X  77      28.540   6.375  -4.376  0.00  0.00           C  
ATOM   1243  HA  CYS X  77      27.455   6.259  -4.323  0.00  0.00           H  
ATOM   1244  CB  CYS X  77      28.852   6.766  -5.818  0.00  0.00           C  
ATOM   1245  HB2 CYS X  77      29.878   7.115  -5.953  0.00  0.00           H  
ATOM   1246  HB3 CYS X  77      28.692   6.003  -6.583  0.00  0.00           H  
ATOM   1247  SG  CYS X  77      27.740   8.147  -6.354  0.00  0.00           S  
ATOM   1248  HG  CYS X  77      27.621   8.862  -5.232  0.00  0.00           H  
ATOM   1249  C   CYS X  77      29.366   5.066  -3.996  0.00  0.00           C  
ATOM   1250  O   CYS X  77      28.866   3.996  -4.243  0.00  0.00           O  
ATOM   1251  N   SER X  78      30.582   5.232  -3.417  0.00  0.00           N  
ATOM   1252  H   SER X  78      30.991   6.152  -3.350  0.00  0.00           H  
ATOM   1253  CA  SER X  78      31.362   4.039  -3.019  0.00  0.00           C  
ATOM   1254  HA  SER X  78      31.124   3.255  -3.741  0.00  0.00           H  
ATOM   1255  CB  SER X  78      32.869   4.220  -3.242  0.00  0.00           C  
ATOM   1256  HB2 SER X  78      33.390   3.372  -2.793  0.00  0.00           H  
ATOM   1257  HB3 SER X  78      32.978   4.281  -4.327  0.00  0.00           H  
ATOM   1258  OG  SER X  78      33.293   5.414  -2.675  0.00  0.00           O  
ATOM   1259  HG  SER X  78      34.166   5.526  -3.091  0.00  0.00           H  
ATOM   1260  C   SER X  78      31.094   3.412  -1.616  0.00  0.00           C  
ATOM   1261  O   SER X  78      31.621   2.378  -1.246  0.00  0.00           O  
ATOM   1262  N   ASN X  79      30.034   3.909  -0.909  0.00  0.00           N  
ATOM   1263  H   ASN X  79      29.736   4.797  -1.288  0.00  0.00           H  
ATOM   1264  CA  ASN X  79      29.282   3.184   0.150  0.00  0.00           C  
ATOM   1265  HA  ASN X  79      29.862   2.467   0.733  0.00  0.00           H  
ATOM   1266  CB  ASN X  79      28.667   4.194   1.151  0.00  0.00           C  
ATOM   1267  HB2 ASN X  79      27.951   4.927   0.771  0.00  0.00           H  
ATOM   1268  HB3 ASN X  79      28.213   3.636   1.973  0.00  0.00           H  
ATOM   1269  CG  ASN X  79      29.729   4.983   1.776  0.00  0.00           C  
ATOM   1270  OD1 ASN X  79      30.907   4.584   1.886  0.00  0.00           O  
ATOM   1271  ND2 ASN X  79      29.407   6.067   2.363  0.00  0.00           N  
ATOM   1272 HD21 ASN X  79      30.073   6.664   2.831  0.00  0.00           H  
ATOM   1273 HD22 ASN X  79      28.407   6.210   2.386  0.00  0.00           H  
ATOM   1274  C   ASN X  79      28.199   2.281  -0.393  0.00  0.00           C  
ATOM   1275  O   ASN X  79      27.521   1.610   0.375  0.00  0.00           O  
ATOM   1276  N   ASP X  80      28.118   2.121  -1.692  0.00  0.00           N  
ATOM   1277  H   ASP X  80      28.841   2.562  -2.243  0.00  0.00           H  
ATOM   1278  CA  ASP X  80      27.448   1.001  -2.332  0.00  0.00           C  
ATOM   1279  HA  ASP X  80      27.557   0.077  -1.760  0.00  0.00           H  
ATOM   1280  CB  ASP X  80      25.988   1.293  -2.555  0.00  0.00           C  
ATOM   1281  HB2 ASP X  80      25.675   1.816  -1.649  0.00  0.00           H  
ATOM   1282  HB3 ASP X  80      25.709   1.772  -3.496  0.00  0.00           H  
ATOM   1283  CG  ASP X  80      25.177  -0.020  -2.553  0.00  0.00           C  
ATOM   1284  OD1 ASP X  80      24.935  -0.541  -1.479  0.00  0.00           O  
ATOM   1285  OD2 ASP X  80      24.873  -0.584  -3.594  0.00  0.00           O1-
ATOM   1286  C   ASP X  80      28.223   0.764  -3.658  0.00  0.00           C  
ATOM   1287  O   ASP X  80      29.347   1.183  -3.903  0.00  0.00           O  
ATOM   1288  N   LEU X  81      27.521  -0.051  -4.481  0.00  0.00           N  
ATOM   1289  H   LEU X  81      26.572  -0.252  -4.200  0.00  0.00           H  
ATOM   1290  CA  LEU X  81      28.027  -0.457  -5.765  0.00  0.00           C  
ATOM   1291  HA  LEU X  81      29.019  -0.888  -5.614  0.00  0.00           H  
ATOM   1292  CB  LEU X  81      27.178  -1.587  -6.396  0.00  0.00           C  
ATOM   1293  HB2 LEU X  81      26.256  -1.105  -6.726  0.00  0.00           H  
ATOM   1294  HB3 LEU X  81      27.778  -2.082  -7.163  0.00  0.00           H  
ATOM   1295  CG  LEU X  81      26.748  -2.706  -5.368  0.00  0.00           C  
ATOM   1296  HG  LEU X  81      26.304  -2.391  -4.424  0.00  0.00           H  
ATOM   1297  CD1 LEU X  81      25.821  -3.668  -6.054  0.00  0.00           C  
ATOM   1298 HD11 LEU X  81      24.782  -3.385  -6.237  0.00  0.00           H  
ATOM   1299 HD12 LEU X  81      26.182  -4.056  -7.009  0.00  0.00           H  
ATOM   1300 HD13 LEU X  81      25.682  -4.610  -5.520  0.00  0.00           H  
ATOM   1301  CD2 LEU X  81      27.987  -3.612  -5.097  0.00  0.00           C  
ATOM   1302 HD21 LEU X  81      28.441  -3.934  -6.037  0.00  0.00           H  
ATOM   1303 HD22 LEU X  81      28.681  -2.911  -4.628  0.00  0.00           H  
ATOM   1304 HD23 LEU X  81      27.728  -4.537  -4.579  0.00  0.00           H  
ATOM   1305  C   LEU X  81      28.040   0.583  -6.901  0.00  0.00           C  
ATOM   1306  O   LEU X  81      28.584   0.546  -7.998  0.00  0.00           O  
ATOM   1307  N   LEU X  82      27.419   1.702  -6.549  0.00  0.00           N  
ATOM   1308  H   LEU X  82      27.152   1.789  -5.579  0.00  0.00           H  
ATOM   1309  CA  LEU X  82      27.298   2.910  -7.403  0.00  0.00           C  
ATOM   1310  HA  LEU X  82      26.772   2.724  -8.342  0.00  0.00           H  
ATOM   1311  CB  LEU X  82      26.413   3.928  -6.674  0.00  0.00           C  
ATOM   1312  HB2 LEU X  82      25.533   3.405  -6.295  0.00  0.00           H  
ATOM   1313  HB3 LEU X  82      27.052   4.297  -5.869  0.00  0.00           H  
ATOM   1314  CG  LEU X  82      25.893   5.036  -7.457  0.00  0.00           C  
ATOM   1315  HG  LEU X  82      26.680   5.703  -7.808  0.00  0.00           H  
ATOM   1316  CD1 LEU X  82      25.087   4.821  -8.768  0.00  0.00           C  
ATOM   1317 HD11 LEU X  82      24.321   4.068  -8.569  0.00  0.00           H  
ATOM   1318 HD12 LEU X  82      24.610   5.771  -9.016  0.00  0.00           H  
ATOM   1319 HD13 LEU X  82      25.716   4.481  -9.594  0.00  0.00           H  
ATOM   1320  CD2 LEU X  82      24.893   5.882  -6.608  0.00  0.00           C  
ATOM   1321 HD21 LEU X  82      24.579   6.784  -7.139  0.00  0.00           H  
ATOM   1322 HD22 LEU X  82      23.999   5.322  -6.327  0.00  0.00           H  
ATOM   1323 HD23 LEU X  82      25.379   6.244  -5.699  0.00  0.00           H  
ATOM   1324  C   LEU X  82      28.584   3.593  -7.793  0.00  0.00           C  
ATOM   1325  O   LEU X  82      28.763   4.010  -8.925  0.00  0.00           O  
ATOM   1326  N   GLY X  83      29.646   3.521  -6.957  0.00  0.00           N  
ATOM   1327  H   GLY X  83      29.526   3.110  -6.042  0.00  0.00           H  
ATOM   1328  CA  GLY X  83      31.016   3.960  -7.296  0.00  0.00           C  
ATOM   1329  HA2 GLY X  83      31.104   5.041  -7.426  0.00  0.00           H  
ATOM   1330  HA3 GLY X  83      31.657   3.765  -6.434  0.00  0.00           H  
ATOM   1331  C   GLY X  83      31.622   3.183  -8.435  0.00  0.00           C  
ATOM   1332  O   GLY X  83      32.050   3.647  -9.460  0.00  0.00           O  
ATOM   1333  N   ASP X  84      31.396   1.868  -8.456  0.00  0.00           N  
ATOM   1334  H   ASP X  84      30.929   1.386  -7.702  0.00  0.00           H  
ATOM   1335  CA  ASP X  84      31.901   1.039  -9.603  0.00  0.00           C  
ATOM   1336  HA  ASP X  84      32.869   1.400  -9.958  0.00  0.00           H  
ATOM   1337  CB  ASP X  84      32.117  -0.428  -9.177  0.00  0.00           C  
ATOM   1338  HB2 ASP X  84      31.110  -0.834  -9.066  0.00  0.00           H  
ATOM   1339  HB3 ASP X  84      32.694  -0.914  -9.967  0.00  0.00           H  
ATOM   1340  CG  ASP X  84      32.824  -0.536  -7.844  0.00  0.00           C  
ATOM   1341  OD1 ASP X  84      34.084  -0.527  -7.900  0.00  0.00           O  
ATOM   1342  OD2 ASP X  84      32.055  -0.606  -6.856  0.00  0.00           O1-
ATOM   1343  C   ASP X  84      31.112   1.219 -10.856  0.00  0.00           C  
ATOM   1344  O   ASP X  84      31.659   1.181 -11.924  0.00  0.00           O  
ATOM   1345  N   LEU X  85      29.799   1.451 -10.670  0.00  0.00           N  
ATOM   1346  H   LEU X  85      29.601   1.485  -9.680  0.00  0.00           H  
ATOM   1347  CA  LEU X  85      28.802   1.641 -11.774  0.00  0.00           C  
ATOM   1348  HA  LEU X  85      28.917   0.780 -12.436  0.00  0.00           H  
ATOM   1349  CB  LEU X  85      27.324   1.653 -11.242  0.00  0.00           C  
ATOM   1350  HB2 LEU X  85      27.279   0.959 -10.400  0.00  0.00           H  
ATOM   1351  HB3 LEU X  85      27.055   2.616 -10.802  0.00  0.00           H  
ATOM   1352  CG  LEU X  85      26.319   1.314 -12.298  0.00  0.00           C  
ATOM   1353  HG  LEU X  85      26.180   2.111 -13.028  0.00  0.00           H  
ATOM   1354  CD1 LEU X  85      26.469  -0.064 -13.000  0.00  0.00           C  
ATOM   1355 HD11 LEU X  85      25.503  -0.360 -13.412  0.00  0.00           H  
ATOM   1356 HD12 LEU X  85      27.199  -0.065 -13.812  0.00  0.00           H  
ATOM   1357 HD13 LEU X  85      26.705  -0.795 -12.224  0.00  0.00           H  
ATOM   1358  CD2 LEU X  85      24.981   1.173 -11.553  0.00  0.00           C  
ATOM   1359 HD21 LEU X  85      24.158   1.240 -12.267  0.00  0.00           H  
ATOM   1360 HD22 LEU X  85      24.896   0.349 -10.842  0.00  0.00           H  
ATOM   1361 HD23 LEU X  85      24.817   2.041 -10.910  0.00  0.00           H  
ATOM   1362  C   LEU X  85      29.148   2.908 -12.536  0.00  0.00           C  
ATOM   1363  O   LEU X  85      29.361   2.835 -13.732  0.00  0.00           O  
ATOM   1364  N   PHE X  86      28.995   4.012 -11.805  0.00  0.00           N  
ATOM   1365  H   PHE X  86      28.851   3.987 -10.806  0.00  0.00           H  
ATOM   1366  CA  PHE X  86      29.253   5.400 -12.303  0.00  0.00           C  
ATOM   1367  HA  PHE X  86      28.841   5.572 -13.300  0.00  0.00           H  
ATOM   1368  CB  PHE X  86      28.572   6.383 -11.253  0.00  0.00           C  
ATOM   1369  HB2 PHE X  86      28.857   6.037 -10.257  0.00  0.00           H  
ATOM   1370  HB3 PHE X  86      29.150   7.308 -11.303  0.00  0.00           H  
ATOM   1371  CG  PHE X  86      27.101   6.630 -11.397  0.00  0.00           C  
ATOM   1372  CD1 PHE X  86      26.296   5.832 -12.137  0.00  0.00           C  
ATOM   1373  HD1 PHE X  86      26.707   4.990 -12.689  0.00  0.00           H  
ATOM   1374  CE1 PHE X  86      24.937   6.027 -12.155  0.00  0.00           C  
ATOM   1375  HE1 PHE X  86      24.299   5.414 -12.786  0.00  0.00           H  
ATOM   1376  CZ  PHE X  86      24.348   7.156 -11.469  0.00  0.00           C  
ATOM   1377  HZ  PHE X  86      23.283   7.353 -11.561  0.00  0.00           H  
ATOM   1378  CE2 PHE X  86      25.136   7.984 -10.764  0.00  0.00           C  
ATOM   1379  HE2 PHE X  86      24.714   8.744 -10.112  0.00  0.00           H  
ATOM   1380  CD2 PHE X  86      26.512   7.688 -10.672  0.00  0.00           C  
ATOM   1381  HD2 PHE X  86      27.170   8.237 -10.003  0.00  0.00           H  
ATOM   1382  C   PHE X  86      30.689   5.881 -12.549  0.00  0.00           C  
ATOM   1383  O   PHE X  86      30.837   6.945 -13.169  0.00  0.00           O  
ATOM   1384  N   GLY X  87      31.758   5.130 -12.131  0.00  0.00           N  
ATOM   1385  H   GLY X  87      31.538   4.276 -11.639  0.00  0.00           H  
ATOM   1386  CA  GLY X  87      33.063   5.720 -12.072  0.00  0.00           C  
ATOM   1387  HA2 GLY X  87      33.683   4.838 -11.898  0.00  0.00           H  
ATOM   1388  HA3 GLY X  87      33.333   6.165 -13.032  0.00  0.00           H  
ATOM   1389  C   GLY X  87      33.293   6.733 -10.937  0.00  0.00           C  
ATOM   1390  O   GLY X  87      34.258   6.626 -10.211  0.00  0.00           O  
ATOM   1391  N   VAL X  88      32.495   7.784 -10.754  0.00  0.00           N  
ATOM   1392  H   VAL X  88      31.915   7.994 -11.554  0.00  0.00           H  
ATOM   1393  CA  VAL X  88      32.583   8.739  -9.698  0.00  0.00           C  
ATOM   1394  HA  VAL X  88      33.587   9.160  -9.778  0.00  0.00           H  
ATOM   1395  CB  VAL X  88      31.601   9.973  -9.840  0.00  0.00           C  
ATOM   1396  HB  VAL X  88      31.299  10.399  -8.880  0.00  0.00           H  
ATOM   1397  CG1 VAL X  88      32.155  11.078 -10.727  0.00  0.00           C  
ATOM   1398 HG11 VAL X  88      33.048  11.581 -10.350  0.00  0.00           H  
ATOM   1399 HG12 VAL X  88      32.614  10.781 -11.673  0.00  0.00           H  
ATOM   1400 HG13 VAL X  88      31.416  11.821 -11.034  0.00  0.00           H  
ATOM   1401  CG2 VAL X  88      30.212   9.648 -10.343  0.00  0.00           C  
ATOM   1402 HG21 VAL X  88      29.577   8.924  -9.827  0.00  0.00           H  
ATOM   1403 HG22 VAL X  88      29.626  10.569 -10.346  0.00  0.00           H  
ATOM   1404 HG23 VAL X  88      30.171   9.289 -11.373  0.00  0.00           H  
ATOM   1405  C   VAL X  88      32.404   8.108  -8.350  0.00  0.00           C  
ATOM   1406  O   VAL X  88      31.445   7.439  -8.046  0.00  0.00           O  
ATOM   1407  N   PRO X  89      33.407   8.277  -7.405  0.00  0.00           N  
ATOM   1408  CD  PRO X  89      34.636   9.185  -7.518  0.00  0.00           C  
ATOM   1409  HD2 PRO X  89      34.157  10.146  -7.714  0.00  0.00           H  
ATOM   1410  HD3 PRO X  89      35.244   8.786  -8.333  0.00  0.00           H  
ATOM   1411  CG  PRO X  89      35.397   9.095  -6.117  0.00  0.00           C  
ATOM   1412  HG2 PRO X  89      35.245   9.983  -5.500  0.00  0.00           H  
ATOM   1413  HG3 PRO X  89      36.474   8.924  -6.064  0.00  0.00           H  
ATOM   1414  CB  PRO X  89      34.803   7.926  -5.392  0.00  0.00           C  
ATOM   1415  HB2 PRO X  89      34.891   7.878  -4.305  0.00  0.00           H  
ATOM   1416  HB3 PRO X  89      35.277   7.033  -5.806  0.00  0.00           H  
ATOM   1417  CA  PRO X  89      33.349   7.754  -5.940  0.00  0.00           C  
ATOM   1418  HA  PRO X  89      33.041   6.708  -5.978  0.00  0.00           H  
ATOM   1419  C   PRO X  89      32.231   8.443  -5.139  0.00  0.00           C  
ATOM   1420  O   PRO X  89      31.676   8.004  -4.166  0.00  0.00           O  
ATOM   1421  N   SER X  90      31.791   9.597  -5.737  0.00  0.00           N  
ATOM   1422  H   SER X  90      32.332   9.961  -6.508  0.00  0.00           H  
ATOM   1423  CA  SER X  90      30.688  10.493  -5.233  0.00  0.00           C  
ATOM   1424  HA  SER X  90      29.767   9.915  -5.140  0.00  0.00           H  
ATOM   1425  CB  SER X  90      31.055  11.193  -3.966  0.00  0.00           C  
ATOM   1426  HB2 SER X  90      30.215  11.772  -3.575  0.00  0.00           H  
ATOM   1427  HB3 SER X  90      31.305  10.518  -3.145  0.00  0.00           H  
ATOM   1428  OG  SER X  90      32.207  12.021  -4.202  0.00  0.00           O  
ATOM   1429  HG  SER X  90      31.839  12.921  -4.255  0.00  0.00           H  
ATOM   1430  C   SER X  90      30.433  11.529  -6.305  0.00  0.00           C  
ATOM   1431  O   SER X  90      31.246  11.871  -7.094  0.00  0.00           O  
ATOM   1432  N   PHE X  91      29.198  12.087  -6.286  0.00  0.00           N  
ATOM   1433  H   PHE X  91      28.475  11.622  -5.756  0.00  0.00           H  
ATOM   1434  CA  PHE X  91      28.836  13.337  -7.023  0.00  0.00           C  
ATOM   1435  HA  PHE X  91      29.804  13.829  -7.138  0.00  0.00           H  
ATOM   1436  CB  PHE X  91      28.255  12.870  -8.390  0.00  0.00           C  
ATOM   1437  HB2 PHE X  91      28.127  13.717  -9.067  0.00  0.00           H  
ATOM   1438  HB3 PHE X  91      28.930  12.302  -9.033  0.00  0.00           H  
ATOM   1439  CG  PHE X  91      26.941  12.190  -8.294  0.00  0.00           C  
ATOM   1440  CD1 PHE X  91      26.732  10.783  -8.109  0.00  0.00           C  
ATOM   1441  HD1 PHE X  91      27.576  10.099  -8.150  0.00  0.00           H  
ATOM   1442  CE1 PHE X  91      25.450  10.254  -7.800  0.00  0.00           C  
ATOM   1443  HE1 PHE X  91      25.347   9.186  -7.624  0.00  0.00           H  
ATOM   1444  CZ  PHE X  91      24.392  11.121  -7.690  0.00  0.00           C  
ATOM   1445  HZ  PHE X  91      23.422  10.692  -7.456  0.00  0.00           H  
ATOM   1446  CE2 PHE X  91      24.655  12.510  -7.800  0.00  0.00           C  
ATOM   1447  HE2 PHE X  91      23.880  13.252  -7.626  0.00  0.00           H  
ATOM   1448  CD2 PHE X  91      25.853  13.002  -8.100  0.00  0.00           C  
ATOM   1449  HD2 PHE X  91      25.861  14.089  -8.116  0.00  0.00           H  
ATOM   1450  C   PHE X  91      28.070  14.360  -6.258  0.00  0.00           C  
ATOM   1451  O   PHE X  91      27.281  14.049  -5.323  0.00  0.00           O  
ATOM   1452  N   SER X  92      28.314  15.638  -6.601  0.00  0.00           N  
ATOM   1453  H   SER X  92      28.940  15.838  -7.369  0.00  0.00           H  
ATOM   1454  CA  SER X  92      27.322  16.706  -6.357  0.00  0.00           C  
ATOM   1455  HA  SER X  92      27.242  16.811  -5.273  0.00  0.00           H  
ATOM   1456  CB  SER X  92      27.856  18.078  -6.936  0.00  0.00           C  
ATOM   1457  HB2 SER X  92      28.869  18.297  -6.592  0.00  0.00           H  
ATOM   1458  HB3 SER X  92      27.872  18.126  -8.027  0.00  0.00           H  
ATOM   1459  OG  SER X  92      26.911  19.145  -6.488  0.00  0.00           O  
ATOM   1460  HG  SER X  92      27.538  19.840  -6.215  0.00  0.00           H  
ATOM   1461  C   SER X  92      25.916  16.466  -6.948  0.00  0.00           C  
ATOM   1462  O   SER X  92      25.830  16.614  -8.160  0.00  0.00           O  
ATOM   1463  N   VAL X  93      24.870  16.556  -6.174  0.00  0.00           N  
ATOM   1464  H   VAL X  93      24.931  16.439  -5.173  0.00  0.00           H  
ATOM   1465  CA  VAL X  93      23.467  16.703  -6.740  0.00  0.00           C  
ATOM   1466  HA  VAL X  93      23.368  15.825  -7.381  0.00  0.00           H  
ATOM   1467  CB  VAL X  93      22.348  16.683  -5.726  0.00  0.00           C  
ATOM   1468  HB  VAL X  93      21.410  16.977  -6.201  0.00  0.00           H  
ATOM   1469  CG1 VAL X  93      21.991  15.303  -5.051  0.00  0.00           C  
ATOM   1470 HG11 VAL X  93      21.550  14.662  -5.818  0.00  0.00           H  
ATOM   1471 HG12 VAL X  93      22.799  14.840  -4.480  0.00  0.00           H  
ATOM   1472 HG13 VAL X  93      21.160  15.430  -4.355  0.00  0.00           H  
ATOM   1473  CG2 VAL X  93      22.442  17.728  -4.598  0.00  0.00           C  
ATOM   1474 HG21 VAL X  93      21.638  17.603  -3.869  0.00  0.00           H  
ATOM   1475 HG22 VAL X  93      23.439  17.696  -4.154  0.00  0.00           H  
ATOM   1476 HG23 VAL X  93      22.394  18.694  -5.104  0.00  0.00           H  
ATOM   1477  C   VAL X  93      23.263  17.911  -7.683  0.00  0.00           C  
ATOM   1478  O   VAL X  93      22.503  17.792  -8.612  0.00  0.00           O  
ATOM   1479  N   LYS X  94      24.136  18.957  -7.697  0.00  0.00           N  
ATOM   1480  H   LYS X  94      24.842  18.941  -6.975  0.00  0.00           H  
ATOM   1481  CA  LYS X  94      24.036  20.169  -8.486  0.00  0.00           C  
ATOM   1482  HA  LYS X  94      23.008  20.537  -8.483  0.00  0.00           H  
ATOM   1483  CB  LYS X  94      24.988  21.296  -8.029  0.00  0.00           C  
ATOM   1484  HB2 LYS X  94      26.033  21.024  -8.192  0.00  0.00           H  
ATOM   1485  HB3 LYS X  94      24.757  22.211  -8.578  0.00  0.00           H  
ATOM   1486  CG  LYS X  94      24.656  21.629  -6.583  0.00  0.00           C  
ATOM   1487  HG2 LYS X  94      23.576  21.718  -6.448  0.00  0.00           H  
ATOM   1488  HG3 LYS X  94      24.987  20.853  -5.889  0.00  0.00           H  
ATOM   1489  CD  LYS X  94      25.469  22.925  -6.189  0.00  0.00           C  
ATOM   1490  HD2 LYS X  94      26.528  22.712  -6.346  0.00  0.00           H  
ATOM   1491  HD3 LYS X  94      25.082  23.755  -6.784  0.00  0.00           H  
ATOM   1492  CE  LYS X  94      25.209  23.350  -4.751  0.00  0.00           C  
ATOM   1493  HE2 LYS X  94      25.720  22.657  -4.083  0.00  0.00           H  
ATOM   1494  HE3 LYS X  94      25.655  24.318  -4.520  0.00  0.00           H  
ATOM   1495  NZ  LYS X  94      23.723  23.575  -4.581  0.00  0.00           N1+
ATOM   1496  HZ1 LYS X  94      23.369  23.930  -5.457  0.00  0.00           H  
ATOM   1497  HZ2 LYS X  94      23.431  22.630  -4.377  0.00  0.00           H  
ATOM   1498  HZ3 LYS X  94      23.487  24.284  -3.901  0.00  0.00           H  
ATOM   1499  C   LYS X  94      24.234  19.873  -9.954  0.00  0.00           C  
ATOM   1500  O   LYS X  94      23.729  20.614 -10.804  0.00  0.00           O  
ATOM   1501  N   GLU X  95      25.053  18.921 -10.419  0.00  0.00           N  
ATOM   1502  H   GLU X  95      25.372  18.196  -9.792  0.00  0.00           H  
ATOM   1503  CA  GLU X  95      25.495  18.809 -11.860  0.00  0.00           C  
ATOM   1504  HA  GLU X  95      25.508  19.740 -12.431  0.00  0.00           H  
ATOM   1505  CB  GLU X  95      26.909  18.344 -11.950  0.00  0.00           C  
ATOM   1506  HB2 GLU X  95      27.003  17.316 -11.595  0.00  0.00           H  
ATOM   1507  HB3 GLU X  95      27.251  18.301 -12.986  0.00  0.00           H  
ATOM   1508  CG  GLU X  95      27.855  19.309 -11.276  0.00  0.00           C  
ATOM   1509  HG2 GLU X  95      27.730  20.312 -11.689  0.00  0.00           H  
ATOM   1510  HG3 GLU X  95      27.621  19.302 -10.209  0.00  0.00           H  
ATOM   1511  CD  GLU X  95      29.403  18.882 -11.449  0.00  0.00           C  
ATOM   1512  OE1 GLU X  95      29.909  17.990 -10.772  0.00  0.00           O  
ATOM   1513  OE2 GLU X  95      30.052  19.242 -12.372  0.00  0.00           O1-
ATOM   1514  C   GLU X  95      24.555  17.844 -12.616  0.00  0.00           C  
ATOM   1515  O   GLU X  95      24.996  16.884 -13.193  0.00  0.00           O  
ATOM   1516  N   HIP X  96      23.265  18.140 -12.806  0.00  0.00           N  
ATOM   1517  H   HIP X  96      22.989  18.967 -12.297  0.00  0.00           H  
ATOM   1518  CA  HIP X  96      22.243  17.325 -13.468  0.00  0.00           C  
ATOM   1519  HA  HIP X  96      21.891  16.536 -12.800  0.00  0.00           H  
ATOM   1520  CB  HIP X  96      20.883  18.141 -13.539  0.00  0.00           C  
ATOM   1521  HB2 HIP X  96      21.066  19.034 -14.139  0.00  0.00           H  
ATOM   1522  HB3 HIP X  96      20.113  17.432 -13.852  0.00  0.00           H  
ATOM   1523  CG  HIP X  96      20.431  18.643 -12.193  0.00  0.00           C  
ATOM   1524  ND1 HIP X  96      20.810  19.752 -11.565  0.00  0.00           N1+
ATOM   1525  HD1 HIP X  96      21.544  20.361 -11.896  0.00  0.00           H  
ATOM   1526  CE1 HIP X  96      20.345  19.892 -10.356  0.00  0.00           C  
ATOM   1527  HE1 HIP X  96      20.414  20.727  -9.675  0.00  0.00           H  
ATOM   1528  NE2 HIP X  96      19.388  18.903 -10.230  0.00  0.00           N  
ATOM   1529  HE2 HIP X  96      18.828  18.775  -9.400  0.00  0.00           H  
ATOM   1530  CD2 HIP X  96      19.555  18.080 -11.338  0.00  0.00           C  
ATOM   1531  HD2 HIP X  96      18.978  17.193 -11.551  0.00  0.00           H  
ATOM   1532  C   HIP X  96      22.598  16.650 -14.840  0.00  0.00           C  
ATOM   1533  O   HIP X  96      22.426  15.504 -15.070  0.00  0.00           O  
ATOM   1534  N   ARG X  97      23.411  17.426 -15.646  0.00  0.00           N  
ATOM   1535  H   ARG X  97      23.615  18.254 -15.105  0.00  0.00           H  
ATOM   1536  CA  ARG X  97      23.988  17.029 -16.905  0.00  0.00           C  
ATOM   1537  HA  ARG X  97      23.183  16.577 -17.489  0.00  0.00           H  
ATOM   1538  CB  ARG X  97      24.496  18.160 -17.807  0.00  0.00           C  
ATOM   1539  HB2 ARG X  97      23.673  18.798 -18.134  0.00  0.00           H  
ATOM   1540  HB3 ARG X  97      25.078  18.873 -17.219  0.00  0.00           H  
ATOM   1541  CG  ARG X  97      25.370  17.829 -19.024  0.00  0.00           C  
ATOM   1542  HG2 ARG X  97      25.691  18.734 -19.545  0.00  0.00           H  
ATOM   1543  HG3 ARG X  97      26.253  17.250 -18.744  0.00  0.00           H  
ATOM   1544  CD  ARG X  97      24.647  16.869 -20.005  0.00  0.00           C  
ATOM   1545  HD2 ARG X  97      25.326  16.654 -20.833  0.00  0.00           H  
ATOM   1546  HD3 ARG X  97      24.425  15.980 -19.411  0.00  0.00           H  
ATOM   1547  NE  ARG X  97      23.438  17.459 -20.548  0.00  0.00           N  
ATOM   1548  HE  ARG X  97      23.497  18.456 -20.700  0.00  0.00           H  
ATOM   1549  CZ  ARG X  97      22.389  16.933 -21.111  0.00  0.00           C  
ATOM   1550  NH1 ARG X  97      22.367  15.662 -21.355  0.00  0.00           N1+
ATOM   1551 HH11 ARG X  97      23.246  15.167 -21.384  0.00  0.00           H  
ATOM   1552 HH12 ARG X  97      21.516  15.285 -21.749  0.00  0.00           H  
ATOM   1553  NH2 ARG X  97      21.309  17.563 -21.461  0.00  0.00           N  
ATOM   1554 HH21 ARG X  97      21.180  18.478 -21.052  0.00  0.00           H  
ATOM   1555 HH22 ARG X  97      20.541  17.057 -21.879  0.00  0.00           H  
ATOM   1556  C   ARG X  97      25.032  15.866 -16.726  0.00  0.00           C  
ATOM   1557  O   ARG X  97      25.080  14.956 -17.498  0.00  0.00           O  
ATOM   1558  N   LYS X  98      25.900  15.922 -15.716  0.00  0.00           N  
ATOM   1559  H   LYS X  98      25.822  16.790 -15.205  0.00  0.00           H  
ATOM   1560  CA  LYS X  98      26.954  14.872 -15.439  0.00  0.00           C  
ATOM   1561  HA  LYS X  98      27.488  14.568 -16.341  0.00  0.00           H  
ATOM   1562  CB  LYS X  98      28.012  15.430 -14.473  0.00  0.00           C  
ATOM   1563  HB2 LYS X  98      28.393  16.423 -14.720  0.00  0.00           H  
ATOM   1564  HB3 LYS X  98      27.475  15.559 -13.531  0.00  0.00           H  
ATOM   1565  CG  LYS X  98      29.240  14.509 -14.132  0.00  0.00           C  
ATOM   1566  HG2 LYS X  98      28.844  13.539 -13.825  0.00  0.00           H  
ATOM   1567  HG3 LYS X  98      29.829  14.391 -15.045  0.00  0.00           H  
ATOM   1568  CD  LYS X  98      30.150  15.107 -13.057  0.00  0.00           C  
ATOM   1569  HD2 LYS X  98      29.598  15.521 -12.211  0.00  0.00           H  
ATOM   1570  HD3 LYS X  98      30.754  14.240 -12.782  0.00  0.00           H  
ATOM   1571  CE  LYS X  98      31.162  16.135 -13.657  0.00  0.00           C  
ATOM   1572  HE2 LYS X  98      31.960  15.562 -14.129  0.00  0.00           H  
ATOM   1573  HE3 LYS X  98      30.606  16.645 -14.444  0.00  0.00           H  
ATOM   1574  NZ  LYS X  98      31.777  17.027 -12.642  0.00  0.00           N1+
ATOM   1575  HZ1 LYS X  98      31.046  17.498 -12.127  0.00  0.00           H  
ATOM   1576  HZ2 LYS X  98      32.391  16.540 -12.006  0.00  0.00           H  
ATOM   1577  HZ3 LYS X  98      32.299  17.788 -13.053  0.00  0.00           H  
ATOM   1578  C   LYS X  98      26.328  13.599 -14.852  0.00  0.00           C  
ATOM   1579  O   LYS X  98      26.483  12.420 -15.203  0.00  0.00           O  
ATOM   1580  N   ILE X  99      25.322  13.816 -13.960  0.00  0.00           N  
ATOM   1581  H   ILE X  99      25.114  14.743 -13.618  0.00  0.00           H  
ATOM   1582  CA  ILE X  99      24.454  12.742 -13.439  0.00  0.00           C  
ATOM   1583  HA  ILE X  99      25.090  11.961 -13.018  0.00  0.00           H  
ATOM   1584  CB  ILE X  99      23.345  13.206 -12.454  0.00  0.00           C  
ATOM   1585  HB  ILE X  99      22.836  14.022 -12.973  0.00  0.00           H  
ATOM   1586  CG2 ILE X  99      22.413  12.104 -12.146  0.00  0.00           C  
ATOM   1587 HG21 ILE X  99      21.700  11.906 -12.946  0.00  0.00           H  
ATOM   1588 HG22 ILE X  99      22.866  11.221 -11.696  0.00  0.00           H  
ATOM   1589 HG23 ILE X  99      21.691  12.432 -11.398  0.00  0.00           H  
ATOM   1590  CG1 ILE X  99      23.853  13.898 -11.164  0.00  0.00           C  
ATOM   1591 HG12 ILE X  99      24.423  13.236 -10.509  0.00  0.00           H  
ATOM   1592 HG13 ILE X  99      24.501  14.711 -11.497  0.00  0.00           H  
ATOM   1593  CD1 ILE X  99      22.713  14.560 -10.249  0.00  0.00           C  
ATOM   1594 HD11 ILE X  99      23.192  15.368  -9.691  0.00  0.00           H  
ATOM   1595 HD12 ILE X  99      22.001  15.129 -10.850  0.00  0.00           H  
ATOM   1596 HD13 ILE X  99      22.183  13.809  -9.660  0.00  0.00           H  
ATOM   1597  C   ILE X  99      23.724  12.021 -14.593  0.00  0.00           C  
ATOM   1598  O   ILE X  99      23.652  10.792 -14.735  0.00  0.00           O  
ATOM   1599  N   TYR X 100      23.360  12.772 -15.681  0.00  0.00           N  
ATOM   1600  H   TYR X 100      23.549  13.764 -15.641  0.00  0.00           H  
ATOM   1601  CA  TYR X 100      22.838  12.225 -16.972  0.00  0.00           C  
ATOM   1602  HA  TYR X 100      22.035  11.550 -16.670  0.00  0.00           H  
ATOM   1603  CB  TYR X 100      22.051  13.258 -17.926  0.00  0.00           C  
ATOM   1604  HB2 TYR X 100      22.270  14.266 -17.565  0.00  0.00           H  
ATOM   1605  HB3 TYR X 100      22.411  13.168 -18.953  0.00  0.00           H  
ATOM   1606  CG  TYR X 100      20.572  13.110 -17.825  0.00  0.00           C  
ATOM   1607  CD1 TYR X 100      19.849  13.443 -16.716  0.00  0.00           C  
ATOM   1608  HD1 TYR X 100      20.481  13.822 -15.917  0.00  0.00           H  
ATOM   1609  CE1 TYR X 100      18.452  13.340 -16.684  0.00  0.00           C  
ATOM   1610  HE1 TYR X 100      17.831  13.479 -15.802  0.00  0.00           H  
ATOM   1611  CZ  TYR X 100      17.786  12.849 -17.817  0.00  0.00           C  
ATOM   1612  OH  TYR X 100      16.499  12.484 -17.746  0.00  0.00           O  
ATOM   1613  HH  TYR X 100      16.032  12.750 -16.933  0.00  0.00           H  
ATOM   1614  CE2 TYR X 100      18.469  12.741 -19.015  0.00  0.00           C  
ATOM   1615  HE2 TYR X 100      17.994  12.466 -19.953  0.00  0.00           H  
ATOM   1616  CD2 TYR X 100      19.851  12.849 -18.982  0.00  0.00           C  
ATOM   1617  HD2 TYR X 100      20.379  12.686 -19.918  0.00  0.00           H  
ATOM   1618  C   TYR X 100      23.865  11.404 -17.723  0.00  0.00           C  
ATOM   1619  O   TYR X 100      23.498  10.329 -18.206  0.00  0.00           O  
ATOM   1620  N   THR X 101      25.051  11.841 -17.827  0.00  0.00           N  
ATOM   1621  H   THR X 101      25.287  12.687 -17.329  0.00  0.00           H  
ATOM   1622  CA  THR X 101      26.254  11.260 -18.496  0.00  0.00           C  
ATOM   1623  HA  THR X 101      25.914  10.957 -19.489  0.00  0.00           H  
ATOM   1624  CB  THR X 101      27.409  12.251 -18.576  0.00  0.00           C  
ATOM   1625  HB  THR X 101      27.937  12.444 -17.640  0.00  0.00           H  
ATOM   1626  CG2 THR X 101      28.722  11.867 -19.435  0.00  0.00           C  
ATOM   1627 HG21 THR X 101      28.471  11.862 -20.497  0.00  0.00           H  
ATOM   1628 HG22 THR X 101      29.520  12.587 -19.241  0.00  0.00           H  
ATOM   1629 HG23 THR X 101      29.124  10.865 -19.269  0.00  0.00           H  
ATOM   1630  OG1 THR X 101      26.894  13.452 -19.150  0.00  0.00           O  
ATOM   1631  HG1 THR X 101      27.405  14.230 -18.863  0.00  0.00           H  
ATOM   1632  C   THR X 101      26.818   9.952 -17.996  0.00  0.00           C  
ATOM   1633  O   THR X 101      26.901   8.992 -18.794  0.00  0.00           O  
ATOM   1634  N   MET X 102      26.838   9.828 -16.685  0.00  0.00           N  
ATOM   1635  H   MET X 102      26.525  10.547 -16.048  0.00  0.00           H  
ATOM   1636  CA  MET X 102      27.152   8.555 -15.995  0.00  0.00           C  
ATOM   1637  HA  MET X 102      28.032   8.124 -16.476  0.00  0.00           H  
ATOM   1638  CB  MET X 102      27.368   8.782 -14.459  0.00  0.00           C  
ATOM   1639  HB2 MET X 102      26.554   9.372 -14.032  0.00  0.00           H  
ATOM   1640  HB3 MET X 102      27.455   7.883 -13.846  0.00  0.00           H  
ATOM   1641  CG  MET X 102      28.574   9.689 -14.144  0.00  0.00           C  
ATOM   1642  HG2 MET X 102      28.081  10.657 -14.026  0.00  0.00           H  
ATOM   1643  HG3 MET X 102      28.956   9.363 -13.175  0.00  0.00           H  
ATOM   1644  SD  MET X 102      29.992   9.607 -15.295  0.00  0.00           S  
ATOM   1645  CE  MET X 102      30.618  11.184 -14.767  0.00  0.00           C  
ATOM   1646  HE1 MET X 102      29.904  12.006 -14.841  0.00  0.00           H  
ATOM   1647  HE2 MET X 102      30.879  11.127 -13.708  0.00  0.00           H  
ATOM   1648  HE3 MET X 102      31.514  11.536 -15.284  0.00  0.00           H  
ATOM   1649  C   MET X 102      26.022   7.517 -16.146  0.00  0.00           C  
ATOM   1650  O   MET X 102      26.237   6.374 -16.380  0.00  0.00           O  
ATOM   1651  N   ILE X 103      24.772   8.028 -15.975  0.00  0.00           N  
ATOM   1652  H   ILE X 103      24.616   9.010 -15.796  0.00  0.00           H  
ATOM   1653  CA  ILE X 103      23.551   7.192 -16.187  0.00  0.00           C  
ATOM   1654  HA  ILE X 103      23.614   6.243 -15.650  0.00  0.00           H  
ATOM   1655  CB  ILE X 103      22.212   7.859 -15.626  0.00  0.00           C  
ATOM   1656  HB  ILE X 103      21.986   8.829 -16.074  0.00  0.00           H  
ATOM   1657  CG2 ILE X 103      20.940   7.023 -15.907  0.00  0.00           C  
ATOM   1658 HG21 ILE X 103      21.005   6.076 -15.372  0.00  0.00           H  
ATOM   1659 HG22 ILE X 103      20.094   7.688 -15.732  0.00  0.00           H  
ATOM   1660 HG23 ILE X 103      20.735   6.773 -16.948  0.00  0.00           H  
ATOM   1661  CG1 ILE X 103      22.500   8.076 -14.044  0.00  0.00           C  
ATOM   1662 HG12 ILE X 103      22.532   7.134 -13.491  0.00  0.00           H  
ATOM   1663 HG13 ILE X 103      23.449   8.606 -13.938  0.00  0.00           H  
ATOM   1664  CD1 ILE X 103      21.324   8.777 -13.325  0.00  0.00           C  
ATOM   1665 HD11 ILE X 103      21.206   9.742 -13.822  0.00  0.00           H  
ATOM   1666 HD12 ILE X 103      20.368   8.252 -13.267  0.00  0.00           H  
ATOM   1667 HD13 ILE X 103      21.597   8.919 -12.278  0.00  0.00           H  
ATOM   1668  C   ILE X 103      23.411   6.739 -17.646  0.00  0.00           C  
ATOM   1669  O   ILE X 103      23.294   5.584 -17.941  0.00  0.00           O  
ATOM   1670  N   TYR X 104      23.792   7.638 -18.642  0.00  0.00           N  
ATOM   1671  H   TYR X 104      23.832   8.595 -18.322  0.00  0.00           H  
ATOM   1672  CA  TYR X 104      23.946   7.280 -20.059  0.00  0.00           C  
ATOM   1673  HA  TYR X 104      22.948   6.974 -20.379  0.00  0.00           H  
ATOM   1674  CB  TYR X 104      24.334   8.459 -20.999  0.00  0.00           C  
ATOM   1675  HB2 TYR X 104      25.059   9.112 -20.509  0.00  0.00           H  
ATOM   1676  HB3 TYR X 104      24.917   8.126 -21.860  0.00  0.00           H  
ATOM   1677  CG  TYR X 104      23.085   9.214 -21.567  0.00  0.00           C  
ATOM   1678  CD1 TYR X 104      23.035  10.590 -21.442  0.00  0.00           C  
ATOM   1679  HD1 TYR X 104      23.798  11.128 -20.885  0.00  0.00           H  
ATOM   1680  CE1 TYR X 104      21.931  11.262 -21.891  0.00  0.00           C  
ATOM   1681  HE1 TYR X 104      21.901  12.344 -21.786  0.00  0.00           H  
ATOM   1682  CZ  TYR X 104      20.898  10.625 -22.591  0.00  0.00           C  
ATOM   1683  OH  TYR X 104      19.924  11.341 -23.173  0.00  0.00           O  
ATOM   1684  HH  TYR X 104      19.949  12.293 -22.968  0.00  0.00           H  
ATOM   1685  CE2 TYR X 104      20.935   9.218 -22.736  0.00  0.00           C  
ATOM   1686  HE2 TYR X 104      20.254   8.691 -23.399  0.00  0.00           H  
ATOM   1687  CD2 TYR X 104      22.088   8.563 -22.303  0.00  0.00           C  
ATOM   1688  HD2 TYR X 104      22.145   7.494 -22.487  0.00  0.00           H  
ATOM   1689  C   TYR X 104      24.938   6.137 -20.392  0.00  0.00           C  
ATOM   1690  O   TYR X 104      24.807   5.332 -21.320  0.00  0.00           O  
ATOM   1691  N   ARG X 105      26.141   6.213 -19.808  0.00  0.00           N  
ATOM   1692  H   ARG X 105      26.247   6.903 -19.077  0.00  0.00           H  
ATOM   1693  CA  ARG X 105      27.107   5.076 -19.886  0.00  0.00           C  
ATOM   1694  HA  ARG X 105      27.242   4.982 -20.966  0.00  0.00           H  
ATOM   1695  CB  ARG X 105      28.473   5.332 -19.081  0.00  0.00           C  
ATOM   1696  HB2 ARG X 105      28.195   5.555 -18.049  0.00  0.00           H  
ATOM   1697  HB3 ARG X 105      29.077   4.426 -18.995  0.00  0.00           H  
ATOM   1698  CG  ARG X 105      29.192   6.481 -19.687  0.00  0.00           C  
ATOM   1699  HG2 ARG X 105      29.284   6.269 -20.754  0.00  0.00           H  
ATOM   1700  HG3 ARG X 105      28.603   7.398 -19.617  0.00  0.00           H  
ATOM   1701  CD  ARG X 105      30.544   6.745 -19.018  0.00  0.00           C  
ATOM   1702  HD2 ARG X 105      30.423   6.837 -17.937  0.00  0.00           H  
ATOM   1703  HD3 ARG X 105      31.211   5.901 -19.210  0.00  0.00           H  
ATOM   1704  NE  ARG X 105      31.211   7.939 -19.628  0.00  0.00           N  
ATOM   1705  HE  ARG X 105      31.490   7.929 -20.599  0.00  0.00           H  
ATOM   1706  CZ  ARG X 105      31.883   8.869 -19.000  0.00  0.00           C  
ATOM   1707  NH1 ARG X 105      31.950   8.872 -17.674  0.00  0.00           N1+
ATOM   1708 HH11 ARG X 105      31.699   8.070 -17.113  0.00  0.00           H  
ATOM   1709 HH12 ARG X 105      32.619   9.535 -17.311  0.00  0.00           H  
ATOM   1710  NH2 ARG X 105      32.488   9.834 -19.588  0.00  0.00           N  
ATOM   1711 HH21 ARG X 105      32.504   9.925 -20.593  0.00  0.00           H  
ATOM   1712 HH22 ARG X 105      33.073  10.433 -19.023  0.00  0.00           H  
ATOM   1713  C   ARG X 105      26.664   3.698 -19.436  0.00  0.00           C  
ATOM   1714  O   ARG X 105      27.290   2.750 -19.812  0.00  0.00           O  
ATOM   1715  N   ASN X 106      25.481   3.541 -18.854  0.00  0.00           N  
ATOM   1716  H   ASN X 106      24.988   4.391 -18.619  0.00  0.00           H  
ATOM   1717  CA  ASN X 106      25.031   2.230 -18.230  0.00  0.00           C  
ATOM   1718  HA  ASN X 106      25.676   1.394 -18.507  0.00  0.00           H  
ATOM   1719  CB  ASN X 106      25.185   2.395 -16.743  0.00  0.00           C  
ATOM   1720  HB2 ASN X 106      24.572   3.245 -16.434  0.00  0.00           H  
ATOM   1721  HB3 ASN X 106      24.882   1.466 -16.256  0.00  0.00           H  
ATOM   1722  CG  ASN X 106      26.670   2.547 -16.352  0.00  0.00           C  
ATOM   1723  OD1 ASN X 106      27.345   1.604 -16.004  0.00  0.00           O  
ATOM   1724  ND2 ASN X 106      27.132   3.772 -16.133  0.00  0.00           N  
ATOM   1725 HD21 ASN X 106      28.102   3.865 -15.866  0.00  0.00           H  
ATOM   1726 HD22 ASN X 106      26.562   4.587 -16.306  0.00  0.00           H  
ATOM   1727  C   ASN X 106      23.676   1.770 -18.734  0.00  0.00           C  
ATOM   1728  O   ASN X 106      22.893   1.120 -18.003  0.00  0.00           O  
ATOM   1729  N   LEU X 107      23.325   2.241 -19.939  0.00  0.00           N  
ATOM   1730  H   LEU X 107      23.899   2.895 -20.451  0.00  0.00           H  
ATOM   1731  CA  LEU X 107      22.048   1.831 -20.586  0.00  0.00           C  
ATOM   1732  HA  LEU X 107      21.670   0.885 -20.192  0.00  0.00           H  
ATOM   1733  CB  LEU X 107      20.934   2.805 -20.174  0.00  0.00           C  
ATOM   1734  HB2 LEU X 107      19.983   2.645 -20.687  0.00  0.00           H  
ATOM   1735  HB3 LEU X 107      20.748   2.623 -19.114  0.00  0.00           H  
ATOM   1736  CG  LEU X 107      21.368   4.341 -20.436  0.00  0.00           C  
ATOM   1737  HG  LEU X 107      22.373   4.508 -20.049  0.00  0.00           H  
ATOM   1738  CD1 LEU X 107      21.338   4.666 -21.916  0.00  0.00           C  
ATOM   1739 HD11 LEU X 107      21.164   5.739 -22.015  0.00  0.00           H  
ATOM   1740 HD12 LEU X 107      22.269   4.359 -22.398  0.00  0.00           H  
ATOM   1741 HD13 LEU X 107      20.469   4.254 -22.432  0.00  0.00           H  
ATOM   1742  CD2 LEU X 107      20.315   5.180 -19.801  0.00  0.00           C  
ATOM   1743 HD21 LEU X 107      20.233   5.235 -18.714  0.00  0.00           H  
ATOM   1744 HD22 LEU X 107      20.447   6.250 -19.976  0.00  0.00           H  
ATOM   1745 HD23 LEU X 107      19.332   4.941 -20.213  0.00  0.00           H  
ATOM   1746  C   LEU X 107      22.269   1.594 -22.119  0.00  0.00           C  
ATOM   1747  O   LEU X 107      23.318   1.727 -22.659  0.00  0.00           O  
ATOM   1748  N   VAL X 108      21.232   1.082 -22.778  0.00  0.00           N  
ATOM   1749  H   VAL X 108      20.391   0.999 -22.224  0.00  0.00           H  
ATOM   1750  CA  VAL X 108      21.101   1.132 -24.263  0.00  0.00           C  
ATOM   1751  HA  VAL X 108      22.043   1.524 -24.652  0.00  0.00           H  
ATOM   1752  CB  VAL X 108      21.020  -0.297 -24.925  0.00  0.00           C  
ATOM   1753  HB  VAL X 108      20.290  -0.951 -24.444  0.00  0.00           H  
ATOM   1754  CG1 VAL X 108      20.592  -0.209 -26.415  0.00  0.00           C  
ATOM   1755 HG11 VAL X 108      21.294   0.303 -27.076  0.00  0.00           H  
ATOM   1756 HG12 VAL X 108      20.358  -1.196 -26.820  0.00  0.00           H  
ATOM   1757 HG13 VAL X 108      19.667   0.371 -26.400  0.00  0.00           H  
ATOM   1758  CG2 VAL X 108      22.427  -1.024 -24.865  0.00  0.00           C  
ATOM   1759 HG21 VAL X 108      22.356  -1.915 -25.492  0.00  0.00           H  
ATOM   1760 HG22 VAL X 108      23.221  -0.432 -25.324  0.00  0.00           H  
ATOM   1761 HG23 VAL X 108      22.659  -1.277 -23.828  0.00  0.00           H  
ATOM   1762  C   VAL X 108      19.961   2.063 -24.688  0.00  0.00           C  
ATOM   1763  O   VAL X 108      18.864   2.026 -24.100  0.00  0.00           O  
ATOM   1764  N   VAL X 109      20.187   3.073 -25.627  0.00  0.00           N  
ATOM   1765  H   VAL X 109      21.122   3.133 -26.004  0.00  0.00           H  
ATOM   1766  CA  VAL X 109      19.272   4.094 -26.012  0.00  0.00           C  
ATOM   1767  HA  VAL X 109      18.552   4.377 -25.241  0.00  0.00           H  
ATOM   1768  CB  VAL X 109      19.961   5.454 -26.341  0.00  0.00           C  
ATOM   1769  HB  VAL X 109      20.491   5.354 -27.291  0.00  0.00           H  
ATOM   1770  CG1 VAL X 109      18.932   6.567 -26.565  0.00  0.00           C  
ATOM   1771 HG11 VAL X 109      19.351   7.575 -26.570  0.00  0.00           H  
ATOM   1772 HG12 VAL X 109      18.317   6.290 -27.423  0.00  0.00           H  
ATOM   1773 HG13 VAL X 109      18.355   6.575 -25.637  0.00  0.00           H  
ATOM   1774  CG2 VAL X 109      21.014   5.887 -25.202  0.00  0.00           C  
ATOM   1775 HG21 VAL X 109      21.582   6.797 -25.404  0.00  0.00           H  
ATOM   1776 HG22 VAL X 109      20.449   6.029 -24.279  0.00  0.00           H  
ATOM   1777 HG23 VAL X 109      21.757   5.097 -25.069  0.00  0.00           H  
ATOM   1778  C   VAL X 109      18.482   3.626 -27.180  0.00  0.00           C  
ATOM   1779  O   VAL X 109      18.995   3.165 -28.194  0.00  0.00           O  
ATOM   1780  N   VAL X 110      17.123   3.846 -27.108  0.00  0.00           N  
ATOM   1781  H   VAL X 110      16.887   4.330 -26.253  0.00  0.00           H  
ATOM   1782  CA  VAL X 110      16.298   3.696 -28.297  0.00  0.00           C  
ATOM   1783  HA  VAL X 110      16.441   2.678 -28.668  0.00  0.00           H  
ATOM   1784  CB  VAL X 110      14.769   4.045 -28.077  0.00  0.00           C  
ATOM   1785  HB  VAL X 110      14.692   4.999 -27.551  0.00  0.00           H  
ATOM   1786  CG1 VAL X 110      13.858   4.159 -29.380  0.00  0.00           C  
ATOM   1787 HG11 VAL X 110      14.239   4.871 -30.114  0.00  0.00           H  
ATOM   1788 HG12 VAL X 110      13.741   3.177 -29.843  0.00  0.00           H  
ATOM   1789 HG13 VAL X 110      12.848   4.415 -29.055  0.00  0.00           H  
ATOM   1790  CG2 VAL X 110      14.256   2.802 -27.317  0.00  0.00           C  
ATOM   1791 HG21 VAL X 110      13.246   2.868 -26.909  0.00  0.00           H  
ATOM   1792 HG22 VAL X 110      14.271   1.927 -27.970  0.00  0.00           H  
ATOM   1793 HG23 VAL X 110      14.907   2.615 -26.460  0.00  0.00           H  
ATOM   1794  C   VAL X 110      16.807   4.633 -29.378  0.00  0.00           C  
ATOM   1795  O   VAL X 110      16.905   5.815 -29.178  0.00  0.00           O  
ATOM   1796  N   ASN X 111      16.956   4.067 -30.584  0.00  0.00           N  
ATOM   1797  H   ASN X 111      16.714   3.086 -30.584  0.00  0.00           H  
ATOM   1798  CA  ASN X 111      17.540   4.618 -31.794  0.00  0.00           C  
ATOM   1799  HA  ASN X 111      17.789   3.880 -32.560  0.00  0.00           H  
ATOM   1800  CB  ASN X 111      16.553   5.651 -32.368  0.00  0.00           C  
ATOM   1801  HB2 ASN X 111      16.513   6.496 -31.678  0.00  0.00           H  
ATOM   1802  HB3 ASN X 111      16.865   6.002 -33.354  0.00  0.00           H  
ATOM   1803  CG  ASN X 111      15.108   5.232 -32.502  0.00  0.00           C  
ATOM   1804  OD1 ASN X 111      14.706   4.087 -32.857  0.00  0.00           O  
ATOM   1805  ND2 ASN X 111      14.274   6.200 -32.499  0.00  0.00           N  
ATOM   1806 HD21 ASN X 111      13.342   6.000 -32.833  0.00  0.00           H  
ATOM   1807 HD22 ASN X 111      14.527   7.177 -32.545  0.00  0.00           H  
ATOM   1808  C   ASN X 111      18.927   5.210 -31.625  0.00  0.00           C  
ATOM   1809  O   ASN X 111      19.427   5.971 -32.432  0.00  0.00           O  
ATOM   1810  N   GLN X 112      19.589   4.790 -30.525  0.00  0.00           N  
ATOM   1811  H   GLN X 112      19.008   4.240 -29.908  0.00  0.00           H  
ATOM   1812  CA  GLN X 112      20.983   5.241 -30.130  0.00  0.00           C  
ATOM   1813  HA  GLN X 112      21.269   4.612 -29.284  0.00  0.00           H  
ATOM   1814  CB  GLN X 112      22.072   4.806 -31.224  0.00  0.00           C  
ATOM   1815  HB2 GLN X 112      22.173   5.598 -31.968  0.00  0.00           H  
ATOM   1816  HB3 GLN X 112      23.053   4.729 -30.750  0.00  0.00           H  
ATOM   1817  CG  GLN X 112      21.781   3.544 -31.947  0.00  0.00           C  
ATOM   1818  HG2 GLN X 112      21.609   2.769 -31.198  0.00  0.00           H  
ATOM   1819  HG3 GLN X 112      20.839   3.533 -32.501  0.00  0.00           H  
ATOM   1820  CD  GLN X 112      22.893   3.296 -32.907  0.00  0.00           C  
ATOM   1821  OE1 GLN X 112      24.075   2.998 -32.593  0.00  0.00           O  
ATOM   1822  NE2 GLN X 112      22.569   3.492 -34.201  0.00  0.00           N  
ATOM   1823 HE21 GLN X 112      21.784   4.081 -34.440  0.00  0.00           H  
ATOM   1824 HE22 GLN X 112      23.103   3.015 -34.913  0.00  0.00           H  
ATOM   1825  C   GLN X 112      20.983   6.711 -29.753  0.00  0.00           C  
ATOM   1826  O   GLN X 112      20.003   7.437 -29.679  0.00  0.00           O  
TER    1827      GLN X 112 
ATOM   1828  C3  PI2 X 120      19.276  12.707  -7.505  0.00  0.00           C  
ATOM   1829  H24 PI2 X 120      19.579  13.540  -6.877  0.00  0.00           H  
ATOM   1830  C2  PI2 X 120      20.286  11.886  -8.006  0.00  0.00           C  
ATOM   1831  H23 PI2 X 120      21.284  12.228  -7.746  0.00  0.00           H  
ATOM   1832  C1  PI2 X 120      19.918  10.734  -8.673  0.00  0.00           C  
ATOM   1833  Cl1 PI2 X 120      21.152   9.577  -9.225  0.00  0.00           C  
ATOM   1834  C4  PI2 X 120      18.579  10.457  -8.891  0.00  0.00           C  
ATOM   1835  H22 PI2 X 120      18.412   9.534  -9.440  0.00  0.00           H  
ATOM   1836  C5  PI2 X 120      17.589  11.352  -8.508  0.00  0.00           C  
ATOM   1837  H21 PI2 X 120      16.561  11.076  -8.727  0.00  0.00           H  
ATOM   1838  C6  PI2 X 120      17.905  12.450  -7.768  0.00  0.00           C  
ATOM   1839  C7  PI2 X 120      16.833  13.539  -7.417  0.00  0.00           C  
ATOM   1840  H20 PI2 X 120      15.904  13.211  -7.888  0.00  0.00           H  
ATOM   1841  N1  PI2 X 120      16.543  13.655  -5.949  0.00  0.00           N  
ATOM   1842  C8  PI2 X 120      16.423  12.336  -5.250  0.00  0.00           C  
ATOM   1843  C9  PI2 X 120      15.049  11.826  -4.789  0.00  0.00           C  
ATOM   1844  O4  PI2 X 120      14.041  12.086  -5.852  0.00  0.00           O  
ATOM   1845  H01 PI2 X 120      13.853  13.042  -5.846  0.00  0.00           H  
ATOM   1846  H02 PI2 X 120      15.093  10.752  -4.597  0.00  0.00           H  
ATOM   1847  H03 PI2 X 120      14.829  12.316  -3.838  0.00  0.00           H  
ATOM   1848  C10 PI2 X 120      17.486  12.097  -4.236  0.00  0.00           C  
ATOM   1849  C23 PI2 X 120      17.779  10.602  -3.949  0.00  0.00           C  
ATOM   1850  H07 PI2 X 120      18.439  10.297  -4.763  0.00  0.00           H  
ATOM   1851  H08 PI2 X 120      16.911   9.942  -3.887  0.00  0.00           H  
ATOM   1852  H09 PI2 X 120      18.355  10.559  -3.023  0.00  0.00           H  
ATOM   1853  H05 PI2 X 120      17.260  12.633  -3.312  0.00  0.00           H  
ATOM   1854  H06 PI2 X 120      18.432  12.459  -4.644  0.00  0.00           H  
ATOM   1855  H04 PI2 X 120      16.574  11.557  -6.001  0.00  0.00           H  
ATOM   1856  C11 PI2 X 120      16.173  14.807  -5.325  0.00  0.00           C  
ATOM   1857  O1  PI2 X 120      15.774  14.767  -4.197  0.00  0.00           O  
ATOM   1858  C12 PI2 X 120      16.503  16.142  -6.063  0.00  0.00           C  
ATOM   1859  C13 PI2 X 120      17.856  16.827  -5.595  0.00  0.00           C  
ATOM   1860  C14 PI2 X 120      18.207  18.138  -6.248  0.00  0.00           C  
ATOM   1861  O2  PI2 X 120      18.751  18.175  -7.342  0.00  0.00           O  
ATOM   1862  O3  PI2 X 120      17.894  19.177  -5.674  0.00  0.00           O  
ATOM   1863  H11 PI2 X 120      18.664  16.111  -5.759  0.00  0.00           H  
ATOM   1864  H12 PI2 X 120      17.906  16.921  -4.508  0.00  0.00           H  
ATOM   1865  H10 PI2 X 120      15.736  16.865  -5.777  0.00  0.00           H  
ATOM   1866  C15 PI2 X 120      16.368  15.987  -7.618  0.00  0.00           C  
ATOM   1867  H13 PI2 X 120      16.534  16.974  -8.056  0.00  0.00           H  
ATOM   1868  H14 PI2 X 120      15.324  15.712  -7.782  0.00  0.00           H  
ATOM   1869  C16 PI2 X 120      17.184  14.859  -8.160  0.00  0.00           C  
ATOM   1870  H15 PI2 X 120      18.217  15.029  -7.849  0.00  0.00           H  
ATOM   1871  C17 PI2 X 120      17.042  14.815  -9.655  0.00  0.00           C  
ATOM   1872  C22 PI2 X 120      18.170  14.616 -10.471  0.00  0.00           C  
ATOM   1873  H16 PI2 X 120      19.161  14.544 -10.030  0.00  0.00           H  
ATOM   1874  C18 PI2 X 120      15.779  14.935 -10.371  0.00  0.00           C  
ATOM   1875  H19 PI2 X 120      14.876  15.099  -9.788  0.00  0.00           H  
ATOM   1876  C19 PI2 X 120      15.777  14.846 -11.712  0.00  0.00           C  
ATOM   1877  H18 PI2 X 120      14.787  14.776 -12.156  0.00  0.00           H  
ATOM   1878  C20 PI2 X 120      16.937  14.739 -12.513  0.00  0.00           C  
ATOM   1879  H17 PI2 X 120      16.846  14.787 -13.595  0.00  0.00           H  
ATOM   1880  C21 PI2 X 120      18.178  14.693 -11.878  0.00  0.00           C  
ATOM   1881  Cl2 PI2 X 120      19.579  14.560 -12.811  0.00  0.00           C  
ATOM   1882  Cl- Cl- X 121     -38.183  17.285 -26.447  0.00  0.00           C  
ATOM   1883  Cl- Cl- X 122     -40.001 -24.425  -5.777  0.00  0.00           C  
END
