# Supplementary material for: Elucidation of Ligand-Dependent Modulation of Disorder-Order Transitions in the Oncoprotein MDM2
Source: PLoS Comput Biol. 2015 Jun 5;11(6):e1004282. doi: 10.1371/journal.pcbi.1004282 (PMC4457491; doi:10.1371/journal.pcbi.1004282)
Supplement: S2 Dataset — (ZIP) [file pcbi.1004282.s009.zip]

Archive with 6 entries (3 files):
- inputs_SI/
- inputs_SI/aMD_APO/
- inputs_SI/aMD_APO/amd.in
- inputs_SI/US_APO_3_20/
- inputs_SI/US_APO_3_20/US_3_20.in
- inputs_SI/US_APO_3_20/va.3.00.20.00.RST
