# Supplementary material for: Elucidation of Ligand-Dependent Modulation of Disorder-Order Transitions in the Oncoprotein MDM2
Source: PLoS Comput Biol. 2015 Jun 5;11(6):e1004282. doi: 10.1371/journal.pcbi.1004282 (PMC4457491; doi:10.1371/journal.pcbi.1004282)
Supplement: S2 Dataset — (ZIP) [file pcbi.1004282.s009.zip › inputs_SI/aMD_APO/amd.in]

aMD dt= 2.0 fs with SHAKE, NPT, aMD boost pot and dih
&cntrl
imin =0, !no minimization
nmropt=0,  !No NMR restraints read

! Nature and format of the input
ntx=5, !Coordinates and velocities will be read.
irest=1, !restart the simulation from a previous restart file.

! Nature and format of the output
ntpr=10000, !info in output very ntpr steps
ntwr=10000, !restart file very ntwr steps
ntwx=10000, !mdcrd file very ntwx steps
ioutfm=1, !Binary NetCDF tajectory
ntwv=0, !mdcrd without velocities
ntwe=0, !energies and temperatures not written in mden
idecomp=0, !no energy decomposition
iwrap=1, !coordinates of the restart and mdcrd files wrapped into a primary box

!Frozen or restrained atoms
ibelly=0, !no frozen atoms
ntr=1, !harmonic potential restraints
restraint_wt=20.0, !the weight for the positional restraints
restraintmask=':30-119', !restrained residues

!Molecular dynamics
nstlim = 40000000, !Number of MD-steps
dt=0.002, !Time step

!Temperature regulation
ntt=1, !Constant T, using weak coupled algorith.
temp0=300.0, !Reference T at which the system is to be kept
tempi=300.0, !Initial

!P and V regulation
ntp=1, !md with isotropic position scaling
ntb=2, !constant P

!SHAKE variables
ntc=2, !bonds involving H are constrained
ntf=2, !bond interaction involving H are ommited.

cut=10.0, !nonbonded cutoff

!aMD parameters
iamd=3, !
EthreshD=3000, !Ed: average dihdral energy
alphaD=83,
EthreshP=-125306, !Ep: average potential energy
alphaP=10000,

&end
