# Supplementary material for: Elucidation of Ligand-Dependent Modulation of Disorder-Order Transitions in the Oncoprotein MDM2
Source: PLoS Comput Biol. 2015 Jun 5;11(6):e1004282. doi: 10.1371/journal.pcbi.1004282 (PMC4457491; doi:10.1371/journal.pcbi.1004282)
Supplement: S2 Dataset — (ZIP) [file pcbi.1004282.s009.zip › inputs_SI/US_APO_3_20/US_3_20.in]

 umbrella sampling
 &cntrl
  imin=0,irest=1,ntx=5,ntb=2,cut=10, tempi=300.0, temp0=300.0,
  nmropt=1,ntt=1,nstlim=1000000, dt=0.002, ntpr=500, ntwx=500,ntp=1,pres0=1.0,ntwr=500,
  ntf=2,ntc=2,ioutfm=1,iwrap=1,
 &end
 &wt
 type='DUMPFREQ', istep1=5,
 &end
 &wt
 type="END",
 &end
 DISANG=./va.3.00.20.00.RST
 DUMPAVE=./va.3.00.20.00.prod
