# Supplementary material for: Elucidation of Ligand-Dependent Modulation of Disorder-Order Transitions in the Oncoprotein MDM2
Source: PLoS Comput Biol. 2015 Jun 5;11(6):e1004282. doi: 10.1371/journal.pcbi.1004282 (PMC4457491; doi:10.1371/journal.pcbi.1004282)
Supplement: S2 Dataset — (ZIP) [file pcbi.1004282.s009.zip › inputs_SI/US_APO_3_20/va.3.00.20.00.RST]

 &rst
 iat=5,302, r1=-100, r2=3.00 , r3=3.00 , r4=100 , rk2=0.5, rk3=0.5,
 &end
 &rst
 iat=147,755,968,r1=-1000,r2=20.00,r3=20.00,r4=1000 ,rk2=200.0,rk3=200.0,
 &end
