# Supplementary material for: Elucidation of Ligand-Dependent Modulation of Disorder-Order Transitions in the Oncoprotein MDM2
Source: PLoS Comput Biol. 2015 Jun 5;11(6):e1004282. doi: 10.1371/journal.pcbi.1004282 (PMC4457491; doi:10.1371/journal.pcbi.1004282)
Supplement: S3 Dataset — (ZIP) [file pcbi.1004282.s010.zip]

Archive with 2 entries (2 files):
- BDZ.mov
- Apo-MDM2.mov
